# Supplementary material for: The Ancient Link between G-Protein-Coupled Receptors and C-Terminal Phospholipid Kinase Domains
Source: mBio. 2018 Jan 23;9(1):e02119-17. doi: 10.1128/mBio.02119-17 (PMC5784254; doi:10.1128/mBio.02119-17)
Supplement: TABLE S2 [file mbo001183681st2.xlsx]

## Sheet: Contents of table S2
			Table S2. Overview of PIPKs
			Subtable	Contents
			S2a	GPCR-PIPKs in oomycetes
			S2b	GPCR-PIPKs in species other than oomycetes
			S2c	Type I, II, III PIPKs in oomycetes
			S2d	Type I, II, III PIPKs in species other than oomycetes

## Sheet: S2a Oomycete GPCR-PIPKs
Table S2a. GPCR-PIPKs in oomycetes
						Used for tree
Gene ID	Product description	Proposed name	Organism	Protein sequence	Length (aa)	Min	Max
A0A024G3J2_9STRA	Uncharacterized protein	GPCR-PIPK D1A	Albugo candida	MDLPVTTSSRINNYQLRYMQAEKSDETSMEDSFTEKTSRITADSTSCPRSMQRLQDSHLPCNTDTSSSNTPSFHQWGLPSQSTGRLRAMLGLQNCFLSSTRLFQLIMFLAFVIALMMSLTQQYRNLSPGIIWGAILSAFSVSFVILSYISVRSYRQHPNPLVFWRTIADAFFVVQLSAQQFIQCLFYDCVPLCNPDTWQCGCALASNAGQACSVFAGFFEFSLIAAECWFLCMTLNLLMSLTNPFTDFKRNTRFFHIFCWGMGLIFGGLLATTDDWAGYSDLGICWTNAFRNLPTDRPSTCAINSKVIDNFPSDYKAGNANFISWAFFYIWMAIIIVLGIAVWLWACNRLSDGMSETYAVRVQSINRARFIVFAVTFYWIVTGIVYIKFLSHKIIHRDR…	995	504	901
A0A024GGP6_9STRA	Uncharacterized protein	GPCR-PIPK D1B	Albugo candida	MYTTPESKPRRTQTNTPPSNWKNPFGPNQSESHAHSRQSPLHSMQFQSTSNDPHTHRNTTPYDNAPRSGSTGSYAGPVNPSANIVGTGSGILGLSTCLQSSTRWFQLVMFMAFGAALALGLSQTYESLSPGVIWGAVLSTFSVFFVILSYVSVPSYRQHPNPLVFWRTIADAFFVMQLLGQQFVRCLFYDCVPLCADTNWQCGCALQSSAGTTCSVFAGFFEFSLIAAECWFFCMTINLVVSLNNPFTHFKRNTRYYHFFCWGMGTFMGLILMSSEDWAGYSNLGVCWTNALKNLAPDDPETCPADFYILSNFSSNYKAVNANIISWLFFYVWMAAIIIFGIAVWVWASRRLSEGMPQTYAVRVQSINRARFNVLAVTFYWIIVAIVYFRSLSRGIGKE…	1027	524	916
A0A024G0E9_9STRA	Uncharacterized protein	GPCR-PIPK D2A	Albugo candida	MSHHSNVPPQSSPEKRNQLTNRLHPLPPPSRYGNPYHSMTTPVEEKQYTRASQRFSRIEAENSGNSLSGISQDNQGDKETVITHSNDDLGWFHGKIKVENAIQWSNNYRIQLLMLLMFIVGASTTVIFANNSAHTSVGLVCGGLITMVSSAAVIYTFVRQPTWRKHPNPIIFFRSLCDMCLVLILLSTELYKCTSLTCEAILPDTSCSATAGLTQFFLWASESWFFVMAIDMLSSLQSPFTDYKRNVRRYHAFVWITAIFTSLFLVSYPNWAGPSEFGYCWTRTRTRRQLSSSSETDPNMRHIELKALWKFNVQSWVLFYIWLIMFWIYAITVLYVAWKRLQSGLSETLRMRIRVLHSVTFYVIALIIYWGITFIIYVPYLTQTNPPEWIVQLMSFMIT…	852	500	836
A0A024GCM0_9STRA	Uncharacterized protein	GPCR-PIPK D2B	Albugo candida	MSEAFSCYQLQQTPTEKTKDDDADADASIHDSSVRSPSEIDGYKMEHTLDWFNNIELQLFFLLCFLLAIITTIAYAHESNRISLGILCGCVLTLFSCVTVLATFLAIPTWRKHPNPILVYRSLCDTCLAVIVVSTELYECTMPRCNRIMSVSMCITTAGLTQFFLWASESWFLVMAIDMVYSFESPFTDYKRNMRRYHVYVWCTGRVYHVSDLATHIELCWILQLQLLFGESNEQRSQNFGHKGALDHEFNLMDHFQCVVGALLDLRSHVRAIRACGSTGTKSIEKKVCCTSHGNDINRGSQRRWECEFVYYSPSQCKALLDMPQIPFPPYELRARSSVIAIVVYWGITFLTFVPYLSQKHPQNWIVELINYMITCKGYFDVVVWLQMNKFVSCRLKDK…	820	471	811
A0A024GRJ8_9STRA	Uncharacterized protein	GPCR-PIPK D3	Albugo candida	MNTIKQSAVNGLAALSSKPTTLIAIPTSHPFVIQYNENIHILYAHTGAFVSMISCAIIVLMYSRRKKWRRHPNPILYWKAVVDLVYAVRFELSWNQYLATSAQCRVLGILTQSVAVSSECWFLNMSLDLYQSCTNPFTNTKQNMVFYHWFAWTTGGLVGLGLWLSDSEIHRNRKVVNCAINETDTESLLVYYSIVIICVLSAVAFSVLEKRSHTFAGMREALHVKKDVIQIARISTFTYLVYQFVVISLWLAYVIADRYRSISITVKTQSALSFLQTSRGVVDLIIWLSVTNVSSNSDQRTKKELTSASLGVQQNEESNHIRDDDEFSDVDIDLEPQLNVALRKEVLHFATRGIVAASSNASKMSVSRRVVHLRLHELGMTVRFADYHPLHFQDMRQGF…	893	378	887
A0A024G5F2_9STRA	Uncharacterized protein	GPCR-PIPK D5A	Albugo candida	MRPPHNNNDPVNLNQPSASGYSAEQPGRSYVLLEGGSSREFDLGLHSTHVHPQRMSNPIQAPNNVIRVINKDMTDQFRGRAPSISQARIRWFENRKSQLLGCCMTMAFLGITIAMYSYRWTGLIAGSVNTIICGSAVIITYFRKKHWHQHPNPIVHNRAVLGVFLAMCLLLNVWINFDVSSDSNDRCRQLAGVTEFFFFTSEAWGLVMACDLYFSLNSPFTSYKRMMRFYHLWVWVGGIIMGGITWGVSGAGGFFTVDGQSLEFGKSLSTVVGFCMASSRICCPKQGQCDKYDYPKCFDDSNFLTTQEWPWILIYTFVILVLVVSVCVLTLAWHRLYLRGVPKTYNMRLRVLNYISLYVLLEETTHFTGACVFYWLLLLLLYMCAYFLATKSNQSANTQ…	864	490	811
A0A024GJE1_9STRA	Uncharacterized protein	GPCR-PIPK D5B	Albugo candida	MLPRHFLSQSRLKHRKSIKICTFHASTLLKNTHPLLNIHQYTIQTLHLGLYFYSSLGYYRTLTLLDKQVYNLTGMESPTRRETPLLESYSYQSTSTPITNINRTCSGITVDSEHNATFLSDYSNDIGQSRLCIKEIETPDTLPGYPGLGADDLKGTPHSTTSVDSGHHYHFSSQNNDDSKHPFTISSGMRPTSSNAPAFAASSIIRLIDKDMTQQFHGRAPANSSSGAKIDWFGNRKAQVLGLCSTFAFLAIAIALSSYRWIGLIVGSINTICCGSAVVATYFRKKQWHQHPNPIIRNRAILGIFLAICLLLNVWLDYSVGSAHNEHCQRLAGMTEFFFFTSEAWGLVMACDLYFSLNSPFTSYKRMMRFYHLWVWLGGVLVGGMTWTIRGAGGFFTVD…	994	640	959
A0A024GDI6_9STRA	Uncharacterized protein	GPCR-PIPK D6	Albugo candida	MDSLDDIQLVYDPNLLGATFMEQRELDGGDEEQAVVSPRSSVAPASFSDAGYTLPDITWLQDSRQLNNDILPKHQNKNRVWWQFLLPKESAYRGQLALFSSIVAVTGILATAALVFHKELDNILEINSGLLLGSFGTIVMCLSIIGSSIFVKRRTKRHLNALLLNLAVFDFLIAITFILEPVWNHLGLGVKGHQSCYHLSLMREYLMTCSTAWSISMALDLFYLMTDPFTSPRFNRRKYQFISHSLASISVIVLAALHELDATVAVGDFCWIGSKQGRPQDKPNMVLISVFIILPMLTALFSNLYVSFVSYSRFRNVIYLCFTWSVYGAYWIVHTDDLRMWLSHSFSFMLSYRGVVPFILWSICNQPTKKKKRKTMVAHKQASASDDTEETWSPIGNHA…	891	499	851
A0A024GMX6_9STRA	Uncharacterized protein	GPCR-PIPK D8	Albugo candida	MTHPSCPTHSNYLPIVISSLSLLGCCYVIVTYFYFPALRRHPAEIMLGMSVYGAVYQLLYLFTQSTSSIHCSKSAITYFVDLFLTGQETYMLIFAIDLILAFKNPFSTSRGQMKTYHIYCFLWSLSLAACSKMDAEYALFGFCWMIASDERLQQREPFPLDRKHVSYYSSGILFAIYIVIVYCTSFLAILKTWKTFTKGLGDTFRTRKRVQRNLKYYVGCYFGYWTLVLASYALFNVFLKTAKVSSDKADTIECQLWRFFRALLLSKGFVNAIIWTRTSNIRAVIMQLKELGFVDLPQHDDSINWALRLEILTYTTQGICQGVDLAERQPRTSTACSVVEPSANDRAACAVYEVYHLCANDVEYFCEKKENYAEIAEIILENRMDSRFHSAHSEGIVFY…	928	384	733
A0A024G7D4_9STRA	Uncharacterized protein	GPCR-PIPK D10	Albugo candida	MGAFVSFCFSAAVIICYLSSRLARPHPNPIIFSKSLVDILLALLYLSEYSITECSNRKLPYQLAAVTQGLLVCGEFWFFAIPIDLLQSVTNPFTSYSYNLRIYWLYAIASGLASGIALCIFDDQKHLQISIIDQSPIHRFFWFHENTKASGFLWHQWITYHFWIFLYLLFGSACIIYVRRRLKRGLEQTFEIRKRVLTHGFFTCCVYTSWSVISSCMFAITNSSKSREKLGDDGFEDLLSLNAFFHSARGALNIIVWIVINAPVLADIVLASSSKSPYSLIPHPPPLTENSYSESKHELDTLLKPELNTALRKQMIRMATSGIVESVQHYHRLHQRILSNQTFHLDWQRSPSANFRESQLDIDAIDQDRSIQIVDIQNEPSIPRFSFLPMSMKEMQFYD…	1646	377	778
A0A024GM15_9STRA	Uncharacterized protein	GPCR-PIPK D11	Albugo candida	MGTVRVNLDEPRWDQGTIIGRAKHFFAITNPLNILATDKELQAAKTLVDQYRRGEIPYDISKDALWKAKHLVDSAYHPDTGEKNFLIGRMSFQVPGNMIITGCMMTFYRSTPSVIFWQFMNQTFNSVVNYTNRNASIGVTTPQLAQAFVAASTASVVTAVGLNKIIAKTPKLSSGFIGRLVPLVAVAAANCVNIPLMRQREVVEGINVELSNGEIIGKSKIAAKKALAQVIPSRILMAAPSMILPALVMTRVEHKPFLSRHPMLKAPITVALTGLCLVFSTPICCALFPQRSSLPVKSLEPSLQEIIHPYDSAPHHVRFTETLDIPRVLSSFPTQESMHDPVYFIWQMCALLCSILSGALMLFFYVRYPRTRCHPGPVLMCIFLSTTLANIARVILFTA…	1081	675	1007
ALNC14_111090	unspecified product	GPCR-PIPK D1	Albugo laibachii	MSTTPQSKPHTPPSNWKNPFGPVPTEPHARSRQSPLDSMRFQSNEQNPNRYSTPYDNDPRSGSTGSYVGPANPGGNIVGTGSGLLGLSTCLQSSTRWFQLVMFMAFGVALALGLSQTYESLSPGVIWGAVLSTFSVFFVILSYVSVPSYRQHPNPLVFWRTIADAFFVMQLLGQQFVRCLFYDCVPLCADTNWQCGCALQSTAGSTCSVFAGFFEFSLIASECWFFCMTINLVVSLNNPFTHFKRNTRYYHYFCWGMGTVMGLLLANTEDWAGYSNLGVCWTNALKNLAPDDPETCPANFYILSNFSSDYKAVNANIISWSFFYLWIAGFIIFGIAVWVWASRRLSEGMPQTYAVRVQSINRARFNVLAVTFYWIIVAIVYFRSLSRGIGKEGKANREM…	1016	516	905
ALNC14_014740	unspecified product	GPCR-PIPK D2A	Albugo laibachii	MGNILQTQPSTKASKFIEKEVHYKHNQSYDMETWDHESTSSQSPIRDRQLPFMQPSTASLSAPSIKRHSSHIRVPIFQIKYPSSGTCTLNTPSDLHTFHALHLNQPNTKIVSPTNEDEIFPLLEQHSATTRPDARSFPHSGKAPPLVSSRMSDALSCYQLQQTPTEKAKEDDSDADPSVHDSSVRSPSESDRFKLEHTLDWFNNIELQLFFLLCFLLAIITTIAYANESNRISLGILCGCLLTLFSCVTVLITFLSIPTWRKHPNPILVYRSLCDICLAIILVTTELYECASPGCNRIMSVPMCLTTAGVTQFFLWASESWFLVMAIDMVYSFESPFTDYRRNMRRYHVYVWCTACFTSVTLLLIANYSEASTYSFCWVKQSGKDRKISGMKELWITNS…	916	581	910
ALNC14_017200	unspecified product	GPCR-PIPK D2B	Albugo laibachii	MRAIRSFQELPNGRMIRTKPRIRTKQSNHYLGGMGKDFDRAEGLLGGTMRKLGIMMDQGGKEAITYTCKSLLVSEIAIWMTRVGLVQYICNHIMYLELFKQSFIEPRTKCDGAVTIGETRLTIESQMSRCQLPVVMEKRMLVYKAQREDSLRDVASRYDMNVNELKALNKMTSDEIDEGQLIKVYRRKRSNSLPIVPFFQDLLSYVGIYDTKSTENEAFPELHESLEEHSTASTPPKNLQIDDTENQEELRSTRRNNRSYSEQIPLPVQDMLPLLIGGSNAELLPCPKYRHALLPRLEQSLPYRFRGYNWQLLYSTARHGSSLHTLLARVSKVCPTILIIKTVKGDVLGGFAPTCWENFNTYYGIGESFVFTCWPYFKVFPWSKENSMFMFSNGELIAM…	1384	1032	1368
ALNC14_009000	unspecified product	GPCR-PIPK D3	Albugo laibachii	MEQSVNGSSAFPFKSVALIAIPSSHPFVVQYNEDMHILYAHTGAFVSMISCAIIVLMYSRKKKWRRHPNPILYWKAVVDLVYAVRFELSWDSYIATSAQCRVLGILTQSLAVSSECWFLNMSLDLYQSCTNPFTNTKQNMVFYHWFAWTTGALVGLGLWLSDSEIHRNRQVENCAINETDTESLLVYYSIVIICVLSAVAFSVLEKRSHTFAGMREALHVKKDVIQIARISTFTYLVYQVVVISLWLAYVIAEHYRSVSTTIRTQSALSFLQTSRGVVDLIIWLSVTGVSSNSDRRSRKELTSAPLGLHQSEENNHSIRDDDDFSDVDIDLEPQLNVALRKEVLHFATRGIVAASSNASKMSSSRRVVHLRLHELGMTVRFADYHPLSFQDMRQGFGIK…	835	375	829
ALNC14_012300	unspecified product	GPCR-PIPK D5A	Albugo laibachii	MNPPYNPHTGNKRKYTDTPSTTDMHTSYVPMQAPHNNNDPVHSNHPPVSEYSAERPGRSYVLLEGNSNREFDLGLHNSHIHPQRMSNPVQAPSNVIRVINKDMTDQFRGRAPSISQARIRWFENRKSQLLGCCMTMAFLGVTIAMYSYRWTGLIAGSVNTIICGSAVIITYFRKKHWHQHPNPIVHNRAVLGVFLAICLLLNVWINFDVSSDSNESCRQLAGVTEFFFFTSEAWGLVMACDLYFSLNSPFTSYKRMMRFYHLWVWVGGIIMGGITWGVNGAGGFFTVDGQSLEYGKSLSTIVGFCMASSRICCPRQGQCDAYDYPKCYDDSNFLTTQEWPWILIYTFVILVLVVSVCVLTLAWHRLYLRGVPKTYNMRLRVLNYISFFTGACVFYWLLL…	822	511	808
ALNC14_107060	unspecified product	GPCR-PIPK D5B	Albugo laibachii	MESRARRETPLLESCSYQNTSTPIEISNRSCSGVTVGTEINGTFLSDNCMESRLCMKEIEKSDKKLPTCHGLGPSDLKSSPPSMMNTGNDNQSHFSALNMDNLQHPFAITTRIQPSRSSAPAFAANSIIRVINKDMTQQFHGRATASSSSGANIDWFGNRKAQVIGLCMTFAFLGIAIALSSYRWIGLIAGSLNTILCGSAVVATYFHKKHWHQHPNPIVRNRAVLGIFFATCLLLNVWLDYSVGDVHNDHCQRLAGVTEFFFFTSEAWGLVMACDLYSSLNSPFTSYKRMMRFYHLWVWLGGILAGGITWGVKGAGGFFTVDGQSMKYGSSLSTVVGFCMASSRICCPEGHFCGGEYHANCADGASFLTTQKWPWILIYFFVIVVLIASVWVLTLAWH…	902	548	867
ALNC14_011550	unspecified product	GPCR-PIPK D6	Albugo laibachii	MDSLDDIQLVYEPNLQAGTISEHHELNGLNEERAVTNTMTSEAPASYSEASYPFPNITWLQESQQQNKDIAPKRKLQDKNKIWWRFFLPTRSAYRGQLLLFLGIVTVTMILATATLIYHKQLDNVLQINSGLLLGSSGTIVMCLSIIGSNIFVQRRTKRHLNTLLSNLAVFDFLIATSFILEPVWNHFDLGVELHQNCYHLSLIREYLMMCSTAWSISMALDLYYLMTDPFTSPRVNRRKYQFISHSLASISVVVLAAFHDLDATVAVGEFCWIGSVHGWPHDSPSMVLISVFIIVPKLTAILSNLYVSFVSYSRFRNGIAATIQNRQDLLREGSLTTIVLVIYLCFTWSAYGAYWIVHTNDLKLWFSRSFSFMLSYRGVVPFILWSKCNQPTKKKRRK…	916	524	876
ALNC14_069200	unspecified product	GPCR-PIPK D8	Albugo laibachii	MSPFCTDRSTFLPVVISVLSLIGCCYVIATYCYFPALRRHPAEIMLGMSVYGAIYQLLFLLDQSTSSIHCSKSAIAYFVDVFLTGQETYMLIFAIDLMLAFKNPFSTSRGQMKKYHIYCVLWSLLLAACSQMDAEYALFGFCWMVASDHRLQKKESVLDRKESSLYSWGILFAVYIVIVYCASFLAILKTRKTFTKGLGDTFRTRKRVQRNLKYYVGCYFGYWTMVLASYALFNVFLKTAESARHESDAMECQLWRFFRALLLGKGFVNAIIWTRTSNIRAVIMQLRDLGSVDLPAHEDSINWALRLEILTYTTQGICKGVDLAERQPRASTACSTVSGINPGATCALYSAYHLCGNDVEYLREKKENYAEIAEIVLENRSEGIFFYDYAPLIFRKLRI…	790	380	716
ALNC14_043070	unspecified product	GPCR-PIPK D10	Albugo laibachii	MRSPSHLSNRNHDNDYATFYSLSLSNISQHKEILTHEISPKRNHFPTDTIDHIPRFNPHHTSPSHRLHLMKKQDSFSCSDRDSTKPRPTYQRRSTWHNLLKEENVSKNRLKWFRRAPIGSNKNCKSSCVFIAASMATSLPIFVFVSVTLLLTGLIFIVLAVYKEWDLDQYLALGALVSFCFSAAVILCYLSSRLARPHPNPIIFSKSLIDILLALLYLTEYCITECSNRKLPFQLAAVTQGLLVCGEFWFFAIPIDLLQSVTNPFTSYSYNLRIYWLYAIASGFASGIALCVFDDQNHLTQPSTSTQTPVNRFFWFHENTKASGFLWHQWITYHFWIFLYLFFGSACIIYVRRYVIPHSSFPHFLISSFHSEYRRLKRGLEQTFEVRKRVLTNGFFTCC…	929	572	925
ALNC14_046580	unspecified product	GPCR-PIPK D11	Albugo laibachii	MHDPVYFVWQVIALVSSMLSGALMLFFYFRYQQTRCHPGPVLVCIFLSTTLANISRIILFTASTGITNKRLATISQVANSAISTTDRTGYPFFFFWLQCFLVTAATTWSLMLALDLIFSLSNPFLPFNADNIKHHIYAWPVAVLYCVVFRFAIKESNGKRFLHTQLFLHFPAYLVISYISIALVNAWQKSRRLESHAHYTTRKMAKRILPYLSLFILIHLVTFAVYISEVVLGYETFIAEMIDQVAFLAQAFIVLFLFCRDYSIGFSSTCANSESQQERLDVSNKLRRDIMKYTSMGIMESIKQTLQSDEMQREIVYSDYNRIESMSIVVHGAIDSVVLSFRDCAPKVFHQLRRHFNIESSTFMESFQLDTILKECGSEGKSGNIFYFTANKHFMVKSV…	738	334	666
ALNC14_105550	unspecified product	GPCR-PIPK D12	Albugo laibachii	MNISNAEASEFVPILHRSSFIYFIAGVIGFVFYAFIICTYTRIPSISAQHPAANIIIWHTGCGLMLMASFISYFLTENVIDAVPILTPLRDSLCQYFGPWNQFFLLGSTLWYLMLAVDLLLALFNPWIGYSCKAWTYHIIAWGISTLTAAWMVVTKNVGLSTCNMCWIRKTSTPEQVNLAHWMFLFGPVILTWLFLFFVLIFATIRFAQRQLDVTYRAKRRSLLQYYRYLLLYGAHWAACGSIYYEDYHDWFGHYRNQRRLLITLVIVFASYPILLSIVWVVNTDLIQHCTKDNTLPKADKGREAFANTDHFSAALRKDLMRYTTTGIRCSLRGDSVDTVSRSSRLLEHDLESRPLISPLASTSPDLYHEKKRVAATIYNVEYRFYEKLGFTDYAPRIF…	709	382	696
H257_10334	unspecified product	GPCR-PIPK D1	Aphanomyces astaci	MKTRRTGMRPNRAMSSSDSDDDSDDEEIGKHRHTQGHPSSLAPRGTIPDNPLVRPSSSRHPRAPPSKTRRSLYFQIVMALAAIGCFILGVFVKYRNLSSGIIWGSVLSALSVVTVLLSYASDPLSRQHPNPLVFWRTIADGFFVVRLLSEQFVRCMKYQCSPLCATFNCGCAYTSDAIMGLLPAGKDTCIFFSGAFQFSLLASECWFLCMTLNLFLSLTNPFTDFKRNTRFFHLFSWGVPLASAILLMSVKNFAGYSDFDTCWTNALRGATFPRLTDTCVNESRTFILKDKTGSLQANYISWGFFYVPMLLFIVVGLVVWVWTYNRLREGLPETYGVRKQSIDRARFLVVAVSTYWTIIFAVYATSLSLPDGDTKQRWKEVVNFLMASKGYVDLVIWFH…	864	478	814
H257_05925.2	unspecified product	GPCR-PIPK D2	Aphanomyces astaci	MPRTMKAAPPTDSDSSHARENYFDNSPSVQEAPFKSVQSPAAAVVTTSALSSQPSFRGEKIRLDLSLQWANNFGIQLAMFLYFVGALAVTIVIPSLGYKVEVGLLAGGSVTILSTAAVLYTYSVMPTWKKHPNPLIFYRSLFDMGFVLVLMTTQLYKCYNNQCVVTSSKDETDGWTITILSENGCNTVAGFTQFFLLGSECWFFVMSVDLFKSVRSPFTDFKHNMRTYHVFVWGFSTISAILLVGIGQAGPSEFNYCWTKPQHMGKTSENKNMLWSLNISSWGFFYAWIILYFFGAIGVICFAWQRLKGGLAETLRVRLRVLHSVTVYVVAIIIYWAITFGVYVPYLALGLVNNPTDYPVLPQVMVFFITCKGYFDFFVWFQINELPSGKQQPSTATSA…	924	459	843
H257_15597.2	unspecified product	GPCR-PIPK D3	Aphanomyces astaci	MVAAMAAGSVAVAVLIVLIVATWSTYSPSMMGRDRMDGLTADALATQVGAIVSASSTTFILVRSLGAKEKQYRRHPNPLLFWKAAVDGVYALQLCAQTLHIRLVPAVLSAAMIQSALYASESWFVLISYDLYACGTNPFQNTAYSIRWYHAIAWSVGGVAGLVSWLYIAPSDRDDIVEHARDVIGATEWTLGLFYIYVTLCVLCACVFLLLENQSRPPVGGIKEALRTRSSMLHASRTFTILYGVYQFVAIVLWVLLTLSSVAASWQVHVAFNGLVGARGFMDLVTWHAINSRSFVLHSPSSSLPVDATNRSVSGGSDSFLDGVMSWNPEFNVALRNEVLHFTTRGIVAASLSTTNTASNQSHNYHRRIQLNLHELGMHLRFDSYYPHLFQDVRRGYRL…	855	376	830
H257_16299.1	unspecified product	GPCR-PIPK D4	Aphanomyces astaci	MLDAAAEIIVTVAAAASSNTSITNTSLGAGYASPSSNVAALRFIFTVLSILGCAVVVLSYIMFLPLRKGSNALVVSIAIFAMGMHITMFAQTGYKGPLAENVDCDVSVAALTQFFVLGQEIYLFTMILDLYSTTRNPFTFTRPSLYHVFVLSVSLLGAYLFSLNSRAIGFAELGVCWFQSNDDNASVWLHIYFVAPLAFLYGKGFMLFIVARNRIQDGYDDITTSAARILSLRHMRVYIGMSALYWIVMGVGSIAILFWLPLDDHSIPSSRRKTQVFYEFWMLGLSIKGTVVFVLYTYLMKLPAVYAMWRQGSYDDLMNVQGVHWVLRRDVLYFARMGICESISSAVEWIPEGPSAYAVRSLELVGRHESHKALFHEFEAASFAVVRSLSGITADALGL…	868	368	792
H257_09611.2	unspecified product	GPCR-PIPK D5	Aphanomyces astaci	MATRRPHKANSRDTNVRSPESSMPVMEDHWSDVPTSYAPAQQVPTQNLREIESYYAQGQATTPSNPYYGGNAPLSSGPGSQPQGGFSQPFPSSANTANIHVIDKELQKQFRGRTQRSANSKIHWMENKKSQIMGLCWTLGCLGMTLAFYNYRWAGLIAGSINTIVCGMAVVVTYNLKREWHQHPNPIVHMRSCLSIFLAICLLLNILVDYNPANDKSAKSCQKLAGLTEFFFFSSEAWGLMMAIDLYSSLNDPFKSYKRSMKFYHCFVWTTSLLMAVIAFTVEETSGGPAGGFFHVDGRQINDNDNKHNVIGFCLASSGKVAKNGEVPKSFLRIQQWPWILLYGFVIFVLLVSVTVLIIAWRRLYAGGVPKTYNIRLGVLNYISLFTGAMVFYWLFLLF…	888	507	825
H257_05699.2	unspecified product	GPCR-PIPK D6	Aphanomyces astaci	MEAHRRDDDDFAAPAGTVMEDQVCATDIAWASTAGLNSSTDCGGVKSESISSIIDVNDILDNSFCVTQSIVDPTSNSTTSGDHSSIMEHSHTMCTGSTTTTTTTTTTSNSFAYSAHTEPDSPLDSIAVHPSRGPPDAKHVPARKAATSSVTTPSSSHRGMKEMYMLVFDNGKLLGGKTIMAASTALFSVALVVCAVALRAKTRQAVKMPSGVLLGSIGTVVMACIVCVSYLLSPGCRRHSNILLLNRSVMDLLLALSFLLQPAWNNWHEGSELGMSCQYVSAVREYFIMTSVAWEFCMAVDLFSLLNDPFTSPRKNRGRYQLLSHGLGILAGGVMLTSSSFYGMSVGDFCWVKCSGLDQRHFGVFDAGVWIFIAVPVVCFISTNIYVCAVSAKRFRSGI…	927	529	879
H257_10507.2	unspecified product	GPCR-PIPK D7	Aphanomyces astaci	MSAADPALPHRIPTKSSSRGSASSSSRRSGLFGRKEEDILTDDQHLKTFDMSESDDAGNIQSLRSVLLDGFNVTFSWPGFWLWLFGTSVTIATFVTAYLVTDIEGHEINPGLVMGSAQTFFTSCIVIVTFHGVHAYQRHPNPLLYYRAIMDLLLSIRFLFDPLWIYWGIYQVDNVLSCRYLSGITEFLFLSADAWFFVLTLDLYLSLNNPFTSVKRNRTLYKRGVCLFALVLSVVTASKQGLFGFAEGKFCWTYAKRYAANRGDHGAADNGFFSFNVSTWVAFFSWMVLFYAFAFFVLGASFSRLRMGLSKTMETRKGMLRDGALSIISYTLYWTVAFSLYAASYNSDATPAALRTNPMFKLYCYVLAGRGIVTYFVWFVINAPQLVTTQWLHFAQDGR…	851	476	799
H257_15959.2	unspecified product	GPCR-PIPK D8	Aphanomyces astaci	MSTTSSIECSVTEGQAMLLLSVSLLSLCGCLYVIVTYMYVPALRQHPAGIMFGMSVYGAVYQFMYIVESHATPSAACRDVPFIVDFFLTGQETYMLIFAIDLLLALKNPFTASKGQMNRYHIAGCVWSLIFAGISRCDNHFALFGFCWMDVATASLKDKSSARSPPAGLFFALYILLIYTTSLYAILRTWNTLLKGLPDTFTTRDRIHRHLKYYVGCFVFYWTGVLVTYAVYTIVPYESPHKCLLWKCLSSVLLAKGMVNSLIWTRTSNILKIIHQLREFGHVDLPPHDTSINWALRLEILTNTTKGICESIERAEMEAIHGHSTDRHIKYTQIEEIPLSCSSSAATVVFYDYAPHIFRFLRSCANISNASYRDSLQQTTKERVSEGKSGAFFYFTQDR…	838	343	724
H257_14336.4	unspecified product	GPCR-PIPK D10	Aphanomyces astaci	MTAEATKDPRSPWEGDGIEMRPLLHKSKSLGCTGRTSSSRSLRDHLRRSSEGSESSIESPGGHDEDVSRQRLLEKARNALLFSVFLVVLGVGVLVTAWALCTATDQFMAAGAAVSCLFSFAILVSYMECARLRKYPNQLIVHKSAIDLVLSVVNMLQFACASSPIVPSQTTSFALGLLFAGEFWFCAMSIDLIQSITNPFSSFSYNLHLYRVCSVLFGVVGSLTLSTSSTALLASLPVVHHQMQLPWMIYYSSVACSMLVSIGCFLYVQRRLATGLEETFDTRKQVLVHGLLASVTYISWSVVVLAVVAAAVLVPSIGSPSPSFHESIVHLHAFMHAARGLVNLFVWGLTNGRDLSAVLCFTPHISDELDNPDELLKPQLNLALRRQLIQMATKGIVDA…	793	438	789
H257_00870	unspecified product	GPCR-PIPK D11A	Aphanomyces astaci	MVEVAAAVFDAALIVVALAVLAGSTLHFTRHHRTRTHPGPVLIFILFSSCMCILVRSIMHLAALNIGLSMDAWVTGPLDSDAPPPPLTLVDIAHAALFHASPLPGSVSIPFWAMLYFSSASTFWYLMLAMDLISSLSNPFLPFQANNFLHHAVAWPAAGAWVGAFYLLFRSKLEPTSSLRIWMVLPMYVVLAYIAIALFVTWKKSRVLETQAHTTTRRMAKLILPYLLVFGVGGVMDICLYAADVHVEASTGYRSWPVNTLHQVTQVLQLVAVFVLFQRKAGWVLCWRRRPAATPVQASASATLESPCAVPMDNTTRATEDDGRLSGDDLSVSNVLRQCIMKYTSMGIIESAQSAKSKPTTEVHWEDYTSVEHKSIVVHGEIDSSTLNFRDCAPAVFGH…	741	382	681
H257_00873.3	unspecified product	GPCR-PIPK D11B	Aphanomyces astaci	MLSPMLAWHVLSLAMAIVVLGCTVAFFLRTRKARAHPGPVLVCLILSSCLNMMFRACTHLVTPDAPSFVGIDFHHETESNSTLVLYWGTLYFASATTFWYLMLAMDLISSLSNPFLPFQSNSLIHHTLAWPLAGVWCLLYDVAVYQQPKAVPEIHLRMVTHLPLYGSLVYIMFALHAAGAKSRQLTTTIHATTRRMSKLIVPYLVVFGASGIAHLGIYVADVSNGKPLVYSSYVDQLVGIVSTTVLFVLFYFDSGGCRRRGLPPQDAQQPTILSPLDDIDEAGPHTQPLPQDPPFPRMQSTANFNVDIAAELRKMVMDLTRMGIVSVAARDASDHPTSANRVPEDFATVERKRITFWGGTAATVADALVFEDVAPSVFQSLRQLAGIDQSSYLHAFNAE…	731	360	676
H257_00006.1	unspecified product	GPCR-PIPK D12	Aphanomyces astaci	MVGYDAVDVATSSQVYLWMGIVGSVIHFVTISSYLVFPQLKTQHPSANLMVWHVACNFMLTIGFVGQHFLLGEDGMSDEGCAALSVYNQFFILGSGLWYMMLSLDLLIALINPWMGYAIKTWAYHTITWSISSLSAASIYSLHLYGVSSLNICWIRRTLDAREPNDANWIFLFGPVLAVWFVSFAVLLFATFRFARRQMDSTYRSKRRSLLQYFRYLIMYGAFWVVCGGLYYSAYLRSFSGRSAHHIELAFMVALGSYPLLVGVVWGVNTDLLTHFQGGDPVLEPNVGLTEHFSTSLRKDLMKYTTVGIIRSLREPSEDSPVRRTDKSRSQPLSDPNISRSQSMSSASARSDEFEDGGTHLWYAEKKRLATTVRLNTSKLQVYYDKLGFTDYAPRVFAN…	697	377	681
H310_02759	unspecified product	GPCR-PIPK D1	Aphanomyces invadans	MENAPYRPAASRSEMKTRDAADPRPNRAMSSNDSDDDSGDEEMGKQPYTRGRPNTLASRGTGAGDAPPPSASSRHNTRAPPSKTRRSLYFQIVMGLAAIGCFVLGVFVKYTNLSSGIIWGSVLSAFSVVTVLLSYASDPLSRQHPNPLVFWRTIADGFFVVRLLAEQFVRCVNYQCSPLCVTFNCGCAFTRDALLGYLPAGNDTCIFFAGFFQFSLLASECWFLCMTLNLFLSLTNPFTDFKRNTRFFHVFSWGVPLASAVLLASLADFAGYSDFDTCWTNALRGATTIPRLTDTCVNESRTFILKDKTGSLQANYISWGFFYVPMLVFIVVGLVVWIWTYNRLREGLPETYGVRKQSIDRARFLVVAVSMYWTIIFAVYATFLSLSEGDTKQRWKEVV…	873	489	823
H310_07037	unspecified product	GPCR-PIPK D3	Aphanomyces invadans	MVSALAAGSVAAIVLLALSVAIWSTYSPWMMGRERGHGVKADALATQVGAIVSAASTTYILVRSLSAKENQFRWHPNPLLFWKAAVDGVYALQLCVQALHIRLAPPSVEAALIQSTLYTSESWFVLISYDLYACGTNPFQNTANSIKWYHAIAWSVGGVAGLASWTNIATTATPTTDDVMDATEWTLGHFYMYVTMCVLCTCVFLILENPSQPPVGGHKDALRTRSSMLHASRTFTIFYGVYQLVTIVLWTTLALSQWSVSGGSIHVAFNLLVGARGFMDLVTWHVINSRSFVLYSTFQRLPTGSVSGNEAFLDGVSLNPEFNVALRKEVLHFTKRGIVAASLSTSSSTSNRRIQLSLHELGMDLRFDAYYPHLFRDIRHGYHLDEAKYRDSFLSTCHE…	826	361	808
H310_14231	unspecified product	GPCR-PIPK D4	Aphanomyces invadans	MLEAAAEVVATTAAAVLATNATNSTSMSAVAATGYASPRNGVAALRFVFTILSILGCAVVVLSYILFLPLRKGANALVVSIAICALGMHITMFAQTGFKGPLSENVDCDVSVAALTQFFVLGQEIYLFTMILDLYSTTRNPFTFTRTSVYHVFVLSVSLVGAYLFSLNSRAIGFTELGVCWFRSRDDNASVWLHIYFVAPLAFLYGKGFMLFIVARNRIQDGYDDITTSAARILSLRHMRVYIGMSALYWVIMGMGSIAILFWIPLEDTVAVPRRRTQVFYEFWMLGLSVKGTVVFVLYTYLMKLPAVYSMWRQGSYDDLMNVQGVHWVLRRDVLYFARMGICESISSAVEWIPEGPSAYAVRSLELVGRHESHKALFHEFEAASFALIRSLSGITADA…	864	371	795
H310_11147	unspecified product	GPCR-PIPK D5	Aphanomyces invadans	MEDHWSDIPSSYLPSQVPSQNLQEIESYYAQGQATTPSNPYYGPASNPPLSSGQGSQRQGRGGDDFGQQFSSAANSANIHVIDKELQKQFRGRTKRSANAKIHWMENKKSQIMGMCWTLGCLGMTLAFYNYRWAGLIAGSINTIVCGMAVVVTYNLKREWHQHPNPIVHMRSCLSIFLAICLLLNILVDYDPVDQESAKSCRKLAGLTEFFFFSSEAWGLMMAIDLYSSLNDPFKSYKRSMKFYHGFVWSTSLLMAVIAFTVSDSDGNAGGFFQVDAHPINDNDSKYNVIGFCLASSGKSVANGPSRTFASIQKWPWMLLYGIVVFVLVISVIVLIIAWRRLYAGGVPKTYNIRLGVLNYISLFTGAMVFYWLFLLFMYMSTYFVAENYSGQPLDLVPM…	869	487	807
H310_11127.4	unspecified product	GPCR-PIPK D6	Aphanomyces invadans	MESMEGSTPMDDHLEDHSDRAVSVGAAMERQVCGTDSVSPTVDSCTCRGEAKSASITSFIDINDVLDDSFDASRSDVEPTATTSTTTSSGAHSALDNSGTSAVGDTMDTGSTDTTTATSTATNASSSCSFAYLAHTEPETPLDGIVIHPNDVPARKASSARKVVSGELVSAPGRQTRRRGMKELYLLLCDNGKLLGGKTVMAVSTALFSVALVICVVALRSKTRQVVKMPSGVLLGSLGTLIMSCVVLTSYLLSPGCRRHSNILLLNRSIMDLLLALSFLLQPAWNNWNEGSEVGTSCQYVSAIREYFIMTSAAWEFCMAIDLFSLLNDPFTSPRKNRGRYQLFSHGLGLLGGGVMLTSSSFYGTSVGDFCWVKSSGLDQGHFFVFDAGVWIFIAVPVL…	958	554	903
H310_07836.2	unspecified product	GPCR-PIPK D7	Aphanomyces invadans	MEPPQFTISAAEPISAPSSRNASRTSSRKSVSLSSSQRSSFFGRKNDILVDDQHLKTFDMSESDDAGNIQSLRSVVFDGISFKLTWPSFWLWLFGTSITIGTFITAYLVTDIEGHEINPGLVMGSAQTFVTSCVVIITFHGVHAFQRHPNPLLYYRAIMDLILSIRFLFDPLWIYWGIYQVDNVASCRYLSAITEFLFLSADAWFFVLTLDLYLSLNNPFTSVKRNRRIYVRGVSLFAIGLSAVVSSKQGLFGFAEGNFCWTYAKRYDKLANHTEANDFFSFNISTWVAFFSWMVLFYAFAFFVLGSSFSRLRMGLNKTMETRKGMLRDGALSIVSYTVYWTVGFSLYASSYNGGATPHQLRMDPVFKLYCYVLAGRGIVTYFLWFVINSPQLITTKWL…	867	496	814
H310_04755	unspecified product	GPCR-PIPK D8	Aphanomyces invadans	MSSSTTAVATATSGGIECSVTHGQAMLLLSVSLLSLCGCLYVIVTYMYVPALRQHPAGIMLGMSVYGAVYQFMYIVESHDAPSSACREVPFIVDLFLTGQETYMLIFAIDLLLALKNPFTAAKGQMKRYHIAGCVWSLIFAGISRCDNHFALFGFCWMDVATATLKTKSTARSPPAGLFFALYILLIYTTSLYAILRTWNTLLKGLPDTFTTRERIHRHLKYYVGCFVFYWTGVLITYAVYTIVPYESPHKCLLWKCLSCVLLAKGMVNSLIWTRTSNILKIIQQLHEFGHVDLPPHDTSINWALRLEILTNTTKGICESIERAEIEAIHGQSTDRHIKYTQIEEIPLRGVSCSGNLATHDGPATVLFYDYAPHIFRFLRSCASISNASYRNSLQQTTK…	908	352	759
H310_11901.2	unspecified product	GPCR-PIPK D10	Aphanomyces invadans	MPAEATKYPRSPSDEDGIELRPLLQKSRSLGCTGRTSSSKSLRDHLRRSSEGSESSFEGPSTLDERESKQKMLEKSRNALLFSVFLVVLGTGVGVTAGALCTATDQFMVAGAGVSCLFSLSILASYSECARLRKYPNQLIVHKTVIDLALALVNIVQFVHAWSPMGPSQTTSIAQGLLFAGEFWFCAMSVDLIQSVTNPFSSFSYNLQVYRLCSVLLGVVGSVVLPSASPSPSLLLASLPVIHHKIQMSWVIYYVSVACSMLVSFGCFVYVQRRLATGLEETFDTRKKVLAHGLLASVTYISWSLIALALVASTVWSPTSAESFHVVHLHAFVHAARSLLNILVWVLTNGRDLAAILCVSPGHASYHRRGSDEWTVENADELLKPQLNLALRRQLIQMA…	849	445	844
H310_00967	unspecified product	GPCR-PIPK D11A	Aphanomyces invadans	MQSAMLAWHVLILTTTTVVLCGTMALFIQSRKARAHPGPVLVCLILSSSFSMIFRACTHIMSPTAPSFTSIDFNHEVETNTTLILYWFTLYFASSTTFWYLMLAMDLISSLSNPFLPFQSNSLIHHMLAWPLAGVWCVLYDIAVYQQPKSVPEVHLRMVVLLPLYGSLIYILFALHAAEARSRQLTTTTHATTLRMAKLIVPYLVVFGASGMAHMGIFVADLYNGKPTGYSSYIDQLVGIVSTMVLFVRFYFDSGVCRRRAVNAPPNQSEGDLSTVVSPQDDNFSDYLRTTASPSEAPPLPRVQSTTNFNVDIAAELRKMVMDLTRMGIVSAAASEVSDDEPSVVSDRAPTAPDFTAVERKRITFWGGTAATVADALVFEDVAPTVFHSLRELAGIGQA…	735	369	685
H310_00968	unspecified product	GPCR-PIPK D11B	Aphanomyces invadans	MVEIPALLDATLVVVAVVVLLASTAHFTYHPRTRAYPGPVLIFILFSSGMGILLRSAMHLAAINIAFPTDREPSDGASPPVPLTLVDVAHAALMQASVLPIRVSIPFWAMLYFTSAATFWYLMLAMDLISSLSNPFLPFQANNILHHVVTWPAASAWVAAFYLFFRTDAESATPTTSLRMWMILPMYVVMAYITIALFVTWRKSRTLETQAHTTTRRMAKQIMPYLFVFGLGGLVDICLYAAEVHIETVTGYRSWPVNIMHQITQVVQVVAVLMLFQRKAGWVLCWRRRTTVASLQAVAQLSPCASPMDDTQRATEDDDRLSGEDLSVSNVMRQCIMKYTSMGIIESAQSAVAKAPADITLEDYTVVENKIVIVHGEMDSAILTFRDCAPAVFQHIRSM…	736	378	676
H310_14760	unspecified product	GPCR-PIPK D12	Aphanomyces invadans	MAVYDAVDELTTSQVYLWLGVVGAIVHFVTISSYLVFPQLKTQHPSANLMVWHVACNFMLTLGFVGQYFVQGDHGLTDEDCAILSLYNQFFILGSGLWYMMLSLDLLVALINPWMGYSIKTWAYHTITWSISSFSAASIYSLHLYGLSSLNLCWIQRTKDATEPNDANWVFLFGPVIVVWFVSFAVLLFATFRFARRQMDSTYRSKRRSLLQYFRYLIMYGAFWVTCGALYYSDYLHAFTGRSAHHIQLAFAVAFGSYPLLVCLVWAVNTDLFTHLHGGEAPSTTEPNIALTEHFSTSLRKDLMKYTTVGIIRSLREASEDSPVRRLDKTRAQHLSDPSITCPRTTRSQSLSCLSARSDDFEDGMGSHLWYAEKKRLATTVRLNTSKLKVYYEKLGFTD…	712	385	696
HpaG800146	unspecified product	GPCR-PIPK D1	Hyaloperonospora arabidopsidis	MGSTYDNLSPGLIWGGVLSIFSVFFVILSYASVPSYRQHPNPLVFWRTIADAVFVLQLLAQQFVRCLFFDCVPLCSSTNLQCGCSTASTASSTCDLFAGLFEFTLLASECWFFCMTLNLLLSLTNPFTDFKRNTRMFHLGSWLVPLVLGLLLMKTDDWSGYSDLGVCWTNALKNLEADDMTNCTAGYIVTDNFSESYTAVNANIISWLFFYIWMGLFIISGIAVWIWAWKRLSEGMPETYAVRVQSINRARFNVFAVTFYWIIVVIVYIKFLSRDRSQPDRSSELLNFLIAGKGYLDLVIWFALNDFHVAHFTHCLGENTGEIDVDLNPQVNAALRREVLFYTTSGIIQAVQAAERLPASQRIQHLALLPQTKGTNVAAAAAFTAVAVSESGNAAHPSA…	951	429	873
HpaG811351	unspecified product	GPCR-PIPK D3	Hyaloperonospora arabidopsidis	METELSRLQHYVRPDSLSTQTGAFISVISCSVVVLSFLWKRKCRHPNPIIYWKSVVDLLYALRFQYNWDMYMTTPVSCRALATFTQFCTFSSECWFLSMSFNLYQCSTNPFTNLKKNLQWYHAFSWGVGGLFAALLWLSSVAFDPKIHASCFVDETDPNELAVYYVVVILAVLCAVIFAVLETQTHPFKGMKEALKAKRDVIRSARIFTVAYIIYQLFLISFWIADVLFLRDHHVALQRVRDASSFLQAAKGLIDLVIWVAINGPPQVDCRAGRLSTTFDTDRYSDVNIDLQPQLNVALRKEVLHFTTRGIVAASSNTPMVTDGRRVVHLRLHELGMTVCFDDYSPTSFRDIRHGFGINEILFRKAFLATCHERLESGGSSGAFMFYTADYSFLVKSVT…	760	335	758
HpaG802846	unspecified product	GPCR-PIPK D4	Hyaloperonospora arabidopsidis	MAVCVFTAPEPKSSTSTSVETGSTGVNVFDRRLLGSTSARDSDDGYELLEIEFPGAVAISTAVNALSLLGFAFILTTYLLFPPVRKQHSSLLVWVALTGMLFHGTVLTQTTAVYGTCCSMASVVQLALLSHELYFFALAFNFYFTTKYPFRSSRWLNPLYHVAVWAISIAVAIVAWHLGTGRVSSYGYCWYASDYDGIIGNNEFILLEIFFIPISAGYCVSIGWYILATKRVRLTMGGSAKTRTTLDSMRCFLFWSFSLWVVVTIPYILRHRNVVAKNSAGEKTLRFLGRVAIAFLGTGSALLWTKSMGVLKTFKMWRQRNWDDYFKVYDASWVLRREILYFATKGIQLGASSVKGVQENDSSNPNAESIFSFTQRSGIFPWQLRLGAISQTPSVLSFE…	805	404	768
HpaG801064	unspecified product	GPCR-PIPK D5	Hyaloperonospora arabidopsidis	MSRSETPYRRSQSVINHLEQHRGTPVLEDQHYMEPYSPPSNRVYVMETSQEGDVAPDGRRSLRHLPPPLDPHGSLQQRRGTRGAPGGFVTMDNGSTISSSSGNCIDTMSLTNVSATAQQPLISTPRAAQKNIVRVIDKDMTQQFRGRSKSVGQGRIRWFENRKSQLLGFCLTMAFLGVSVAMYNYRWTGLIAGSVNTIICGSAVVITYCRKKQWHQHPNPIVHNRSVLSIFMAVCLLLNVLVDFDPSGSNTDCQRLAGIIMGVITYSVQGAGGFFTVDGRSMTYESDTDTVIGFCLASSRICCDTGETCPDTVTKCSTTSNFLNAQQWYADGLTFLARVWQYLTVLAFCNFVVIASFTGAYVFYWLLLLLLYMCAYFLSTKSDTSNSEAVAQVLRQLVI…	1029	479	799
HpaG802364	unspecified product	GPCR-PIPK D7	Hyaloperonospora arabidopsidis	MVSRMSSNVGGLRESFFGAIGRAPTERDPLQLSPTHEFDLNVIQESGGMDETIGQILKPQVDFSKWSTEAYVVLGFGLVLLLLLLVLALTINTLHGYVIDPGLVFGSLLTLILCVCVFVTYHGVQSFQRHPNPLIYYKCVIDMCLALRFLLDPLLLEMGLYRVNDERSCAYLSGVTQFLYLSSDCWYFAQIVDMYWSLTNPFMSVKVNRKRFKIAVYSSGACTGIFLALVPSIHGFADGNYCWTKRKTSSDPVERDFYHLNSGSWVLFYVWMLIFYISGITVMAFGTKRLRSGLRDTLQSRREMLRNSALSIMSYTVYWTIVFLWYAVSFQTRTTYDKNGHFPPSHVFRAFTFTLSARGTVDYFVWFMVNSPSQIRANWLKFTSDSVDKQFSAQLNTTL…	1081	554	992
HpaG802934	unspecified product	GPCR-PIPK D8	Hyaloperonospora arabidopsidis	MSTEVLPTLGRAHCQAPGMLLPIITSIASLIGCFYVVGTYLRVLALRQHPAGIMFGMSLYGAMYQFLYLLDQASSSVQCRDIGIIVDFFLTGQETYMLIFAIDLLLVLKNPFSASKGQMTKYHIFGGLWSLLCAVVSHFDTRYALFGFCWLRSSCDILTGSHDQDDGSHMPDSTINSGVFFALYIIVVYCTSLIAIVRTWNTFVKGLPDTFLTRKRIQRHLKYYVGCYFGYWTLVLACYTVFNFLPHSAGTEGGLRCRMWHILSCLLLAKGLVHALIWTRTSNILRIVQQLRIDATEDCPTRDESWDDNINWALRLEILTNTTKGICQSVDRAEEQARASIGSSIQFESAVSVSSLEEGAVGRSVDYCDRKESYTQIEELILENRNDNRAHGPRTEGVV…	1013	386	791
HpaG802456	unspecified product	GPCR-PIPK D9	Hyaloperonospora arabidopsidis	MVFPLDGATTTTVSSSPLYQAVSTPSQSSAQDRDLVPVTDDVLRSRSHSHALSAILGANGRVSTPSTSVVNSMDRRVSSQQLLPVAGSTTQVQQTMEERDEKTDTPAGRVSARWRRQRRRWRRVLFWIGAVSVLAGCFALSFVVPEQMETLAPIVLGAGLSLLSTLMVLVSFVRRRRLRRKPNELLAFVALSEFGLAVLTLAHVLSLCSAENGECRPMGMTTCTIAASLEMFLLLAGVGWFGAAILHLFVSISNPFASYKRQLVLYHVVVWGLSFIACIVAPLVLFSNHVESRFQLTDAETCRMVALILPLLPSDAGDSMESRTRRLAQWQELNLKYWGVLIAIVVFVVVAAQLGLVVGWWRSNSGTIIALKARRRLMKRMAVYAHALNAMWLVVLVVF…	1240	789	1213
HpaG804586	unspecified product	GPCR-PIPK D10	Hyaloperonospora arabidopsidis	MGHMPPASESDALLRGRHRDQFAKLEHQQQRGSRRRARRGSTLLRLCSCFRALVTGPCSGLVVAIAGLLVLVGVACSTIALVGSYSADEYLLLGAIASGAFTLVIIVAFVMSPVVRAHPNPLIFSKSLVDLLLAVIYMAEYCVTEFSDSVELPFRIAAITQALLIAGEFWFFAIPIDMVQSITNPFTSYTHNFKAYWFYSVLSGVVSGLVLWSLGDPGVDCLVMDNTNPDCAKTTSDNEQRFIWFHHNTDMPGFFWHQWILYHVCVVVYLLFGLACMVYVRIRLRRGLEETFEVRRRVLSNGMLTCAVFISWSFLTICLFTMTNTAQVKSVLGTTLFQELIDLSAFLHASRGCVNIIVWIVVNAPFFPSFYSEDPVDSTLPSPHKNGSMVGESFSTCGD…	928	513	907
HpaG809355	unspecified product	GPCR-PIPK D11	Hyaloperonospora arabidopsidis	MTDLYLAWQLTALMAGLVSIGVMIAVFIKYPSSRLHPGIILMTIVMSLTIASIMRVGLHAWHLVLGPDHDDGFLSATLSRVANEELGYDSGRPVEPYVSFFFWSYFFFNTSTTLWFLMLALDLIFSLSNPFLPFNADNVKHHIYAWPASVIYCFIFRYVLKEFQDTVTASVMLYFDVPAHLTLLYISFALIQSWRRSRILETHAHATTRRMAKRILPYLGVFAVYTMVALSISLVQLGTAFGQILPNTLDQLALVLEGLAVFALFCWDAGILRVPMDQREDGVVRDTRNSSSSSRVAMSQGEAGGAGARSSTSRGAMSVPLSNPSEEIDVSNKLRMDVMRYMSLGIMKSIEMAQVAEKDAQELSLSAEHTGSDTEAAGLHAGGCYSNIGFHDYNYVESM…	816	407	721
HpaG804315	unspecified product	GPCR-PIPK D12	Hyaloperonospora arabidopsidis	MGDAYEALAVAQSAQLYLLVGLLGVVVYLLIVLTFFFVPHIKTQHPAADLVAWHASCGLMTSSGFVFGFVWQRQHEIQVDDQLVHWQCAFLAPFHQFFFLAGTGWYLMLTMDLLVALVNPWMGYRCKKWTYHTIVWSVSGVSALVLHQLELYGLSSLNVCWVKRTKDPAEMNVANWVFLFVAVGATCCLSLAVLLFASFRFVRRQLDVTYRAKRRNLIQYYRYLLVFAGHWTACGALYYAAYRQRFEGKMAKHCELAFALVFGSYPVLLLVVWVLNTELYQNFSSENNLSQSERGARHLTSTEHFSAALRKDLMRYTTAGIRCSIGESPMDSLRSPLLSMSRDRFGSIDRTAALTFLQMEEGGTAGLYHEKKRLATTVYNGEYRYYEKLGFTDYAPKVF…	741	382	721
HpaG814345	unspecified product	Not classified	Hyaloperonospora arabidopsidis	MVSRDKRDSSGLRVSEREPMDTSASETSAVPHKRYSKPRRPHVPPPPPPSFAQFGQIDSKVETSGRQMPGSELPYHVRTDGVINSNELFPSGMSEAGAGYSSMKTPVEMKDYAASTKRVRSVDESSEDSIDNGSYVTDKIQGGLNEGIGWFHAKIKVENTIHWANNYKIQCCMFFIFICGAALTVAFADNDANASVGLVAGSLITLFCCSAVVYTFLTRPTWRKHPNPIIFFRSICDICLVAVLLITELYKCGSGDCSNSLTGASCTATAALTQFFLWTSESWFFVMAIDMLSSLQSPFTDYKSNVRRYHGFVWATGLLTCLLLVSIPDFAGESEFGYCWTASKSKLRRGKSESSGSSDTSNLWNLNFQSWLLFYIWLILFWIYAITRLNSGLSETLRM…	1411	547	1154
PHYCA_506791	unspecified product	GPCR-PIPK D1	Phytophthora capsici	MYDERQQRGVPPPQYSRPTSSSQSLGVSSSTISDPDVNMLQEERGPPPAALHTCLQSTTRWFQLVMFFAFVLALGMAMASSYDNLSPGLIWGGILSVFSVFFVILSYASVPSYRQHPNPLVFWRTIADAVFVLQLMAQQFVRCLFFDCVPLCSSTNLQCGCSTDSGAGSTCEVFAGLFEFTLLASECWFFCMTANLLMSLTNPFTDFKRNTRMFHLGSWFIPLILGLLLMNTDDWAGYSDLGVCWTNALKNLQADRMDNCPVGYEVTDNFTSDYKAVNANIISWLFFYVWMGLFIIFGIAVWVWAWKRLSEGMPETYAVRVQSINRARFNVFAVTFYWIIVVIVYIKFLSRDRAKPDKSSELLNFLIAGKGYLDLVIWFALNDFHVAHFTRCLGENAGE…	1024	505	947
PHYCA_551190	unspecified product	GPCR-PIPK D2	Phytophthora capsici	MASRDNRDSGGLHVSERQPMYSGPNSSAPQGRRPKSNRPHAPPPPPPQRPQPKYDPNEMDYGMSESEKQMPGSDMPYYVRTDSAPNAQGFPNGMLDAGNGYSSIKTPIELRKSLSSKQMRSVDESSEDSFDNGSYITDKIQGGPNEGIGWFHAKIKVENTIHWANNYKIQCCMFFIFICGAAMTIAFADNDADVSVGLVAGSLITLFCCCAVVYTFLTRPTWRKHPNPIIFFRSICDICLVAVLLITELYKCGNGDCSKTLTGASCTATAALTQFFLWTSESWFFVMAIDMLSSLQSPFTDYKSNVRRYHGFVWATGLVTCILLVSIPDFAGESEFGYCWTASKSKLRHDESGSSETGNLWNLNFQSWLLFYIWLILYWVYAITVIYWAYRRLNSGLSE…	938	552	915
PHYCA_527176	unspecified product	GPCR-PIPK D3	Phytophthora capsici	MRPNEHYVLANARPDALPTQTGAFISVISCSVIVLSFLWKRKWRRHPNPIIYWKAVVDLLYALRFQYSWDIYTNPLGCRALATLTQFCIFSSECWFLCMSFNLYQCSTNPFTNLKHNLQGYHAFSWGVGALFAVLLWLSNVQFDPRIHPACFVDETVANELIVYYVVVILAVLCAVVFAVLETQTHPFSGMKEALEAKKDVIRSARLFTVAYIIYQIILISFWAADVLFLSDSPRALQLVRDASSFLQTSKGLIDLVIWVAMNGPPHVDCRTGRLRDTFDSDRYSDVDIDLQPQLNVALRKEVLHFTTRGIVAASSNTPMVTDGRRVVHLRLHELGMTVCFDDYSPSSKAFLATCHERLQSGGSSGAFMFYTADYSFLVKSVTTSERNLLLDMLPAYIR…	745	335	741
PHYCA_506037	unspecified product	GPCR-PIPK D4	Phytophthora capsici	MAVCIPDTSENASAGSSVDSTRDNTNLIGRRLLAAVSSGSGSSDGYVQLETEFSGAVAISTVVNALSLLGFAFILTTYLLFPPVRKQHSSLLVWVALMGMLFHGTVLAQMSATFGTCCTTAPVIQLALFSHELYFFALAFNFYFTTKFPFRSSRWLNPIYHVVVWVISIAVTIVAWQLGTGRVSSYGYCWYAAEYNGDSDDGEFILLEIFFIPVCAGYCVSIGCYILATKRVRLTMGGDSKTRTNLDSMRSFLFWSFSLWMVVTIPYILRHRNVVATNSTGEKALRFLGRLAIAFLGTGSAILWTKSMGILKTFKLWRQRNWDDYFKVYDASWVLRREILYFATKGIQLGASSAQGIPENESINPNVESIFSFTQRSGIFPWQLRLGAVSQTPSVLSFE…	806	404	768
PHYCA_541689	unspecified product	GPCR-PIPK D6	Phytophthora capsici	MTPASVDASLDDDELRPPSLINGPSSAATDQKSSGSEEMKPPPSPRNSTNAQVSPAAEPGVRVVADLLRAPSAAAQKNQLVMSLWILLLSISLGASALRFHDEIWVATGIQSGLLLGSVGSLSMCAVIIGSYLKTKWYRRHMHTLLLNLALCEFCLAISFLLEPAWNRLGAGVGSDLSCRWLSTAREYLIMCSSAWTTCTALDLYYLMTNPFTSPRLNRHKYQGIAHTAALASAIIMCVSNSFVAVGNFCWVGADTQARSDHISYKNPSGTTTGIWVFIVTPAAISMVANLYVTLVSYGRFRRGVSATLNNRRVLLREGFLTTVTLIAYSGLLWGVYGAYWLTPSATQARRLSRLFAFLLSYRGSVPFILWCLYKRPQHKKRKSKPGVVIDGTVTEVKL…	935	480	857
PHYCA_536734	unspecified product	GPCR-PIPK D7	Phytophthora capsici	MEAGAGSDGPSRPNGEDSDNNSSTSGFSMSPSSPSQSPHALKRSVGAAMHPGTTDLSTSPTSPLQSILKPTINTASSPPSEPSSGSLDSQSPLKSALRKPNSPQKPKISRRVSIEQNVQIDIGSGRSRDRLSSSQQSAASNDSARSGLGDSGVSLRFRRTPTNSKTSNRSSFALRDTVLSRMSSNVGGLRESFFGAIGRTTTVHDPLELSPNQEFDLDVIDESGGMDENIGQILKPQVDFTNWSREGYIVLGFGVALLILMIVLAETVNSLNGYSIDPGLVFGSLLTLILCVCVFVTFHGVQSYQRHPNPLIYYKCVVDIFLALRFLLDPLLLDMGVYKAHDEDSCAYLSGITQFLFLSSDSWYFAQIVDLYWSLTNPFMSVKANRRRYKMMVYSAGVF…	1012	564	921
PHYCA_38287	unspecified product	GPCR-PIPK D8	Phytophthora capsici	MSDNELPLSEGADCPAGSTLLPVATSVASLIGCFYVVGTYWRVRALRQHPAGIMFGMSIYGAIYQFLYLLDQASSTVQCNDMGILVDFFLTGQETYMLIFAIDLLLALKNPFSASKGQMTKYHICGGLWSLVCAVISHFDTRYALFGFCWLSYSDEILNEPKEALNDEEASNGTITSGIFFAVYIVGVYCTSLIAIVRTWNTFMKGLPDTFRTRQRIQRHLKYYVGCYFGYWTLVLACYAVFSLLPHSDATKGGFRCRVWHILSCLLLAKGMVHALIWTRTSNILKIIEQLRETGTVDLPAHDDNINWALRLEILTNTTKGICQSVDRAERQARESAESSASRSISVVSGSSLEEGLVIDPSAQADYCDRKGSYTQIEELILENRNDQRAHGPRSDGVV…	1012	386	799
PHYCA_507566	unspecified product	GPCR-PIPK D9	Phytophthora capsici	MLPSDAAESAAKRSFILAQWQELNLEFWGLVVAVVVVVVVAAQLGLVVGWWRSNSGTIIALKARRRLMKRMAIYVHALNAMWLVLLVVFFVYRSNASALDYVQVEGLSHPDDKGMNFLNALFHFVLTGKGFVTGVVWLSVNKPCCAFGLVFCGLHQCKDDSEGPSLGQSAIASSQSASLSGSSNADIGDQRNQAILSATVMSMEAGVLVPQDTPMLSPSSTVVFEAHESVRESTLVSGVQRQQERHSLPSISSVIGPPSTARSSRSSSSSYDASTLESYEASQNNETLQREIIYYTVCGITKAIIRSAERARSSSAPTEEACAVLGEENVNSTVRERDGLVETTLFVGAERDSTLVNNSFISHVQNVTILTSPRAYCEPIVPLPVAGLRRSVAGFEGEN…	947	496	919
PHYCA_549299	unspecified product	GPCR-PIPK D10	Phytophthora capsici	MAFTLVIIVSFLTSPAVRAHPNPLIFSKSLVDLLLALIYVAEYCVTEFSNSVALPFRIAAITQALLIAGEFWFFAIPIDMVQSITNPFTSYAHNFRVYWFYSVLSGIVCGFVLWSLGDPERFIWFHHNTDMPGFFWHQWILYHICVVVYLLFGVACMIYVRSRLRRGLEETFEVRRRVLSNGMLTCAVFISWSFLMICLFAMTNTVTVKAVLGKNLFKELIDLSAFLHASRGCVNIIVWIVVNAPSGCTEPSERKQQLDTHKHEERLMNPQLNVALRKQMIHMATNGIIESEPRDNPSNMGFTFMPMALTEMQFYDFQPRVFASIRQLYGVNDAEYIFAFRSTINERISEGRSGAFVFNTCDRKYLVKSTTSKEKDVLLRLLPTYLRYLKWNPGTLLPR…	699	294	686
PHYCA_575370	unspecified product	GPCR-PIPK D11	Phytophthora capsici	MNDLFIAWQLTALASGLLSSGAMIFFFIKNPSSRVHPGMVLMCIFMSVSIASIMRVALHAWYSLLEPDDVGGPLPATLSRIANEELGHDAGSLEQYVPFFFWCYFFFTTSATLWFLMLALDLIFSLSNPFLPFNADNVKHHIYAWPVSLIYCFVFRYVLGEFQNNLTANVMLYFDLPAYIVLLYIGGALIQSWRRSRILETHAHATTRRMAKRIMPYLGVFAVHTMVRLVLYLVQFGTEFGRMTPNALDQLSLVLETLALFALFCRDAGVFKAPKQQCATESRDGSNSSNASRTTIAQIEAGGATLTSTTGRAPPVSISNQTEKIDVSNKLRMDVMRYMSLGIMKSIEMAQAVENRAMEGSASETTVDAGDCYSSISYNDYNHVKSMGVVVFGLKNCAM…	794	395	707
PHYCA_573663	unspecified product	GPCR-PIPK D12	Phytophthora capsici	MGAYEALTLAQSAQLYLLVGVLGIVLYLLLVSSFFLVPNIKAQHPAAGLVVWHAGCGLMTSVGFVFGFGLQRQDVEPQDEELIHWQCSLLGPFNQFFLLAGACWYLMLTLDLLVALVNPWMGYSCKSWAYHTIVWSVSAVSALLLHQLNLFGLSPLNVCWVKRTQDPMQVNTANWIFLFAIVSAICVVSLAVLLFASFRFVRRQLDVTYRAKRRNLMQYYRYLLVFAGHWAACGALYYAAYLQQFDGKFAKHFELAFALVFGSYPVLLLIVWVLNTELYQNFSSENNLSKSERGTGGMASTEHFSAALRKDLMRYTTAGIRCSICESPGDSLRSPLLSLARDRFGSLDRTAALSFLQMEEGDSAGLYHEKKRLATTVYNGEYRYYEKLGFTDYAPKVFQ…	737	381	720
PHYCI_105008	unspecified product	GPCR-PIPK D1	Phytophthora cinnamomi	MYFNSTRQSTGISTNASTLSDKSNVTLSAPYSPERDLGARTRSTRATPRWSAPPLDPRRRRSCGAAGRIPSPEKNTQPILNASCFTHCKAYYCSTSKLGTPWRSISLTKAERSEAGTECGTEPAARSSPLATGCVLYSRPEAAAGNIRPPPSPPPPRRSSVSPPVPLLQSPRAEMRPPYSRPASSSRSLGISSSTLSDPDVNMLQESAASLDVPPAAFRTCLASTTRWFQLVMFFAFVVALVMAMASSYANLSPGLIWGGLLSVFSVFFVILSYASVPSYRQHPNPLVFWRTIADAVFVLQLLAQQFVRCLFFDCVPLCSSTNLQCGCSTDSGAGSTCEVFAGLFEFTLLASECWFFCMTANLLMSLTNPFTDFKRNTRMFHLGSWLVPLILGLLLMNT…	1193	673	1116
PHYCI_376712	unspecified product	GPCR-PIPK D2	Phytophthora cinnamomi	MASRDNRDSGGLQVAERQPMHNGPSSSAPSGRKGKSQRPQAPQPRKQPQYDPNEMDYGMSESEHQLPGSDVPYYVRTDSAPNAAGFPNGMLEAGNGYSSMRTPIELKKSPPSSKQMRSVDESSEDSFDNGSYITDKIQGGPNEGIGWFHAKIKVENSIHWANNYKIQACMFFIFICGAALTIAFADNNADASVGLVAGSLITLFCCCAVVYTFLTRPTWRKHPNPIIFFRSICDICLVAVLLITELYKCGNGGCSKTLTGASCTATAALTQFFLWTSESWFFVMAIDMLSSLQSPFTDYKSNVRRYHGFVWATGLITCILLVSIPDFAGESEFGYCWTASKSKLRHDAGGTSGSSETGNLWNLNFQSWLLFYIWLILYWVYAITVIYWAYRRLNSGLSE…	939	551	916
PHYCI_269807	unspecified product	GPCR-PIPK D3	Phytophthora cinnamomi	MKPNRNYVLADARPDSLPTQTGAFISVISCSVIVLSFLLKRKWRRHPNPLIYWKAVVDLLFALRFQYSWDVYTNALSCRALATLTQFCIFSSECWFLCMSFNLYQCSTNPFTNLKQNLQWYHIFSWGVGALFAALLWVSSVEFDPTIHAACFVDETVADELVMYYVVVILAVLCAVVFAVLETQTHPFRGMKEALEAKKDVIRSARIFTVAYIIYQIILISFWIADVLILGDHPRALHLVRDASSFLQTAKGLIDLVIWVAINGSPHVDCRARETFDSDRYSDVDIDLQPQLNVALRKEVLHFTTRGIVAASSNTPMVTDGRRVVHLRLHELGMTVCFDDYSPSFFRDIRQGFGINETLYRKAFLATCHERLQSGGSSGAFMFYTADYSFLVKSVTTSE…	758	332	754
PHYCI_91218	unspecified product	GPCR-PIPK D4	Phytophthora cinnamomi	MVVCIPDATQSAAASSSVTSATDSANLLGRRLVRLAGASASSDDGYVQLENEFPGAVAISTVVNALSLLGFAFILTTYLLFPPVRKQHSSLLVWVALMGMLFHGTVLAQTSATYGNCCTTAPVVQLALLSHELYFFALAFNFYFTTKYPFRSSRWLNPIYHVTVWAISIAVAIVAWQLGTGRVSSYGYCWYSAKYDGDSDDGEFILLEIFFIPICAGYCVSIGCYILATKRVRLTMGGSAKTRTNLDSMRSFLFWSFSLWMVVTIPYIVRHRNVVAANSAAEKALRFLGRVAIAFLGTGSAVLWTKSMGILKTFKLWRQRNWDDYFKVYDASWVLRREILYFATKGIQLGASNAKGIPENESVNPNVESIFSFTQRSGIFPWQLRLGVVSQAPSVLSFE…	805	404	768
PHYCI_277748	unspecified product	GPCR-PIPK D5	Phytophthora cinnamomi	MARSHSTETPYRRSQSVTSHSQQHRGTPVLEEQNYMSAFSPPANGVYVMETLQQPEGDAAPDGRRSMRQLPPVDQNGSFRQRHGVTRGASNGFVTMDNNSTISSSSGNYIDAMSLNNNNMSATAQQPLISTPRATQKNIVRVIDKDMTQQFRGRSKSVGQGRIRWFENRKSQLLGFCLTMAFLGVSVAMYSYRWTGLIAGSVNTIICGSAVVVTYCRKKQWHQHPNPIVYNRSVLSIFMAICLLLNVLVDFDPSGSNTNCQRLAGITEFFFFTGEAWGLAMACDLFFSLTSPFTSYKRLMKFYHLWVWLGGIIMGVITYSVQGAGGFFTVDGQSMTYESDTDTVIGFCLASSRICCDSGETCPDSIQKCSTTASFLNAQKWPWILIYCFVLIVLFVSVC…	920	552	871
PHYCI_285878	unspecified product	GPCR-PIPK D6	Phytophthora cinnamomi	MSLGVFLLSVSLGASALCFHDEIFDATGIESGLLLGSAGSLSMCAVVIGAYLRSKWYRRHIHILLMNLALCELCLAISFLLEPAWNRLGAGVGSEYSCRWLSTAREYFIMCSSAWTTCTALDLYYLMTNPFTSPRLNRHKYQGIAHVTAFTSAVVMAVSNSFGSPVAVGGFCWVGGDTQARSDHISFKRPSGSTTGIWVFIVAPAAISMIANLYVTLVSYGRLRRGVSATLRNRRVLLREGFVTTVTLIAYSALLWGVYGAYWLTPDATQARRLSQLFAFLLSYRGSVPFILWCLYKRPKRKKRKSKSGVVVDGNAINDKPEFLKDDDEVENEDDDAVRPQMNLALLDELVFYTTHGIAKAVRIASTLGQYPSSSMSSLTSSRGEQPEQPEQQPERFPA…	874	408	791
PHYCI_97820	unspecified product	GPCR-PIPK D7	Phytophthora cinnamomi	MEAAAGSAADADASSVLSPSVYDTGASAFSVSPSPLQSPVLRPPVNVSTASEPSALRSALRKPNSPQKPKMARRVSIEQSSRRQLSSSQRSDENSDSGVSLRFRRSPPNSKTSTRSSFALRETKLSRASSVVGASLRESFFGAIGRGTAVNDPLELSPNQEFDLAVIDESGGLDENIGQILRPHVDFSNWSREGYAVLALGLALLLLTVVLAEMVNRLNGYNIDPGLVFGSLLTLILCVCVFVTFHGVQSYQRHPNPLIYYKCVIDIMLALRFLLDPLLLEMGVYRQGDEASCAYLSGVTQFLYLSSDCWYFAQILDLYWSLTNPFMSVKANRRFYKMMVYSAGAFTGIIAAFVPGIHGLADGNYCWTKRKTTKDPVDRDFFHLNRGSWLLFYMWMILF…	1198	676	1104
PHYCI_481282	unspecified product	GPCR-PIPK D8	Phytophthora cinnamomi	MSDGELPGSQGAACPVGSMLLPIMTSVASLIGCFYVVGTYWRVLALRQHPAGIMFGMSLYGAIYQFLFLLDQATSSVKCSDMGILVDFFLTGQETYMLIFAIDLLLALKNPFSTSKGQMTKYHIFGGLWSLVCAVISHFDTRYALFGFCWLSSSGDILSRARSEADNGDEASNGTLTAGVFFALYIVVVYCTSLIAIVRTWNTFMKGLPDTFRTRQRIQRHLKYYVGCYFGYWTLVLACYALFSLLPHSSNAEDDNKRDFRCHVWHLLTCLLLAKGMVHALIWTRTSNILKIIEQLREHGSIDLPAHEDSINWALRLEILTNTTKGICQSVDRAERQARASAEASSRSISVSGSSLEEGIVIENSAVQDDYCDRKESYTQIEELILENRNDQRPRSEGV…	1028	390	800
PHYCI_212799	unspecified product	GPCR-PIPK D9	Phytophthora cinnamomi	MQLDDEAPQYQAVSTPTRSSQELAQDAGVARTRSHSHALSAILGANGRVSASASVGNSVDWRSSSQQQLQVAAGSTSQLQLPTPEPAEPKTELPVRLARWRKKRRRWRRALFWLGSVAVFCSCFAVTFAAPQQTQRLAPVVLGSGLSLLATLLVLVSFLRRRRLRRRPNELLAFVALSEFSLALLTLVHALAKCSMGDGTCRPMGMATCSVAVGLEMFLLLAGVGWFGAAILHLFVSVSNPFASYKRQLVLYHLVVWGFSLVASVATPFAVFSQHFRGTFQLSQVEVCRAVALIMPLLPSDAGQTVMLRTERLAQWQELNLEFWGVLVAVVVLVVVSAQLCLVVGWWRSNSGTIIALKARRRLMKRMTIYVHALNATWLVLLVVFFIYRSNASALAYVQ…	1244	794	1217
PHYCI_291554	unspecified product	GPCR-PIPK D10	Phytophthora cinnamomi	MGRPPPASESDALLRGRDHGSFCSISLSSDPIEKLSTSRLDRQRSGRRRGRHRAGLLSLCSCFRALVTGPCSGLVVAIAGLLVLVGVACSTIALVGSYSADEYLFLGAIASGAFTLVIIVSFLTSPAVRAHPNPLIFSKSLVDLLLAMIYVAEYCVTEFSADSVVLPFRIAAITQALLIAGEFWFFAIPIDMVQSITNPFTSYAHNFRVYWFYSVLSGIVCGLVLWFLGDAEVECIDSNDMSPDCLKAESEGDQRFIWFHHNTDMPGFFWHQWILYHVCVVVYLLFGLACMAYVRTRLRRGLEETFEVRRRVLSNGMLTCAVFISWSFLMICLFAMTNTATIKTLLGKPLFKELIDLSAFMHASRGCVNIIVWIVVNAPYFPSVYSDDPAASALQSPCR…	944	527	924
PHYCI_105811	unspecified product	GPCR-PIPK D11	Phytophthora cinnamomi	MDQLFIAWQLTALVSGLLSGGAMIYFFVKYPSTRVHPGLVLMSIFLSVSIASIMRVALHAWYVLLDPDDVGGPMAATLSRIANKELGHSSGELEHYVPFFFWCYFFFNTASTLWFLMLALDLIFSLSNPFLPFNADNVMHHIYAWPVSLIYCFVFKYILGNFQSSYTANVMLYFDLPAYLVLIYIVFALVQCWRRIRILETLAHATTLRMAKRILPYLGVFAIHTIVGLVIYVAQIGTEFGRMTPNALDQLSLVLETLALFALFCRDAGVFKAPLKSKEEVNNSSNPSRTTITQIEAGGATLTSTSGGSPAAPQGEKIDVSNKLRMDVMRYMSMGIQSSIEVTHRGEKNAAGGSVSAEFTGSDTEAAAVDVGDCYSSVRYNDYNHVENKGVVVYGKKNS…	797	397	709
PHYCI_260267	unspecified product	GPCR-PIPK D12	Phytophthora cinnamomi	MGAYEALALAQSAQAYLLVGLLGAAVYLLLVLSFLLVPNIRAQHPAANLVAWHAGCGLVSSAGLVFAFALQRRADASDVALVARQCALLAPFNQFFLLAGALWFLMLALDLLVALVNPWMGYRCKAWAYHTIVWSASAVSALLLHQLQLAGLSPLNVCWVRRTRDPARVNSANWVFLFGPVGGTCLLSLAVLLFASFRFVRRQLDVTYRAKRRNLVQYYRYLLIFAGHWAACATLYYAAYRQRFDGKMAKHFELAIALVFGSYPVLLLIVWVLNTELYQNFSSENNLSKAERGAGDSASTEHFSAALRKDLMRYTTAGIRCSLTESPADSLRSPLLSLARDRFGSLDRTAALSFLQMEEGGSAGLYHEKKRLATTVYNGEYRYYEKLGFTDYAPKVFQN…	735	380	719
PITG_05282	phosphatidylinositol-4-phosphate-5-kinase (PIPK-D1/GPCR-PIPK)	GPCR-PIPK D1	Phytophthora infestans	MDDARHVHTSSSQSLGVSSSTVSDPDVNMLQEEGNAPPAALRTCMQSTTRWFQLVMFFAFVIALVLAMASTYENLSPGLIWGGVLSIFSVFFVILSYASVPSYRQHPNPLVFWRTIADAVFVMQLMAQQFVRCLFFDCVPLCSSTNLQCGCSTDSGAGSTCEVFAGLFEFTLLASECWFFCMTANLLMSLTNPFTDFKRNTRMFHLGSWFIPLVLGLLLMNTDDWAGYSDLGVCWTNALKNLPADNMAGCGPGYEVTDNFSSDYKAVNANIISWLFFYVWMGLFIIFGIAVWVWAWKRLSEGMPETYAVRVQSINRARFNVFAVTFYWIIVVIVYIKFLSRDRADPDKSSELLNFLIAGKGYLDLVIWFALNDFHVAHFTRCLGENTGDIDVDLNPQVN…	1016	495	939
PITG_10980	phosphatidylinositol-4-phosphate-5-kinase (Pi-PIPK-D2)	GPCR-PIPK D2	Phytophthora infestans	MASRDNRDSGGLRVTERQPIYNGPSSSAPSSRKKKSRRPHAPPPPPPQRPQQHFNPNEVEYDMVESERQLPGSEMPYYRTDSAPNAQGFPNSMLEAGNGYSSMKTPIELKKPPSSKQMRSVDESSEDSFDNGSYVTDKIQGGPNEGIGWFHAKIKVENSIHWANNYKIQCIMFFIFICGAAMTVAFADNDADASVGLVAGSLITLFCCCAVVYTFLTRPTWRKHPNPIIFFRSICDICLVAVLLITELYKCGSGDCSNTLTGASCTATAALTQFFLWTSESWFFVMAIDMLSSLQSPFTDYKSNVRRYHGFVWATGLLTCILLVSIPDFAGESEFGYCWTASKSKLRHDHSESSDSSETGNLWNLNFQSWLLFYIWLILYWVYAITVIFWAYRRLNSGL…	934	553	909
PITG_05618	phosphatidylinositol 4-phosphate 5-kinase (PIPK-D3/GPCR-PIPK)	GPCR-PIPK D3	Phytophthora infestans	MQPNQNYVLANARPDSLPTQTGAFISVISCSVIVFSFLWKRKWRRYPNPIIYWKAVVDLLYALRFQYNWDTYTNPLGCRALATFTQFCIFSSECWFLCMSFNLYQCSTNPFTNLKHNLQWYHVFSWGVGAVFAVVLWLSSVQFDPKIHPSCFVDETVANELVVYYVVVILAVLCAVIFAVLETQTHPFNGMKEALEAKKDVIRSARIFTVAYIIYQIILISFWLADVLFLSNHPHALQLVRDASSFLQTAKGLIDLIIWVAINGLDCRAGRLRDTFDSDRYSDVDIDLQPQLNVALRKEVLHFTTRGIVAASSNTPMVTDGRRVVHLRLHELGMTVCFDDYSPASFRDIRQGFGINETLYRKAFLATCHERLESGGSSGAFMFYTADYAFLVKSVTTSE…	757	332	753
PITG_05519	phosphatidylinositol 4-phosphate 5-kinase D3 (PIPK-D3/GPCR-PIPK)	GPCR-PIPK D4	Phytophthora infestans	MALCIPGSSQNASAAASVASTSDSTNPFGRRLLTSVASSASAGDDGYVQLETEFPGAIAISMVVNALSLLGFAFILTTYLLFPPVRKQHSSLLVWVALMGMLFHGTVLAQTSATYGTCCTTAPVVQLALFSHELYFFALAFNFYFTTKFPFRSSRWLNPIYHVVVWGTSVAVMIVAWQLGTGRVSSYGYCWYAAEDGSENDDGEFILLEIFFIPVCAGYCVSIGCYILATKRVRLTMGGNSKTRTNLDSMRSFLFWSFSLWMIVTIPYILRHRNVVAINSSGEKALRFVGRLGIAFLGTGSAILWTKSMGVLKTFKLWRQRNWDDYFKVYDASWVLRREILYFATKGIQLGASSAKGTPENDSTNPNVESIFSFTQRSGIFPWQLRLGAVSQTPSVLSF…	807	405	769
PITG_00460	phosphatidylinositol-4-phosphate-5-kinase (Pi-PIPKD5)	GPCR-PIPK D5	Phytophthora infestans	MSRSYSTETPYRRSQSVTSHSQQHRGTPVLEEQSYMNAFSPPPNSVYVMETQQEHSGDAAPDGRRSTRQLPPVDQNGSFRLRHGTRGMSGASSGFVTMDNSSTISSSSGNYIDAMSLNNNMSATAQQPLISTPRATQKNIVRVIDKDMTQQFRGRSKSVGQGRIRWFENRKSQLLGFCLTMAFLGVSVAMYNYRWTGLIAGSVNTIICGSAVVITYCRKKQWHQHPNPIVHNRSVLSIFMAICLLLNVLVDFDPSGSNTDCQRLAGITEFFFFTGEAWGLVMACDLFFSLTSPFTSYKRLMKFYHLWVWLGGITMGVITYAVQGAGGFFTVDGQSMTYNSDTDTVIGFCLASSRICCDSGETCPDDVEKCSTTASFLNAQKWPWILIYAFVLLVLFVSV…	927	553	872
PITG_13511	phosphatidylinositol-4-phosphate-5-kinase (PIPK-D6/GPCR-PIPK)	GPCR-PIPK D6	Phytophthora infestans	MTPAAIDASLDDDELRPPARISDSPQPQVYEKPLALGCNHIKNGGHKADEEQGTPPPVAPSPRGSATAQPPAEPGVRVVADLLRAPTAEAQKSQLVMSFGVFMLSISLGASALCFYDEILEATGIQSGLLLGSVGSLSMCGVIILSYLSTKWYRRHMHILLLNLALCEFCLAISFLLEPAWNRLGAGVGSDLSCRWLSTAREYLIMCSSAWTTCTALDLYYLMTNPFTSPRLNRHKYQGIAHVTALASAVIMCVSNSFGSPVAVGNFCWVGADTQARSDHISYKQPSGSTTGIWVFIVTPATISMVANLYVTLVSYGRLRRGVSATLRNRRVLLREGFVTTVTLIAYSALLWGVYGAYWLTPSATQARRLSRLFAFLLSYRGSVPFILWCLYKHPQHKK…	950	492	869
PITG_13677	phosphatidylinositol-4-phosphate-5-kinase (PIPK-D7/GPCR-PIPK)	GPCR-PIPK D7	Phytophthora infestans	MDARAGHAGPPRRNSDEFDIATGNSAFSVSPHQSSRIMDRSVGDTGTSNFSVSPSPLSSPMHSVLRPPVNITTTSPPSEPSTGSADSQSPLKSALRNPNSPQKPKITRRVSIEHNVQVDAESRRQRDRLSSSQHSAASSESGLDDSGVSLRFRRTPPNSKTSHRSSFAMRDTVLSRMSSNVGTLRKSFFGVIGRGTTVNDPLELSPNQEFDLDVIDESGGLDENIGQILKPQVDFSNWIKEGYIVLSVGVILLVIMIVLAETVDSLNGYKIDPGLVFGSLLTLILCVCVFVTYHGVQSYQRHPNPLIYYKCVIDIFLALRFLLDPMLLDMGVYRVNDDASCAYLSGVTQFLYLSSDCWYFAQIVDLYWSLTNPFMSVKANRRRFKTMVYSAGAFTGIFA…	1241	722	1150
PITG_15475	phosphatidylinositol-4-phosphate-5-kinase (Pi-PIPK-D8/GPCR-PIPK)	GPCR-PIPK D8	Phytophthora infestans	MAHGDALSLEGTLCPKGSMLLPVITSVASLIGCFYVVGTYWRVLALRQHPAGIMFGMSLYGAIYQFLYLLDQASDSVRCTDIGIIVDFFLTGQETYMLIFAIDLLLALKNPFSASKGQMTKYHIFGGLWSLICAVISHFDTQYALFSFCWLSSSGEILSHAHDDTDGHKASNGTLTAGVFFALYIVVVYCTSLIAIVRTWNTFVRGLPDTFRTRKRIQRHLKYYVGCYFGYWTLVLSTYAVFSLLPHSSSDSKGGMKCRVWHLLSCLLLAKGMVHALIWTRTSNILRIIEQLRRNGTVNLPPQDGNWDDNINWALRLEILTNTTKGICQSVDRAEHQARASAESSLRSISVSDSSLEEGIVGSSSGQGDYCDRKESYTQIEELILENRNDSRSNGPRTE…	1014	389	796
PITG_00896	phosphatidylinositol-4-phosphate-5-kinase (Pi-PIPK-D9/GPCR-PIPK)	GPCR-PIPK D9	Phytophthora infestans	MPAPRRALRPPSPAPTSDSNCTSPQYQAISTPTRTSTQEFDLLADEVARSRSHSHALSAILGANGRVSVSASTSMDWRTSSHVQLQLATSTTQIQREQLVENEEKTELPVRLVNWRRQRRRWRKILFWVGAVALFLGVFALTFAAPKQVETLAPIVLGAGLSLLSTLLVLVSFLRRRRMRRRPNELLAFVALSEFGLATLTLVHVLTLCSAEDGSCRPMGMAMCSVSAGLEMFLLLAGVGWFGAAILHLFVSVSNPFASYKRQLVLYHVVVWGLSLIASVATPLILFTSHSQDQPPLTDVQVCRMVALILPLLPTDAGKSVALRTRRLAQWQTLNLEFWGLLVAIVVFVVVAAQLSLVVGWWRSNSGTIIALKARRRLMKRMAIYVHALNAMWLVLLVV…	1231	792	1204
PITG_02574	phosphatidylinositol-4-phosphate-5-kinase (Pi-PIPKD10)	GPCR-PIPK D10	Phytophthora infestans	MGHPPPASESDALLRGTTVEQLTKARYRPHRGRRRATRFLSLFSCFQVLVTGPCSGLGVAIAGLLVLVGVACSTIALVGTYSADEYLFLGAIASASFTLVIIVSFLTSPAVRAHPNPLIFSKSLVDLLLALIYVAEYCITEFSDSVALPFRIAAITQALLIAGEFWFFAIPIDMVQSITNPFTSYAHNFRVYWFYSVLSGIVCGLILWSLGDAQAACLKTGDTNPDCEKVLDVNEQRFIWFHHNTDMPGFFWHQWILYHMCVVVYLLFGLACMVYVRSRLRRGLEETFEVRRRVLSNGMLTCAVFISWSFLMICLFAMTNSVTVKAVLGKTLFRELIDLSAFMHASRGCVNIIVWIVVNAPYFPSFYAEDSADTTIQSPFGNGVLTHGPFSPAGDSSGC…	927	510	907
PITG_23066	phosphatidylinositol 4-phosphate 5-kinase (PIPK-D11/GPCR-PIPK)	GPCR-PIPK D11	Phytophthora infestans	MDQLFIAWQLTALISSLLSSGAMIFFFIRYPSIRVHPGMVLMCIFMSVSIASIMRVGLHAWYILLNPGDVGGSVPATLSRIANEELGHDAGALEAYVPFFFWCYFFFSTSATLWFLMLALDLIFSLSNPFLPFNADNLKHHIFAWPAALLYCLIFRYILGKFQSKLTANVVLYFDLPAYIVLLYIGCALVQSRRRIRILESHAHATTERMAKRIRPYLGVFAIHTMIALAIYLVQLGTEFGRMTPNALDQLSLVLETLALFALFCRDAGVFKTPSQPRAVDSSRGDSNSSNPSRTTITQIEAGAATLTSTTGAAAPLSDNGGAEKIDVSNKLRMDVMRYMSKGIMRSIEMAQAVERKALRGSASEVTGSDTAIDVGGYSSVSYNDYTHVESMGVVVVGE…	796	400	712
PITG_20028	Phosphatidylinositol 4-phosphate 5-kinase (PIPK-D12/GPCR-PIPK)	GPCR-PIPK D12	Phytophthora infestans	MGAYEALAMAQSAQLYLLVGILGFVVYLLLVLSYFLVPNIKAQHPAADLVVWHAGCGLVLSAGFVFAFALQRQDVEPEDDELIRRQCSILGPFNQFFLLAGVCWYLMLSLDLLVALVNPWMGYSCKSWAVWSASTVSALLLRQLNLFGLSSLNVCWIKRTNDPVQVNTVNWVFLFVIVGATCVLSFAVLVFASFRFVRRQLDVTYRAKRRNLMQYYRYLLIFAGHWAACAALYYAAYLQEFDGKMAKHFELAFALVFGSYPVMLLIVWILNTELYQNFSSENNLSKSERGAGDSTSTEHFSAALRKDLMRYTTAGIRCSICESPADSLRSPLLSLARDRFGSLDRTAALSFLQMEEGDSAGLYHEKKRLATTVYNGEYRYYEKLGFTDYAPKVFQNIRE…	730	377	714
PPTG_18528	phosphatidylinositol-4-phosphate-5-kinase (PIPK-D1/GPCR-PIPK)	GPCR-PIPK D1	Phytophthora parasitica	MYDERHAPTSSSQSLGVSSSTVSDPDVNMLQEDDHTPPAALRTCMQSTTRWFQLVMFFAFVIALVLAMGSSYDNLSPGLIWGGVLSIFSVFFVILSYASVPSYRQHPNPLVFWRTIADAVFVMQLMAQQFVRCLFFDCVPLCSSTNLQCGCSTDSGAGSTCEVFAGLFEFTLLASECWFFCMTANLLMSLTNPFTDFKRNTRMFHLGSWFVPLVLGLLLMNTDDWAGYSDLGVCWTNALKNLPADNMAGCPSGYEVTDNFTDYKVVNANIISWLFFYVWMGLFIISGIAVWVWAWKRLSEGMPETYAVRVQSINRARFNVFAVTFYWIIVVIVYIKFLSRDRSKPDKSSELLNFLIAGKGYLDLVIWFALNDFHVAHFTRCLGENTGEIDVDLNPQVNA…	1014	493	937
PPTG_02395	phosphatidylinositol-4-phosphate-5-kinase (Pi-PIPK-D2)	GPCR-PIPK D2	Phytophthora parasitica	MASRDNRDSGGLRVTERQPIYSGTNSSAPSSRKTKSRRPHAPPPPPPQRPQQHFDPNEMEYGMAESERQMPGSDMPYYRTDSAPNAQGFPNGMLEAGNGYSPMKTPIELKKPPSSKQMRSVDESSEDSFDNGSYVTDKIQGGPNEGIGWFHAKIKVENSIHWANNYKIQCIMFFIFICGAAMTVTFADNDADASVGLVAGSLITLFCCCAVVYTFLTRPTWRKHPNPIIFFRSICDICLVAVLLITELYKCGNGDCSNTLTGASCTATAALTQFFLWTSESWFFVMAIDMLSSLQSPFTDYKSNMRRYHGFVWATGLLTCILLVSIPDFAGESEFGYCWTASKSKLRHDNSESSDTSETGNLWNLNFQSWLLFYIWLILYWVYAITVIFWAYRRLNSGL…	934	553	909
PPTG_02787	phosphatidylinositol 4-phosphate 5-kinase (PIPK-D3/GPCR-PIPK)	GPCR-PIPK D3	Phytophthora parasitica	MRPNQNYVLANARPDSLPTQTGAFISVISCSVIVFSFLWKRKWRRHPNPIIYWKAVVDLLYALRFQYNWDVYTNPLGCRALATLTQFCIFSSECWFLCMSFNLYQCSTNPFTNLKHNLQWYHAFSWTVGAVFAALLWLSSVQFDPKIHPSCFVDETVPNELFVYYVVVILAVLCAVIFAVLETQTHPFRGMKEALEAKKDVIRSARIFTVAYIIYQIILISFWLADVLFLGNHPRALHLVRDASSFLQTAKGLIDLIIWVAINGLDCRAGRLRDTFDSDRYSDIDIDLQPQLNVALRKEVLHFTTRGIVAASSNTPMVTDGRRVVHLRLHELGMTVCFDDYSPASFRDIRQGFGINETLYRKAFLATCHERLQSGGSSGAFMFYTADYAFLVKSVTTSE…	757	332	753
PPTG_02674	phosphatidylinositol 4-phosphate 5-kinase D3 (PIPK-D3/GPCR-PIPK)	GPCR-PIPK D4	Phytophthora parasitica	MVYARTFSPWSIKPHSIHLADSQTQALALPRDQPPQGLRDAVERRAMALCIPESSQNASAASSVTSTSDSTNPFGRRLLTSVASSANASDDGYVQLDTEFPGAVAVSTAVNALSLLGFAFILTTYLLFPPVRKQHSSLLVWVALMGMLFHGTVLAQTSATYGTCCTTAPVVQLALLSHELYFFALAFNFYFTTKFPFRSSRWLNPIYHVVVWGTSVAVTIVAWQLGTGRVSSYGYCWYAAEDDSDNNDGEFILLEIFFIPVCAGYCVSIGCYILATKRVRLTMGGNSKTRTNLDSMRSFLFWSFSLWMVVTIPYILRHRNVVTTNSDGEKAIRFLGRLAIAFLGTGSAILWTKSMGVLNTFKLWRQRNWDDYFKVYDASWVLRREILYFATKGIQLGAS…	853	451	815
PPTG_08317	phosphatidylinositol-4-phosphate-5-kinase (Pi-PIPKD5)	GPCR-PIPK D5	Phytophthora parasitica	MSRSYSTETPYRRSQSVTSHSQQHRGTPVLEDQNYMNAFSPPSNGVYVMETPQEHNSDAAPDGRRSMRQLPPVDQNGSFRQRHGTRGTSGGFVTMDNSSTISSSSGNYIDAMSLNNTMSATAQQPLISTPRAMQKNIVRVIDKDMTQQFRGRSKSVGQGRIRWFENRKSQLLGFCLTMAFLGVSVAMYNYRWTGLIAGSVNTIICGSAVVITYCRKKQWHQHPNPIVHNRSVLSIFMAICLLLNVLVDFDPSGSNTDCQRLAGITEFFFFTGEAWGLVMACDLFFSLTSPFTSYKRLMKFYHLWVWLGGITMGVITYSVQGAGGFFTVDGQSMTYESDTDTVIGFCLASSRICCDSGETCPDDVQKCSTTASFLNAQKWPWILIYAFVLLVLFVSVCVL…	918	550	869
PPTG_10638	phosphatidylinositol-4-phosphate-5-kinase (PIPK-D6/GPCR-PIPK)	GPCR-PIPK D6	Phytophthora parasitica	MIPAAVDASLDDDELRQPALIFDSQRGQESINTQTRGCNETDDVNKIRAEEEAPPPAALSPCGSVTPPAEPGVRVVADLLRAPTAEAQKSQLVMSFGVFILSLLLGASALLFYDEILDVTGIQSGLLLGSVGSLSMCGVIIISYLSTKWYRRHMHILLLNLALCEFCLAISFLLEPAWNRLGAGVGSDLSCRWLSTAREYLIMCSSAWTTCTALDLYYLMTNPFTSPRLNRHKYQGIAHVTALASAVIMCVSNSFGSPVAVGNFCWVGADTQARSDHISYKQPSGSTTGIWVFIVTPATISMVANLYVTLVSYGRLRRGVSATLRNRRVLLREGFVTTVTLIAYSAVLWGVYGAYWLTPSATQARRLSRLFAFLLSYRGSVPFILWCLYKRPQHKKQKS…	938	486	857
PPTG_13077	phosphatidylinositol-4-phosphate-5-kinase (PIPK-D7/GPCR-PIPK)	GPCR-PIPK D7	Phytophthora parasitica	MKAPVGSAGPPRVDSDELDVATGTSAFSVSPSSPSQSSRALDRSVGDTNASNFSVSPSPLSSPLHSVLRPPVNITTSPPPSEPSTGSADSQSPLKSALRKPNSPQKPKIARRVSIEHNVQMDAESRRNRERLSSSQHSAASAESARSGLGDSGVSLRFRRTPTNSKTSHRSSFAMRDTVLSRMSSNVGTLRESFFGVIGRGTTVNDPLELSPNQEFDLDVIDESGGLDENIGQILKPQVDFSNWSKEGYLVLSVGLILLVIMVILAETVNSLNGYNIDPGLVFGSLLTLILCVCVFVTYHGVQSYQRHPNPLIYYKCVIDIFLALRFLLDPMLLDMGVYKAGDEASCAYLSGITQFLYLSSDCWYFAQIVDLYWSLTNPFMSVKANRRWFKIMVYSAGA…	1238	723	1147
PPTG_11435	phosphatidylinositol-4-phosphate-5-kinase (Pi-PIPK-D8/GPCR-PIPK)	GPCR-PIPK D8	Phytophthora parasitica	MDQGDALSLEGTHCPKGSMLLPLMTSVASLIGCFYVVGTYWRVLALRQHPAGIMFGMSLYGAIYQFLYLLDQASDSVKCTDMGIIVDFFLTGQETYMLIFAIDLLLALKNPFSASKGQMTKYHIFGGLWSLICAVISHFDTRYALFSFCWLSSSGDILSRTHGEHDGEEASNGTLTAGVFFALYIVVVYCTSLIAIVRTWNTFVKGLPDTFRTRKRIQRHLKYYVGCYFGYWTLVLATYAVFSLLPHSNSDSKGGMKCRVWHLLSCLLLAKGMVHALIWTRTSNILRIIEQLRRNGTVNLPPEDGNWDDNINWALRLEILTNTTKGICQSVDRAEHQARASAESSLRSISVSDSSLEEGIVDSSSGQSDYCDRKESYTQIEELILENRNDNRSHGPRTE…	1018	389	797
PPTG_17476	phosphatidylinositol-4-phosphate-5-kinase (Pi-PIPK-D9/GPCR-PIPK)	GPCR-PIPK D9	Phytophthora parasitica	MRAPRRALRPPSPAPASDSNCTSPQYQAVSTPTRTSAQEFDLLVDEVARSRSHSHALSAILGANGRVSASASTSMDWRTSSQALLQLANSSTQIQREQVAENEEKTELPVRLVNWRRQRRRWKKILFWAGAVVVFIGFFALSFAAPKHVETLAPIVLGAGLSLVSTLLVLVSFLRRRRLRRRPNELLAFVALSEFGLALLTLVHVLTLCSAEDGGCRPMGLTMCSVSASLEMFMLLAGVGWFGAAILHLFVSVSNPFASYKRQLVLYHIVVWGLSLVASVATPLILFSSHSQDKFPLSDAQVCRMVALILPLLPSDAGESISNRTRRLAQWQELNLEFWGLLVAIVVLVVVAAQLSLVVGWWRSNSGTIIALKARRRLMKRMAIYVHALNAMWLVLLVV…	1231	795	1204
PPTG_05314	phosphatidylinositol-4-phosphate-5-kinase (Pi-PIPKD10)	GPCR-PIPK D10	Phytophthora parasitica	MHSSGSTVEYLTKAHYKPHRGSRRATRLLSLFSCFQVLVTGPCSGLGVAIAGLLVLVGVACSTIALVGSYSADEYLFLGAIASGSFTLVIIVSFLTSPAVRAHPNPLIFSKSLVDLLLALIYVAEYCITEFSDSVALPFRIAAITQALLIAGEFWFFAIPIDMVQSITNPFTSYAHNFRVYWFYSVLSGIVCGLVLWSLGDAQADCLKAGDTNPDCEKVVDANEQRFIWFHHNTDMPGFFWHQWILYHMCVVVYLLFGLACMVYVRSRLRRGLEETFEVRRRVLSNGMLTCAVFISWSFLMICLFAMTNTVTVKAVLGKTLFRELIDLSAFMHASRGCVNIIVWIVVNAPYFPSYYAEDVADSTLQSPYRNGVIANGSFSPAGDSSGCTEASEIMRENS…	916	499	896
PPTG_09659	phosphatidylinositol 4-phosphate 5-kinase (PIPK-D11/GPCR-PIPK)	GPCR-PIPK D11	Phytophthora parasitica	MDQLFIAWQLTALISSLLSSGAMVFFFIRYPSIRVHPGMVLMCIFMSVSIASIMRVGLHAWYILLNPDDVGGPIPATLSRIANEELGHDAGALEAYVPFFFWCYFFFSTSATLWFLMLALDLIFSLSNPFLPFNADNVKHHIFAWPAALLYCLFFRYVLGEFQSKLTAHVVLYFDLPAYIVLLYIGGALIQSRRRIRILESHAHATTERMAKRIRPYLGVFAIHTMVALVIYLVQLGTEFGRMIPNALDQLSLVLETLALFALFCRDAGVFKAPRQPRAVEIIRDDSNTSNPSRTTITQIEAGGATLTSTAGAAPLPDNSSTEKIDVSNKLRMDVMRYMSKGIMRSIEMAQAVEKKALRGSASGFTGSDTAIDVGGYSSISYNDYTHVESMGVVVVGEK…	795	399	711
PPTG_03738	phosphatidylinositol 4-phosphate 5-kinase (PIPK-D12/GPCR-PIPK)	GPCR-PIPK D12	Phytophthora parasitica	MGAYEALDVTQSAQLYLLVGILGFVVYLLLVSSYFLVPNIKAQHPAADLVVWHAGCGLVMCTGFIFAFALQRQDVAPEDDEMIHWQCSILGPFNQFFLLAGVCWYLMLSLDLLVALVNPWMGYSCKSWAYHTIVWSVSAVSSLLLRQLNLYGLSPLNVCWVKRTKHPMQVNTANWIFVFGIVVATCVLSFAVLLFASFRFVRRQLDVTYRAKRRNLMQYYRYLLIFAGHWVACAALYYAAYLQEFDGKMAKHFELAFALVFGSYPVLLLIVWILNTELYQNFSSENNLSKSERGAGDSTSTEHFSAALRKDLMRYTTAGIRCSICESPADSLRSPLLSLARDRFGSLDRTAALSFLQMEEGDSAGLYHEKKRLATTVYNGEYRYYEKLGFTDYAPKVFQ…	733	381	717
PSURA_80758	unspecified product	GPCR-PIPK D1	Phytophthora ramorum	MHAPYSRPTSSSQSLGVSSSTASDADVNMLQEREPPPPAALHTCLQSTTRWFQLVMFFAFVLALVLAMGSSYDNLSPGLIWGGVLSVFSVFFVILSYASVPSYRQHPNPLVFWRAIADAVFVLQLLAQQFVRCLFFDCVPLCSSTNKQCGCSVDSGAGSTCEIFAGLFEFTLLASECWFFCMTANLLMSLTNPFTDFKRNTRMFHLGSWLIPLVLGLLLMNTDDWAGYSDLGVCWTNALKNLPGDDMAECPQGYEVTDNFSSDYKAVNANIISWLFFYVWMGLFIIFGIAVWVWAWKRLSEGMPETYAVRVQSINRARFNVFAVTFYWIIVVIVYIKFLSRDRADPDKSSELLNFLIAGKGYLDLVIWFALNDFHVAHFTRCLGENTGEIDVDLNPQVN…	1017	495	940
PSURA_74484	unspecified product	GPCR-PIPK D2	Phytophthora ramorum	MASRDSDGLRVSERQPVLSGPSSSRQQSHRPPAPPPPQPRLQQQQLDHPSDADYERQMPGGDMPYYVRTDSAPNAQGFPNGMLEAGNGYSPMKTPIELKRGSKQMRSVDESSEDSFDNGSYVTDKIQGGPNEGIGWFHAKIKVENTIHWANNYKIQTFMFFIFICGAALTVAFADNDAEASVGLVAGSVITLFCCSAVVYTFLTRPTWRKHPNPIIFFRSICDICLVAVLLITELYKCGNGDCSKTLTGASCTATAALTQFFLWTSESWFFVMAIDMLSSLQSPFTDYKTNVRRYHGFVWATGLITCVLLVSIPDFAGESEFGYCWTASKSKLRHDNSQSSGSSDTGNLWNLNFQSWLLFYIWLIMYWVYAITRLNSGLSETLRMRLRVLHSVTIYVIA…	1830	533	898
PSURA_73106	unspecified product	GPCR-PIPK D3	Phytophthora ramorum	MVRPDSLPTQTGAFISLISCSVIVLSFLSKRKWRRHPNPLIYWKAVVDLLYALRFQYGWDVYTNPLGCRALATLTQFCTFSSECWFLCMSFNLYQCSTNPFTNLKHNLQWYHAFSWGVGAVFAFLLWVSDVEFDPKIQSCFVDETVANELVVYYVVVILAVLCAVIFAVLETQTHPFRGMKEALEAKKDVIRSARIFTVAYIIYQIILISFWSADVVFLSDHPRALQRVRDASSFLQTAKGLIDLVIWVAINGSPHVDCRASRLRETFDSDRYSDVDIDLQPQLNVALRKEVLHFTTRGVVAASSNTPMVTDGRRVVHLRLHELGMTVCFDDYSPSSFRDIRQGFGINETLYRKAFLATCHERLQSGGSSGAFMFYTADYSFLVKSVTTSERNVLLDML…	557	324	554
PSURA_73182	unspecified product	GPCR-PIPK D4	Phytophthora ramorum	MTVCIPSTAEASSASSSAAATSDSTNLFGRRLMAAASSSSGSDADGYVQLETEFPGAVAISTVVNALSLLGFAFILTTYLLFPPVRKQHSSLLVWVALMGMLFHGTVLAQTSATYGSCCTTAPVVQLALLSHELYFFALAFNFYFTTKYPFRSSRWLNPIYHVAVWGISIAFTIVGWQIGTGRVSSYGYCWYAAEYDGDSNDVEFILLEIFFIPVCAGYCVSIGCYILATKRVRLTMGGNAKTRTNLDSMRSFLFWSFSLWMVVTIPYILRHRGVVATNSASEKALRFFGRLSIAFLGTGSAILWTKSMGVLKTFKLWRQRNWDDYFKVYDASWVLRREILYFATKGIQLGASSAKGIPENESINPNVESIFSFTQRSGIFPWQLRLGAVSQTPSVLSF…	806	405	768
PSURA_72755	Vesicle coat complex COPI, zeta subunit	GPCR-PIPK D5	Phytophthora ramorum	MARSHSSETPYRRSQSVTSHSQQHRGTPVLEDQNYMSAFSPSNNGVYVMETPQQRDGDSAPDGRRSLRQLPPVDQNGSFRQRHGVTRDASGGFVTMDNNSTISSSSGNYIDAMSLNNNMSATAQQPLISTPRVTQKNIVRVIDKDMTQQFRGRSKSAGQGRIRWFENRKSQLLGFCLTMAFLGVSVAMYNYRWTGLIAGSVNTIICGCAVVITYCRKKQWHQHPNPIVHNRSVLSIFMAVCLLLNVLVDFDPSGSNTDCQRLAGITEFFFFTGEAWGLVMACDLFFSLTSPFTSYKRLMKFYHLWVWLGGISGAGGFFTVDGQSMTYDSDTDTVIGFCLASSRICCDTGETCPDSVTKCSSTSSFLNAQKWPWILIYSFVLLVLFVSVCVLTLAWHRLY…	1106	540	859
PSURA_96779	40S ribosomal protein S4	GPCR-PIPK D6	Phytophthora ramorum	MAPAVVDASLDDDEVRPPSLIQQQSQMQSRNGEKNDGVVPPPMLQSAPTAEPGVRVVAALLRAPTAEAQKSQLVMSVGVLVVSVSLGASALCFHDELFEATGIQSGLLLGSAGSVSMCAVIIAAYLRTKWYRRHMHILLLNLALCEFCLAISFLLEPAWNRVGAGVGSDLSCRWLSTAREYLIMCSSAWTTCTALDLYYLMTNPFTSPRLNRHKYQGIAHFTAFMSAVIMCIWVFIVTPATITMVANLYVTLVSYGRFRRGVSATLRNRQVLLREGFLTTVTLIAYSALLVPFILWCLYKRPQHKKMKPKPGMVVDGSAQHEDDDAVRPQMNLALLDELVFYTTHGIAKAPSPEDAAWNACRFTAFRPLEFQRIRRFFGIEEDAYLSSLNACTTPKVSE…	976	352	693
PSURA_85104	unspecified product	GPCR-PIPK D7	Phytophthora ramorum	MQAGDGSAGPQLGDSDAATNVSAFSVSPSTRSQSSRALNRSVDATMDTGSSTFSVSPLQSPLQSPLQSVLKPTVNVSTTSPGSEGAVGSADSCSPLKSALRKLHSPQKPKIARRVSIESNVQSSRRTRDRLSSSQQSEASADSARSGLGDSGVSLRFRRTPTNSRRSARNSIALRDSVLSRVSSNVGGLRESFFGAIGRGTTVNDPLELSPNQEFDLDVIDESGGLDENIGQILKPEVDFSNWSKEGYAVLGLGVVLLLLMIVLAETVDSLNGYNLDPGLVFGSLLTLILCVCVFVTYHGVQSYQKHPNPLIYYKCVVDILLALRFLLDPLLLDMGVYRVGDEGSCAYLSGVTQFLYLSSDCWYFAQIVDLYWSLTNPFMSVKANRRRYKMMVYSAGAL…	1234	731	1141
PSURA_77729	unspecified product	GPCR-PIPK D9	Phytophthora ramorum	MPAPRRALRPPSPAMHVDSPQYQEVATPTHELELELLADGTMRSRSHSHALSVILGASTSTEWRSSSQQLQVPGSSTHLHPPQLPDDKTELPTRLATWRRARRRWRRVFFWAGAATLFFVCFALSFAAPKQIQTLAPIVLGAGLSLVTTLLVLVSFLRRRRLRRRPNELLAYVALSEFGLAVLTLTHVFTMCSAEDGECRPMRLATCSVAAGLEMFMLLAGVGWFGAAILHLFVSVSNPFASYKRQLVLYHLVVWGFSLATSVVMPLALFSNHVQDKFQLTDAEICRSVALVLPLLPRDAGDSGASRTRRLAQWQELNLEFWGVLVAIVVLVVVAAQLSLVVGWWRSNSGTVIALKARRRLMKRMAIFVHALNATWLVLLVLFFVYRSNAAALANIQVE…	1048	599	1020
PSURA_77535	unspecified product	GPCR-PIPK D10	Phytophthora ramorum	MGNASDGAAAPRPLPESPASDARMGHPPPASESDALLRGRDHGSFCSISLSSDPFEKNFKSRVIRQKTGRRRVRHGAGLLALCSCFKVLVKGPCSALVVAIAGLLVLVGVACSTIALVGSYSADEYLFLGAIASGAFTLVIIVSFLMSPAVRAHPNPLIFSKSLVDLLLALIYIGEYCVTEFSDSVPLPFRIAAITQALLIAGEFWFFAIPIDMVQSITNPFTSYAHNFRVYWFYSVLSGVICGFVLWSLGDAEAECIETNDPSPDCAKATSDIDQRFIWFHHNTDMPGFFWHQWILYHVCVVVYLLFGVACMVYVRSRLRRGLEETFEVRRRVLSNGMLTCAVFISWSFLMICLFAMTNTATIKTLFGKSLFKELIDLSAFLHASRGCVNIIVWIVVN…	958	550	947
PSURA_72973	unspecified product	GPCR-PIPK D11	Phytophthora ramorum	MDHLFIAWQLTALVSGLLSSGAMIFFFVKYPSSRVHPGMVLMCIFLSVSIASIMRVCLHAWYILLEPDDVGGPMPATLSRIANEELGHDAGALEAYVPLFFWCYFFFSTSATLWFLMLALDLIFSLSNPFLPFNADNVKHHIYAWPLSMIYCLIFRYILGKFQSNLTANVVLYFDLPAYLVLLYFGFAFFQSWRRSRILETLAHATTRAMAKRILPYLGVFAVHTMIAFVIYLIQLGTEFGRMTPNALDQLSLVLETLALFALFCRDAGVFKTPLTLGTTGGGGGSSGDPLRTTISQVEAGAANLASMPGGAEAEPNRDPNAKIDVSIKLRMDVMRYMAMAIRRSIELLQAAEKKDLTGSASAEFTGSDTEAAVDVGDCYSNISYNDYNRVVSSGIVVI…	800	402	712
PSURA_96917	COPII vesicle protein	GPCR-PIPK D12	Phytophthora ramorum	MAASWETKLKGLDAYPKTIEEFKVRTLQGGVFSLLALACISLLLASELGYYLATDTVDKMTVDGGRNSMVSINFDVEFPRMPCSSVALESADMAGNAQHDIEHDLEKIPLDARGQALTEGMRDVMGGALTNNTQLHGETDRPDCGSCYAAGEPGECCNTCDEVKAAYSRKSWMMPSLHTISQCQEVEIEKVLRGEVNEGCRIKGSLIVSKVAGRLYFAPSKFFRSGYLSAQDLVDATFKVFDTSHTIRSLSFGELYPDMKNPLDNRRKELPDDSTRGSFQYFLKVVPTEYTFLSASRIITNQFSATEHFRQLTPVSDKGLPMVSFSYTFSPIMFRIEQYRVGFLQFLTSVCAIVGGVFTILGIMDSLAFGLLNKTSSTTLLSRGGSPDEFTVSIPSDLL…	1282	927	1266
PHYSO_309429	Phosphatidylinositol-4-phosphate 5-kinase	GPCR-PIPK D1	Phytophthora sojae	MRSHRWIPYLAACKFMHQRHRPAVNVELGTGTPLPQHAPVGNPSKPPHSTQAPSCSRPLIIPSPPVVAFCCNEQSIGYHVPFSPANSDPTNALPLSSAVGTLARRSTTLQAGKASRRQAGNIRAPVESPSPSQRRRSSVSPPVPLLQSPRVLMHDSRPRYSRPASSSRSLGISSSTLSDPDVNMLQENAQSLDAEGAPPAAFRTCLASTTRWFQLVMFFAFVVALVMAMASSYDNLSPGLIWGGILSVFSVFFVILSYASVPSYRQHPNPLVFWRTIADAVFVLQLMAQQFVRCLFFDCVPLCSSTNLQCGCSTDSGAGSTCEVFAGLFEFTLLASECWFFCMTANLLMSLTNPFTDFKRNTRMFHLGSWLVPLVLGLLLMNTDDWAGYSDLGVCWTNA…	1176	656	1099
PHYSO_543291	Phosphatidylinositol-4-phosphate 5-kinase	GPCR-PIPK D2	Phytophthora sojae	MASRDNRDSGGLYVSERQPMHNGPSSSAPSGRKGKRSQRPHAPPPPPPQQPRKQPHYDPNEMDYGISESERQMPGGDVPYYARTDSAPNAAGFPNGMLEAGNGYSSMRTPIELKKDPPSSKQMRSVDESSEDSFDNGSYITDKIQGGPNEGIGWFHAKIKVENSIHWANNYKIQACMFFIFICGAALTIAFADNNADVSVGLVAGSLITLFCCCAVVYTFLTRPTWRKHPNPIIFFRSICDICLVAVLLITELYKCGNGDCSKTLTGASCTATAALTQFFLWTSESWFFVMAIDMLSSLQSPFTDYKSNVRRYHGFVWATGLITCIILVSIPDFAGESEFGYCWTASKSKLRHDDDNDGSGSSETGNLWNLNFQSWLLFYIWLILYWVYAITVIYWAYR…	949	559	924
PHYSO_286433	Phosphatidylinositol-4-phosphate 5-kinase	GPCR-PIPK D3	Phytophthora sojae	MKPNRNYVLADARPDSLPTQTGAFISVISCSVIVLSFLLKRKWRRHPNPLIYWKAVVDLLYALRFQYSWDVYTNALGCRALATFTQFCLFSSECWFLCMSFNLYQCSTNPFTNLKLNLQWYHTFSWGVGALFAALLWVSSVEFDPKVHAACFVDETVADELVMHYIVVILAVLCAVVFAVLETQTHPFRGMKEALEAKKDVIRSARIFTVAYIIYQIILISFWLADVLFLGDHPRALHLVRDASSFLQTAKGLIDLVIWVAINGYPHVDCRARETFDSDRYSDVDIDLQPQLNVALRKEVLHFTTRGIVAASSNTPMVTDGRRVVHLRLHELGMTVCFDDYSPSSFRDIRQGFGINETLYRKAFLATCHERLESGGSSGAFMFYTADYSFLVKSVTTSE…	757	332	753
PHYSO_286453	Phosphatidylinositol-4-phosphate 5-kinase	GPCR-PIPK D4	Phytophthora sojae	MVVCIPETTQSASASSSVASATDSANLFGRRLLQLASASSNSSEDGYVQLENEFPGAVAIATIVNALSLLGFAFILITYLLFPPVRKQHSSLLVWVALMGMLFHGTVLAQMSATYGNCCTTAPVVQLALLSHELYFFALAFNFYFTTKYPFRSSRWLNPIYHVTVWAISIAVAIVAWQLGTGRVSSYGYCWYATEYDGDSDDGEFILLEIFFIPICAGYCISIGCYILATKRVRLTMGGSAQTRTNLDSMRSFLFWSFSLWMIVTIPYILRHRNVVTTNSAAEKALRFMGRVAIAFLGTGSALLWTKSMGILKTFKLWRQRNWDDYFKVYDASWVLRREILYFATKGIQLGASSAKGIPENESINPNVESIFSFTQRSGIFPWQLRLGVVSQTPSVLSF…	806	405	769
PHYSO_335695	Phosphatidylinositol-4-phosphate 5-kinase	GPCR-PIPK D5	Phytophthora sojae	MARSHSTETPYRRSQSVTSHSQQHRGTPVLEEQNYMSPFSPPSNGLYVMETPQERDGDAARDGRRSMRQLPPVDQNGSFRQRHGITRGASNGFATMDNGSAISSSSGNYIDAMSLNNNNNMSATAQQPLISTPRATQKNIVRVIDKDMTQQFRGRSKSVGQGRIRWFENRKSQLLGFCLTMAFLGVSVAMYSYRWTGLIAGSVNSLICGSAVVITYCRKKQWHQHPNPIVHNRSVLSIFMAVCLLLNVLVDFDPSGSNTDCQRLAGITEFFFFTGEAWGLVMACDLFFSLTSPFTSYKRLMKFYHLWVWLGGITMGVITYSVQGAGGFFTVDGQSMTYETDTDTVIGFCLASSRICCDSGETCPDTIQKCSTTASFLNAQKWPWILIYSFVLLVLFVSV…	921	553	872
PHYSO_533948	Phosphatidylinositol-4-phosphate 5-kinase	GPCR-PIPK D6	Phytophthora sojae	MTPAALDDDELRPPSVIANGTQQQQQHNSDEDKDTAAASKFVGDDNDQALPPSPRGSAAAPAAEPGVRVVAELLRAPTAEARKSHLAMSLGVLMLSVSLGASALCFSDEIFEATGIQSGLLLGSAGSLSMCAVVIGAYLRRKWYRRHMHILLLNLALCDFCLSISFLLEPAWNRLGAGVGSEYSCRWLSTAREYLIMCSSAWTTCTALDLYYLMTNPFTSPRLNRHKYQGIAHVTAFTSAVVMGVSNSFGSPVAVGSFCWVGADTQARSDHISYKQPSGSTTGIWVFIVTPATILMIANLYVTLVSYGRFRRGVSATLRNRRVLLREGFLTTVTLIAYSALLWGVYGAYWLTPYAVQARRLSQLFAFLLSYRGSVPFILWCLYKRPQRKKRKSKTGVVV…	957	494	872
PHYSO_254487	Phosphatidylinositol-4-phosphate 5-kinase	GPCR-PIPK D7	Phytophthora sojae	MEAAAGSAGVRRLSADALDAEASAMDTGASDLSVSPSPLQSPVLRPPVNVSTAAATAASASPADAQSPLRSALRKPNSPQQPSTSSKMARRVSIESSSRQQRDRLSSSQQSTDSTGLGDSGVSLRFRRSPPNSKTSARGSFALRESKLSRASSAVGAGLRESFFGVIGRGTTVNDPLELSPNQEFDLDVIDESGGLDENIGQILKPQLDFSNWSREGYVVLGVGVALLLIMVVLAEMVNALNGYSIDPGLVFGSLLTLMLCVCVFVTFHGVQSYQRHPNPLIYYKCVIDILLALRFLLDPLLLEMGIYREGDEASCAYLSGITQFLYLSSDCWYFAQILDLYWSLTNPFMSVKANRRTYKMMVYSAGAFTGLLAAFVPGIHGFADGNYCWTKRKTTEDP…	1225	699	1131
PHYSO_297261	Phosphatidylinositol-4-phosphate 5-kinase	GPCR-PIPK D8	Phytophthora sojae	MSEGELSGSEGAACPVGSMMLPILTSVASLLGCFYVVGTYWRVLALRQHPAGIMFGMSLYGAIYQFLFLLDQASTSVKCSDMGILVDFFLTGQETYMLIFAIDLLLALKNPFSASKGQMTKYHICGGLWSIVCAVISHFDTRYALFGFCWLSSSGDILSRPRSEVDNDDEASNGTLTAGVFFALYIVVVYCTSLIAIVRTWNTFMKGLPDTFRTRQRIQRHLKYYVGCYFGYWTLVLACYALFSLLPHSNTSEDGKKNLRCHVWHILTCLLLAKGMVHALIWTRTSNILKIIEQLREHGAIDLPAHEDSINWALRLEILTNTTKGICQSVDRAERQARASAEASSRSISASGASGSSLEEGIAIENSAAQDDYCDRKESYTQIEELILENRNDQRPRSE…	1030	392	802
PHYSO_322334	Phosphatidylinositol-4-phosphate 5-kinase	GPCR-PIPK D9	Phytophthora sojae	MHLDDEPPQYQAVSTPTRSSHEDAGVARTRSHSHALSAILGANGRVSASASVANSVDWRPSSQQQLQVAAGSNSQLQLPAPELAESKTELPVRLARWRKKRRRWRRILFWLGSVSVFFSCFAVTFAAPQQTQRLAPTVLGAGLSLLTTLLVLVSFLRRRRLRRRPNELLAYVALSEFGLAMLTLTHTLTMCSTEDGTCRPMGMATCSVAAGLEMFLLLAGVGWFGAAILHLFVSVSNPFASYKRQLVLYHLVVWGFSLVASVATPFAVFSQHVQDEFQLTQAEVCRAVALILPMLPTDANQTITLRTERLAQWQELNLEFWGVLVAIVVFVVVSAQLCLVVGWWRSNSGTIIAFKARRRLMKRMTIYVHALNATWLVLLVVFFIYRSNASALAYVQVEG…	1245	795	1216
PHYSO_286311	Phosphatidylinositol-4-phosphate 5-kinase	GPCR-PIPK D10	Phytophthora sojae	MGHPPPASESDALLRGQDHGSFCSISLSSDPTEKLSKSRLDRQRSARRRSRRRAGLLSMFSCFRALVTGPFSGLVVAIAGLLVLVGVACSTIALVGSYSADEYLFLGAIASSAFTLVIIVSFLTSPAVRAHPNPLIFSKSLVDLLLAMIYVAEYCVTEFSADSVVLPFRIAAITQALLIAGEFWFFAIPIDMVQSITNPFTSYAHNFRVYWFYSVLSGIVCGLVLWFLGDAEVECVDKNDTSPDCLKAEDEGDQRFIWFHHNTDMPGFFWHQWILYHVCVVVYLLFGLACMAYVRSRLRRGLEETFEVRRRVLSNGMLTCAVFISWSFLMIFLFAMTNTATVKSVLGSTLFKELIDLSAFMHASRGCVNIIVWIVVNAPYFPSVYSDDKAASALQSPCG…	944	529	927
PHYSO_287073	Phosphatidylinositol-4-phosphate 5-kinase	GPCR-PIPK D11	Phytophthora sojae	MDHLFIAWQLTALVSGLLSSGAMIYFFVRYPSTRVHPGLVLMSIFLSVSIASIMRVGLHAWYILLDPDDVGGPLPATLSRIANEELGHDAGVLENYVPLFFWCYFFFNTASTLWFLMLALDLIFSLSNPFLPFNADNVMHHIYAWPVSLVYCFVFRYILGAFQTDLTANVMLYFDLPAYFVLLYIVFALVQCWRRIRILENLAHATTLRMAKRILPYLGVFGIHTIVAFVIYLVQLGTEFGRMTPNALDQLSLVLETLALFALFCRDAGVFKAPLKAQSAVESNPDISNASNQSRTTITQIEAGGATLTSTSGGAPAIHTQDKIDVSNKLRMDVMRYMSMGIMSSIETAQKREKNPADGSVSAEVTGSDTEAFAMDLGDCYSRVSYNDYNHVENMGVVV…	801	403	715
PHYSO_357778	Phosphatidylinositol-4-phosphate 5-kinase	GPCR-PIPK D12	Phytophthora sojae	MGAYEALGLAQAAQVYLLVGLLGAAVYLLLVLSFLLVPNIRAQHPAANLVVWHAGCGLVSSAGFVFAFALQRDDEDGEADAALVQRQCALLAPFNQFFLLAGALWYLMLALDLLVALVNPWMGYSCKSWAYHTIVWSVSGVSALLLHQLQLFGLSPLNVCWVRRTRDPAQVNTANWVFLFGAVGGICLLSLAVLLFASFRFVRRQLDVTYRAKRRNLVQYYRYLLIYAGHWAACGALYYAAYRQQFDGKMAKHFELAIALVFGSYPVLLLFVWVLNTELYQNFSSENNLSKAERGAGDSKSTEHFSAALRKDLMRYTTAGIRCSITESPADSLRSPLLSLARDRFGSLDRTAALSFLQMEEGGSAGLYHEKKRLATTVYNGEYRYYEKLGFTDYAPKVF…	737	382	721
PHALS_07480	unspecified product	GPCR-PIPK D1	Plasmopara halstedii	MYDERQRPYDPASSPPHASSPTVSDPDVNMLHVGDHATPAAMRTCLHSTTRWFQLVMFFAFVIALVLAMGSSYDNLSPGLIWGGILSIFSVFFVILSYVSVPSYRQHPNPLVFWRTIADAIFVLQLMAQQFVRCLFFDCVPLCSSTNLQCGCSFASGASSTCSVFAGLFEFTLLASECWFFCMTANLLMSLTNPFTDFKRNTRVFHLGSWLIPLVLGLLLMNTDDWAGYSDLGVCWTNALKNLPADNMTECASGYEVTDNFSSDYKAVNANIISWLFFYVWMGLFIIFGIAVWVWAWKRLSEGMPETYAVRVQSINRARFNVFAVTFYWIIVVIVYIKFLSRDRSKPDKSSELLNFFIAGKGYLDLVIWFALNDFHVAHFTRCLGENTGEIDVDLNPQV…	1011	493	934
PHALS_13711	unspecified product	GPCR-PIPK D2	Plasmopara halstedii	MTRNDSLDDLRVSEREPMYPDSLTVAPPGRRPAPPPPQHGTLDPTRQMPSSELPYYRTDSAPNAQGYPNAILETGNNGYSMMKTPVELKKIPSTKQLRAADESSEDSYDSGSYVTDKIQGAMNEGIGWFHAKIKVENSIHWANNYKIQCCMFLIFICGGATTIVFSDNDARVSVGLVSGSLITLFCCCAVVYTFVTRPTWRKHPNPIIFFRSICDICLVAVLLITELYKCGNGDCSNSLTGASCTATAALTQFFLWTSESWFFVMAIDMLSSLQSPFTDYKSNVRRYHGFVWMTGLLTCILLVSIPDFAGESEFGYCWTASESKLRHHRTDTQISKETGNLWNLNFQSWLLFYIWLILYWVYAITVIYWAYRRLNSGLSETLRMRLRVLHSVTIYVIAI…	913	532	893
PHALS_13328	unspecified product	GPCR-PIPK D3	Plasmopara halstedii	MLSNTRPDSLPTQSGAFISVISCSIITLSFLWKRKWRRYPNPLIYWKAVVDLLYALRFQFSWDGYTNPLGCRALATLTQFCIFSSECWFLCMSYNLYQCSTNPFTNLKHNLKWYHSFSWSVGMLFAALLWLSSVEFDPKVHPACFVDETVANELIVYYVVVILAVLCAVIFAVLETQTHPFKGMKEALKAKKDVIRSARIFTVAYIIYQIILISFWAADVLFFSNHPRALHLVRDASSFFHAAKGLIDLVIWVAINGSPHVDCRSGRLGNTFDSDRYSDVDIDLQPQLNVALRKEVLHFTTRGIVAASSNTPMVTSNRRVVHLRLHELGMTVCFDDYSPSSFRDIRQGFGINEILYRKAFLATCHERLQSGGSSGAFMFYTADYAFLVKTVTTSERNVL…	754	328	750
PHALS_10831	unspecified product	GPCR-PIPK D4	Plasmopara halstedii	MAVCIPDPSSDDLTGSSVVGMSDSTNFLSAASGSIDDEYMQLENEFPGAVAISTGVNVLSLLGFAFILVTYLLFPPVRKQHSSLLVWVALMGMLYHGTVLTQTSATFGTCCSTAPLVQIALLAHELYFFALAFNFYFTTKFPFRSSRWLNPIYHIVVWVISAAVTIVAWQMGTGRVSSYGFCWYAAENDSYNDDGEFFLLKIFYIPVSAGYCVSIGCYILATKRVRLTISGKTRTNLDLMRSFLFCSFSLWIVVTIPFILRHRNVVTTNSFGEKTLRFIGRLAIASLGFGSAILWTKSVSTLKTFKLWRQRNWDDYFKVYDASWVLRRNILYFATQGIQQGAGNAKGTPENESVNPHTESIFSFTQLSGIFPWQLRLGAVSQTPSVISFELESNISGQK…	797	395	759
PHALS_09337	unspecified product	GPCR-PIPK D5	Plasmopara halstedii	MSRLHSAKTPYHRSLSVNGDTRQHRGTPVLEEQTYMNAFSPPFDGSYAMETPLHPDGDAAPDGRRVMRPLPPVDQDGSFRLRRGTRGTASGVVTVDNSSTISSSSGNYGDAMSLNNTVNTTPQQPLISTPRATQKNFVRVIDKDMTQQFHGRSKSAGQWRIRWFENRKSQLLGFCLTMAFLGVSVAMYKYRWTGLIAGSVNTIICGSAVVTTYCRKKQWHQHPNPIVHNRSILSIFMAICLLLNVLVDFDPSGSNTNCKRLAGITEFFFFTGEAWGLVMACDLFFSLTSPFTSYKRLMKFYHLWVWLGGLIMGIITYSVQGAGGFFTVDGQSMTYESDTDTVIGFCLASSRICCDAKETCPDDVQKCSTTASFLNAQKWPWILIYAFVLLVLFVSVCVL…	918	550	869
PHALS_12432	unspecified product	GPCR-PIPK D6	Plasmopara halstedii	MTSADIDANLDNSLPSLMAGNQQQMSDPGQTSKGIESSYNVNTKEEAIPTTAPVVSPSRSSVTVPTESGVRVVAELLRAPSPEAQKSQFSMIFGVFILSVTLGACALCLYDEIFHATGIQSGLFLGSIGTVSMCAIIIGSFLSTKWYRRHMHILLLNLALCEFCLALSFLLEPVWNQFGAGVGSHLSCRWLSTAREYLIMCSSAWTTCTALDLYYLMTNPFTSPRSNRHKYQGIAHGTAVASAVIMGVFNSFKSPVSVGSFCWIGADTQARSDHISFKHPSGSTIGIWVFIVTPTTVSIVANLYVTLISYTRFRRGVSATLRNRRVLLREGLLTTVTLILYSSLLWGVYGAYWLTPSAAQARTLSRLFAFLLSYRGSVPFILWCLYNRPQSKKWKAKSG…	929	482	855
PHALS_13026	unspecified product	GPCR-PIPK D7	Plasmopara halstedii	MEEDTISSKPPEHSTNEFGITSGTSAFSVSPSSSPQSTQILQRSVGDTNASTFSVSPSPLSSPLHSTIRPLVNTTTTLPPIEPSSDSESPLKSALRNFTSSSKPQLSRRVSIEESNDFQYQDRTSTMNQSTTSESSDPGLIDSGVSTRFSTRFRRKPTKSKTSHRQSFYMRDSVISKMSSNVGNLRDSFLGVIGRSTTVHDPLELSPNQEFDLAVIDEIGELDDDIGHIFKPHVECSKWSRDGYIVFSFGLGLLLIMIILAMSINTLEGYIIDPGLVFGSLLTLILCVCVFVTYHGVQSYQKHPNPLIYYKCVIDICLALRFLMDPLLLDLGAYKAYDEASCTYLSGLTQFLYLSSDCWYFAVIVDLYWSLTNPFMSVKANRRRFKIIVYTAGVSTGLF…	1239	724	1150
PHALS_01211	unspecified product	GPCR-PIPK D8	Plasmopara halstedii	MADESMSSLGREHCPKGSTLLPIITSVASLIGCFYVVGTYWRVLALRQHPAGIMFGMSMYGAIYQFLYLIDQTSSSVKCTDMSIIVDFFLTGQETYMLIFAIDLLLALKNPFSASKGQMTKYHIYGGLWSIICAVISHFDTQYALFSFCWLNSNGQSALSSSSSHFLDKDSSKNALTAGIFFALYIIVVYCTSLIAIIRTWNTFVKGLPDTFRTRKRIQRHLKYYVGCYFGYWTLVLACYAVFTLLPHSNLDSNGGMKCRVWHLLSCLLLAKGMVHALIWTRTSNILRILEHFRKNGTVDLPMQDGNWDDNINWALRHEILTNTTKGICQSVDRAERQARASADSSLRSISLSDASLEEEKINICSTQDDYCDRKESYTQIEELILENRNDNRSIGPRT…	996	390	794
PHALS_13990	unspecified product	GPCR-PIPK D10	Plasmopara halstedii	MVKTLSASENDALLRGKYRSSTVEHSSSWHSRPRCRRLSTLLLCLCSCFQNPATSPCSGLMVAIAGLLVLIGVACSIIALVGSYSADEYLFLGAIVSGAFALVIIVAFLTSPAVRAHPNPLIFSKSLVDLMLALIYVAEFCVTEFSDSVALPFRIAAITQALLIAGEFWFFAIPIDMVQSITNPFTSYSHNFRIYWFYSVLSGIVCGLVLWSLGDAEAECIKTDESNPDCEKIADASEQRFIWFHHNTDMPGFFWHQWILYHMCVVVYLLFGIACMAYVRSRLRRGLEETFEVRRRVLSNGMLSCAVFISWSFITICLFAMTNSVAVKAVLRKMLFKELIDLSAFLHSSRGCVNIIVWIVVNSPYFPSLYSERSNDSILQCQYGNELLTDDSFSPGFEI…	929	514	912
PHALS_04624	unspecified product	GPCR-PIPK D11	Plasmopara halstedii	MDHLFIAWQLTALISSLLSSGCMIFLFVRYPSSRVHPGTVLMCIFVSVSIASIMRVGLHAWHILLDPDDNKGLVPATLSRIANKELGNDAGALEDYAPFFFWCYFFFNTSSTLWFLMLALDLIFSLSNPFLPFNADYAKHHFVAWPVALLYCLIFRFLLGEIQSGLTPNVVLYFDLPAYMVLLYIGIALVQSRRRIRILESHAHATTERMAKRILPYLGVFTVHTLVALVIYLAQLGTGFGRITPNALDQLSLVLETLTLFALFFRDAGVFKVSVQPRTNGCSRGGINSSRTTIAHFEAAGGGTFTSISGVPVPSLDSRNADKIDVSNKLRMDVMRYMSKGIMRSIEMAQAVERKALRSDVSIEFTGSDTDANLDDDGYSSVNFHDYTHVESMGVVVVG…	799	401	704
PHALS_01082	unspecified product	GPCR-PIPK D12	Plasmopara halstedii	MGAYDALAVAQSAQLYLLVGILGCIVYLVLVLSFFLVPNIKAQHPAANLVVWHAGCGLLMSAGFVFAYVLQWRDDELQDEILIQWQCSLLGPLNQFFLLAGACWYLMLSLDLLVALVNPWMGYSCKSWTYHIIVWSVSAVSALLLHQLKLFGLSPLNVCWVKRTKDPMQLNVANWIFLFVIIGAICVLSFAVLLFASFRFVRRQLDVTYRAKRRNLIQYYRYLLIFAGHWTACAALYYAAYRQHFDGKMAKHFELAFALVFGSYPVLLLVVWVLNTELYQNFSSENSLSISERGMGDASSTEHFSAALRKDLMRYTTAGIRCSITESPVDSLRSPLLSLTRDRFGSLDRTAALSFLQLEEGDSAGLYHEKKRLATTVYNGEYRYYEKLGFTDYAPKVFQ…	736	381	719
PAG1_G005942	unspecified product	GPCR-PIPK D1	Pythium aphanidermatum	MHEPAPPYYAGITPKSASSVDMDTSSAHAPPDTASMAPAPPPDALRTCLQSSTRWFQLIMFGGFVVALALALTAKYENLSPGLIWGAVLSMFSVVFVILSYVSVPSYRQHPNPIMFWRTIADAVFVIQLLAQQFVRCLFFDCKPLCNSINPQCGCSPDANAGSTCDVFAGLFEFSLIAAEAWFLCMTLNLLLSLTNPFTDFKRNTRMFHLFCWGIGLFLGLLLMNTDDWAGYSDLGVCWTNALRKLPPDNLPTCDPAMTVIMNFKDDYRAVNANLVSWSFFYVWMGFIIVCGIVVWLWAWKRLSEGMPETYAIRVQSINRARFNVLAITFYWVLVGIVYFKFLSRDRSKTDANNELLNFMIAGKGYVDLVIWFSLNDFRIAHFTRWWSSREEEAEVDLS…	975	480	898
PAG1_G006345	unspecified product	GPCR-PIPK D2	Pythium aphanidermatum	MDNSRLGDSSSGRLRRAPSNCRYQAPGSGTGAASLADSSSSVGSSTSGSKRSAPPVFIQHDRILTRKPMDGDRRDDDELRAYQGFRTPVDKLAMPGSAGATLPRDSQQQKPARKAPGQRSIRGVDESSEDSYDDGGAGSYATDKIDGMQDGLGWFHAKIKVENSIQWANNYKIQALMFVLFVTGVAVTIVLADNSAETSVGLVCGSILTLASCASVLYTFSTRPTWKKHPNPLIFFRSLCDMGLVIVLLTTEIYKCARGSGECKRQLGGTSCSTTAGLTQFFLWSSESWFFVMAIDMFYSLKSPFTDYKTNVRRYHMFVWVSALLTAILLVAIPGYAGPSEFGYCWTASKSKLVDEDFSDGPARTGNLWKLNFQSWILFYIWLIFYWIYAICVIYMAWT…	949	555	925
PAG1_G000538	unspecified product	GPCR-PIPK D3	Pythium aphanidermatum	MPHVHAGVRPREIYLQVGALISVVSCAVILLSFSCKRRWRRHPNALLFWKAVVDLVYAVRFLFFWDDMVGPLGCRGLAALTQFCMIASECWFVSMSLDVYRCSTNPFLDVKQSLQWYHAFSWSMGSVFAVLLWVSRAPFVFDEDQDPFCYVTERDTTLQMLYYTVVVLSVLFAVVFSLFDNQPYPHGGMQEALQAKKDVIRSARIFTTAYICYQIVLISLWVADMISFDVKSLRIKQIRNVTFLLQASKGLIDLIIWVSMNGKALKRLPLPTSSFISIASASASESSTSSEDGYSDINIDLEPQLNVELRKEVLHFTTRGILAASSNSHRVAEGRKVVRMRLHELGMVVRFNDFYPRSFREIRRGFGIEEAAYRKSFISTCHERIQSGGSSGAFMFYTA…	792	345	788
PAG1_G006762	unspecified product	GPCR-PIPK D4	Pythium aphanidermatum	LLPNSNPRVLIGGPEFQSGSPFLDAPITITPPASACRCVVNSGRKRGAPGWSADAEVGGRICGARLQRDRRGMQWCTPGSAPRGAAVVGGSQAGDTEPPNRFGRMLTDLMAASTSGSGSAGSLSDGYEVEFSGAGTLKTVASLVSIVGCLVIILSYIVFPPLRRYHSSFVIWIALMGILFHGTVMTQTEAYGTCCVSAPITQFALLAQEFYFFVLAFNYYYTTKYPFLSTKYLVPVYHMCVWLIAGVSAYIAASITSGSINSYGFCWFSGFQSTSERTLIFTFMVPLCLGHVISIGWYLIATKRVRLTGGTLRAKDATTNLDTMRNYLIWSFFYWSLVTLPWLARHKDWVARNSSEEKAIRFLGRITMALKGLLTAIVWSRIMNMSKAYQVWRKGTWDE…	857	473	836
PAG1_G004464	unspecified product	GPCR-PIPK D5	Pythium aphanidermatum	MPRDRRSTSRERRNTPVLEDHSYLRTYSPTASADVFLMEHNGSADTAGPTGHPTPQYYHQQSSGGDPNDPRFIRTPYGNDTSMAYRRAPYTPNDYTNDSMIGSVSHQQPHGTTRTTGHNNVIRVINKDMTSQFRGRAQSVSNARVRWFENRKSQLLGCCLAMAFLGFTIALYKFRWAGLIAGSVTTIVCASAVVVTYFRKKQWHQHPNPIVHNRAVLDIFFAICLLLNIAVNYTPEDASSKSNCQKLAGVTEFFFFTSEAWGLVMSCDLFFSLSSPFTSYKYLMRFYHLWVWLGGIVIASIAGSVKEAGGFFTVDGQSIRYSGDRDLLVGFCLASSRVCCEQDSECQDGMDKCEDSNFLKAQKWYDIFVLSALKVLSLPWILIYSFVIVVLLVSVSVLT…	938	555	883
PAG1_G005579	unspecified product	GPCR-PIPK D7	Pythium aphanidermatum	MMQLSEIHDPAATQAAADRSSSLNSSGVRVSTTSGKRSRPSSTASSKKSSALGSSSGGSGGDGDARSATSNRASFFGRMSSFGASGGPGSTLRDTFFGKARSDPLEDSSQNEFNLTVIDEEGLIEKPSAQIIAPRLGGCCGEKWSTAGYIVVGIAVLALVTTYIATLLSPTLNGYDIDPGLVLGSLQTLFLCAIVVITYNCVQVFQAHPNPIIMYKCVIDMVLAMRFLLDPWLLEAGVYTKGDRSSCAQLSGFTQFLYFSSDCMYFALIVDLYKSLTNPFTSVQGDRKKYMVSVCLAGMASGLLTALVKDFHGFADGNYCWTHRGDSTERNFWKLNVASWTVFYDWMIVFYLSGIGVLIYGMRRLRSGLKVTLDSRLEMLRHSAISIMSFTGYWTIAFS…	1188	607	1046
PAG1_G011183	unspecified product	GPCR-PIPK D8	Pythium aphanidermatum	MSQPSQVVVISDAGSAAMTGICPARSSFLPIMVSVASLIGCLYVIVTYLYVRALRQHPAGIMFGMSVYGAIYQFLYLLDRSSASVHCSQMAIFVDFFQTGQETYMLIFAIDLLMALKNPFSASKGQMKKYHIFGGLWSISCAVLSQFDTTYALFGFCWVNYSGEIFEGTDPLGGDAGKSSVKLTSGVFFAVYIIVVYCTSLVALLRTWNTFLKGLPDTFKTRHRIHRHLKYYVVCYFGYWTLVLACYAAFTLAPHDNSDNNGGLRCRLWHLLTCLLLAKGMVNSIIWTRTSNILKIIEQLRNYGFVDLPPHEDSINWALRLEILTNTTKGICEGVERAERQARASAASAISDTGASANNNDFDYCDRKESYSQIEEIILENRNVSGDRGQRSDGVVFYD…	963	383	740
PAG1_G011538	unspecified product	GPCR-PIPK D9	Pythium aphanidermatum	MELHIFRRNSERLQTRMSATGSSSAPTSPYLQTARTSLGHDETLSPHPFHSLSTPSQAQAASPCTRRVSGTPTPTPTPAPSPSPSSSSPLTVFSIFSRMHTPLFRPHDDQIIEVDETSGAPTHGRRYSSIVGSPSNVTSPRKGVARRSTGDRETLGRRRSSMQFSVGGTPMSSRLSAKWDHRRPWYWCSLSCDWRPRKSQLRRLCFWLGATGLFMFIFSLVFVLPSDLERLAPVVIGSLLSFISAMTIMVSFLLQPHTRRYPNELLVYVAMCEFGLAVLALIHVMTYCSDTSYNCQALSFRACGITMALEMFLLLASVGWFGCAILHLFVSVSNPFANYKSQLKCYHFAVWGGSILVSVVVPLIVFSGTFQSRYELSGVEICRAVGLSFPLIPAFSSEE…	1080	776	1065
PAG1_G001667	unspecified product	GPCR-PIPK D10	Pythium aphanidermatum	MTQGVATSPPRVLGEHDALLQGREFATFCSISLASEPRGSQSALGEAVRLQQHYLRGDKELPALVRMLRRRQRDVNAVGESSESRCDACVAAVADGAMRMVQTARRVRAFALLCILLFGVGIAGVVWAVLSTADADWYLFLGALVSCTFSLVVIVCYAKSRAVRGHPNALILSKSFVDLLLGLLYVFEYVSTQFTTPPVALPIRIAALTQALLVCGEFWFFAMPIDMVQSITNPFTSYAHNNRVYWFYSILSGSVCGIALLVIDTDKTPDRDMVGRFFWFHENTDRPGFWWHHWLSYHMWVLVYLIFAMVSILYVKRRLKRGLEETFDVRRRVVSRGLLTCWIYITWSLVVIGLFVITNLHIVQQELKQELFADLVNISAFLHSARGGLNIIVWLVINS…	1011	540	967
PAR_G008323	unspecified product	GPCR-PIPK D1	Pythium arrhenomanes	MLDASVYLDGSTPKSHAGSADMDNYAARQRPRPAPSGADMQDALTSSRSGAAPLSRARSASQLTTCFQSSTRWFQLVMFGGFVVALVFAMTATYDNLSPGLIWGAVLSIFSVIFVILSYVSVPSYRQHPNPLMFWRAIADMLFVIQLLAQQFVRCLWFDCKPLCNDTNTQCGCSFDAKAGSTCDVFAGLFEFTLISAEAWFFCMTFNLMLSLTNPFTDFKRNTRMFHIFCWGIGLVLGIVLATTDDWAGYSDLGVCWTNALRTLPADKQGTCTSNMTVISNFAEGSYRAVNANLVSWAFFYVLMGLIIIFGIAVWLWAWKRLSEGMPETYAIRVQSINRARFNVFAVTFYWLLVGVVYIKFLSRDRSKKDASSELLNFMIAGKGYVDLVIWFSLNDFRL…	973	470	892
PAR_G005321	unspecified product	GPCR-PIPK D3	Pythium arrhenomanes	SVEALVGARPQEIYLQSGALISVGSCALIVLSYVRRRRWRRHPNPILFWKAAIDLVYALRFLFRWDEIVGPLGCRALAALSQFCLLASECWFVNMSLDLYRCSTNPFTNVQQSMRWYHAFAWGTGALAATTLWLSGLQFQTDDDPFCYVTERDTTLQYLYYAAVVLSVACAVVLSILETRAYPHGGMKEALQAKKDVIRSARVFTLVYGVYQLVLISLWIADMVAFDTDQSSAVTRIRNGTFFLQAGKGLIDLVIWLVTNGDALRRRPTPTPLVATRTTSAIESSSSREVDQYSDVNIDLEPQLNVELRKEVLHFTTRGVVAASANARRVSATRSVVRLRLHELGMVVAFNDFQASVFREIRHGFGIDEMAYRRSFVATCHERIQSGGSSGAFMFYTAD…	793	344	789
PAR_G001927	unspecified product	GPCR-PIPK D4	Pythium arrhenomanes	MQWCIPVATDSVKGNPSGSDDIEAGARFGRYLAESNVKASTHEQEFSGVSTVQSIGSLASILGCLVIIVTYGLFPPLRRYHSTFVIWIALMGIIYHGSVVAQSQPYGTCCSTAPVTHIALLAQELYFFMLAFNYYYTTKYPFLSTRYLEPLYHLFVWLGATGSGYIASKLAKGSISSYGFCWFSGFSSTTENTLVFTFMIPIGVGHVICLGWYLIATKRMRLSSSARMNVARTNLDTMRKYLTWSSIYWVLVIIPWIARHKNWVTLNSPEEKAIRFVGRMTMALKGLLTAIVWSRIMDTHSAYLVWKNGSWDEYMKVHDATWILRRQILDFATKGIQYSASLTAEQSEMMVDEYPRAGSSVSRSSVFNPWGGRADNCHDGGPAMISYELQGRSPDSKAI…	782	393	763
PAR_G001971	unspecified product	GPCR-PIPK D5	Pythium arrhenomanes	MPSLIGRSSAIASTSSLDRRNTPVLEDQSYFASPQNSTQGVYLMEHPVGSSDTAVNVSQRGDGAHYHPLQPTPQHAGSGDNDARFSRTPFGHNEANMSFRRVPFTPNDYPTNDSMLSGTVLNQQPMLTPRTTTHNNVIRVINKDMTAQFRGRAQSVPHSKIRWFENKKSQLLGCCIAMAFLGMTIAMYNYRWTGLIAGSVTTIICGSAVVVTYFRKKQWHQHPNPIVHNRAILGIFFAICLLLNIAVNFQPGNDKSRDNCRKLAGVTEFFFFTSEAWGLMMACDLFFSLTSPFTSYKYLMRFYHLWVWLGGIIMASIAWSVSEAGGFFTVDGQSIKYNGDRNLLVGFCLASSRVCCEDPKKCDEGLKQCENADFLNTQKCFVIVVLLVSVCVLMLAWHR…	1008	554	882
PAR_G007543	unspecified product	GPCR-PIPK D6	Pythium arrhenomanes	MTASSSPGEVATPMGSWDDDTTSINSVSPIPILPADATGFASVSIDCNSTSAVSTPRGDETPSGDFKSLDGNALPHASSLRRGSSSFLDTSVKRASVLPAVEDSESVCEEDQADDDAPPTVVRTSSRSRYRVSSVDRALRGFLHLLTPVTPVLDSQVYMTTGAITISLLLVAFAVIFRLEVYDMTRMNAGLVFGSVGTLVMSAVIMVHFVVHRWYHTRHMHIMLMNLAGCEFLLALSFLLEPAWKRLDAGVGPGRSCKWLSTVREYLIMGSTVWTTCMAVDLYYLMTDPFTSPRHNRRKYRSIANLIATVAAAVMAIFNAFDAPVAVGNFCWVGAQQETQNDANLTNNLGIWLFIIAPVVISMAITIYVTLASFNRFQEGTAATLQNRQVLLREGFLTT…	955	555	910
PAR_G005872	unspecified product	GPCR-PIPK D7	Pythium arrhenomanes	MDSNPRPSANPSVAGSNSSRGLSRGESSDAGVSSSERYPSRLSSMRSQDSGGFNNSRGPNPRRTSIFGRMSSTMSNPMSGAGGVGLRDSFFGRARPDPLEDSSLNEFNLTVIDEEGLIAQPGVEIITPHTWFRVGDEKWSNAGKIVVAIGVFMVLSTFSVTLASPRLPGYDIDPGLVLGSLQTLVLCTIVFISYHGVQIFQAHPNPIILFKCVIDIVLAVRFLLDPLLQGMGVYHPNVPSGSPEAAVNQAKADCAFLSGVTQFLYFTSECWYFVLIIDMYQSLTNPFTSVAGDRKKYIAAVCTAGTVSGLAVWWISGFHGFADGNYCWTDRGKTTDRNFWRLNVASWTVFYDWMIIFYLSGFAVLVFGMRRLRSGLKVTLDSRVEMLRNSAISIMSFTA…	1161	620	1081
PAR_G004575	unspecified product	GPCR-PIPK D8	Pythium arrhenomanes	MATSTLEPTSPPDLVVGNCPARSSFLPIMVSAASLIGCLYVIATYLYMRALRQHPAGIMFGMSVYGAIYQFLYLLDRTSESIHCSQMAVFVDFFLTGQETYMLIFAIDLLLALKNPFSASKGQMKKYHIFGGIWSLSCALISQFDTHYALFGFCWVNDSGQIFGGTDVNDDNVDAPPKPIKLTSGIFFALYIVVVYCTSLVALLRTWNTFVKGLPDTFRTRHRIHRHLKYYVVCYFGYWTLVLACYAAFTLVPHDENTRGGLRCRLWHLLSCLLLSKGMVHSIIWTRTSNILRIVEQLRTYGYVDMPPHDDSINWALRLEILTNTTKGICEGLDRTERQARASATSSIGDTGRGGASINSSANSDIDYCERKESYAQIEEIILENRNNYGARGQRTEGV…	999	387	748
PAR_G006704	unspecified product	GPCR-PIPK D9	Pythium arrhenomanes	MGTWPRKSRLRRLLFWCGAVGLLLFCFSLVFILPADLQRLAPIVIGALLSFISALTILVSFLLQPQNRRYPNELLVYVAMCEFSLAVLALSRILASCSDASYTCRALGFTACSITTGLELFLLLASVGWFGCAILHLFVSVSNPFANYKSQLIKYHATVWGGSLLVSLVVPLLLFSERTQXXXXWGGSLLVSLVVPLLLFSERTQSRYNLTGVEICRAVGLTFPLLPAFTSDDDRDARIAQWQTLNMEFWGTLFALVVLLVIAAQLILAVGWWRSNSGTVIALKARRRMMKRMTTYVHTLNATTHSRAAAXXXXLLLLVVFFTYRANPGALHHLAAISTVTTQPTSSTASSSSVGMNTLDAFFHFILAAKGYFTCVVWLAVNRHCCAIRRPILCKDPFS…	920	562	886
PAR_G006155	unspecified product	GPCR-PIPK D11	Pythium arrhenomanes	MDPLFLAWQLTALLSCVLAGSAMLVFFVKYPRTRAHPGTVLLCIFLATIVTNVARVALQLWRDGDNDPSSSTIPVTLSDAANQELGATVVGLESYVAFFFWCEFFFLTAATMWFLMLALDLIFSLSNPFLPFNADNLKHHIAAWPAALVYCVAFRYAFQRSEGAPPSKHIMLYFHLPSYIVLLYIAAALMIAWRRSRRLEFHAHKSTRRMTKLILPYLAVFAGYTTMSFVLYVVELYVGRVTTTMNAIDQLALVLESLSLFVLFCRDAGVFKALHDKNYMQLPVSRTMSQADLGNHDDDVDKLDLANKLRKDVMKYTSMGIIESIKQSIQRPLDDREFTVDDYNRIESMSIVIHGEIDSTVLSFRDCAPRVFQSLRQHFGIDPEFVLDSFDLTKILSEH…	764	357	670
PIR_G007963	unspecified product	GPCR-PIPK D1	Pythium irregulare	MYEDRSRSQGGNNGSSNVFNSRLGFRSNASGIPLSAPMGGGIGGRPMSPKSSSRSLGVGSSETGTDPDVNMLQDSGGPPAESLRTCFSSSTRWFQLVMFVAFAVSLGFALKSEYENLSPGLIWGAVLSSFSVFFVILSYASVPGYRQHPNPLVFWRTIADAFFVLQLLAQQFARCLFYDCTSLCNDRNLQCGCSQDSGAGPTCDVFAGLFQFSLIAAECWFFCMTLNLLVSLTNPFTDFKRNTKFFHIFCWGTGLIMGLLLMNADDWAGYSDLGVCWTNALKNIPNRDMDTCQPKAMVIENFSGESYKVVRANIISWVFFYVWMGLFLFCSIVVWIWAWKRLSEGMPETYAVRVQSINRARFNVLAVTFYWLIVGAVYIKFLSRADKSRKDNISELLNF…	1027	514	948
PIR_G005128	unspecified product	GPCR-PIPK D2	Pythium irregulare	MNGRRPISTATADRDSVRESEGVIERHPLPLPQDRALGRAALLGRGPPPPPPTGPPALDVSGFSSASPSSSTLSSTSGASFQTRSPPRKSTRGSSRPIGSNNTNGLQFPMADSLGVNGTSKNKHSSKHAGGAGGTFTNAIVGSVPSSSSSSSVGAAGGPGNNYQSMHTPIESKKKSPRLPPDIQSQRERIDESSEDSYDNGSYESEKPTGPNGDGVGWFHAKIKVDNSIHWANNYKIQLTMFLMLIAGAVVTVKFADSAKTSVGVICGSVITIISCTSVVYTFLTRPTWRKHPNPIIFFRSLCDIGLVSVLLVTELYKWGTGNVVLGDASCSATAALTQFFLWSSESWFFVMAIDMLFGLQSPFTDYKRNVRRYHMFVWITALVSAIVLVSIPGFAGES…	1003	617	987
PIR_G000755	unspecified product	GPCR-PIPK D3	Pythium irregulare	MTYTFAVYDKRPRAIYTQTGAFISVISCSIIVLSYLRKRKWRQHPNGLLFWKSVVDLLFAVRFQYDWDQFVNRYGCRVLATTTQFCSFASECWFLSMSLNLYQCSTNPFTNVKQNMRWYHLFSWSVGLFFSAMLWFSEVKFNPRFDPACFVDESDTNFLLMYYIVVILSVLCAVVFSVLETRSHTHGGMKEALEAKKDVIRSARIFTVAYIIYQCILISLWISDIAFLEENEPILQMVRNITSFLQTSKGFIDLVIWLCINNWSIAECSGFRASDIEASCNERYSDIDIDLQPQLNVALRKEVLHFTTRGVVAASSNAPKVSETRRVTLYRKSFLATCHERIQSGGSSGAFMFYTADYSFLVKSVTRSERAVLLRMLPAYIKYMKANPASHLTRFYGCH…	733	328	729
PIR_G001329	unspecified product	GPCR-PIPK D4	Pythium irregulare	MACIAAGAESRVAVSAVHEDHDTTEGYFGRRRLATDSSNATDFNANTTITAILLEPEFAGVETVKLVASLFSLLGCVFIISSYFFFPPLRKHHSVFILWIALMGVFFHGTVIVQPAASYATCCTTASVIQLSLLSQELYLFVLAFNFYLTTKYPFRRTRWFGWFYHLAVWILSGMTAYMASSFGSGSISSYGFCWYNFKGENSESLLLRTFFIPVCFGYCVSLTLYILATKRVHLSAGGPLDGGAQTNLDAMRSFLFVSFAYWWLVSIPYVLRHRHVVDIDSPPEKALRFLGRILLSSKGLLHAITWARATRLGHAYRLWKRGNWDDYLKVYEATWVLRHEILYFATQGIQKSAEMISSSGVTEAEQAEAQAESIFAFAQMAGVYPWQLRLGVLAEQPN…	807	409	789
PIR_G004315	unspecified product	GPCR-PIPK D5	Pythium irregulare	MPRSSDSGKFRSSRERRGTPVLGEEHPYTMHTLSPPSTSLYVMEQPYHGAPDTGDTDPNMSRPMQNQQQQPFNGGPMGGFRRTMRYTASENGSSTANNNYYAASNSSMNNADPLTSTSAQQPLITTPRATQNNIIRVINKDMTSQFRGRAQSVSNARIRWFENRKSQLLGCCLTMAFLGISIALYDYRWTGLIAGSVNTIICGSAVVMTYCRKKRWHQHPNPIVHIRSVLSMFLAVCLLLNVLVNFDPKSNDNTNCRGLAGITEFFFFTSEAWGLVMACDLFFSLTSPFTSYKRLMRFYHLWVWLGGIVMGAITYGVSGAGGFFTVDGQSVKYNSEIDSVVGFCLASSRICCETGQTCAEGVQMCNTNSSFLNAQQWPWILIYSFVILVVFVSVCVLTL…	922	552	876
PIR_G010484	unspecified product	GPCR-PIPK D6	Pythium irregulare	MQVEPVDEPLGDMGQQQGRDERASADSNASLLSVDTQQITYTLAEFEQEKDEEEDGTSDDSEQKRTSQARQLASKQESEVRGDDDLHRHQQVAPSKTRAHSSGAFKVVPDMRRSSEHKRNDSASRYDDGDELNSNHRYQERHTGTTTATVATTTTPKVHRANGQHGGASDRSSMLSADVAIWNIVQLLKPSSVMDKQIYMSVGALVLSLVLGTCALCFRDEIFDVTHVNAGLILGSVGTLVMCSIIIGTYLTTKWYRRHMHILLVNLATFDLLLALSFVLEPAWKNVGAGVGEGLTCRWPAICVMLAMSLVGYEVTLILNWLCLSIVREYLIMCSTTWTMCMALDLYYLMTDPFTSPRVNRRKYQIIAHSSASLAAIIMSASNAFDAPVAVGNFCWVGA…	1035	596	962
PIR_G005617	unspecified product	GPCR-PIPK D7	Pythium irregulare	MESGAPKPAEDDQAPASAAPTVVVRMSHAGSGGSSTSRMTTRVQHSSTVSFEGDDTNGPNSGSRGDDDSGNAAFTPSSSDNSQSRRLSVTVSRQNSMGSSTGPQGKRGYSTRVKKPRPLSGSSAAGSSVFDGRASMISRMSSTVGLRDTFFGGRREDPLELSTSQEFDLTVIDESGGMEENIVGQILTPDVGGWSSWSAEGWIVVVIGVATVVITASLAVAMPTLDGFTIDPGLVFGSLQTLILCAIVFVTYHGVQSFQAHPNPLILYKCVIDMVLALRFLLDPMLQDWGVYTPGERNSCNYLSGVTQFLYLSSDSWYFALIVDLYTSLTNPFTSVKADRKKYKIAIYSIAAFMGFMTATVKGAHGFSDGTYCWTNRGSSHERNFFKLNVASWLVFYDW…	1217	663	1083
PIR_G005327	unspecified product	GPCR-PIPK D8	Pythium irregulare	MADGEQSVQGISPLSTADCPATSSMLPVMVSVASLVGCIYVIVTYLYVRALRQHPAGIMFGMSVYGAIYQFLYLLDRSSVSINCSQMGIFVDFFLTGQETYMLIFAIDLLMALKNPFSASKGHMSKYHICGGLWSLICATISHFDTHYALFGFCWMSSSDDHLNLLRNAVAKGDPSQEAVDAASNGTLTSGIFFALYIVVVYCTSLAAILRAWNTLSKGLPDTFTTRRRIHRHLKYYVGCYFGYWTLVLGCYVLFSIMPRDNADGTGGVRCRIWHFLKCLLLAKGMVNSLIWTRTSNILTIIEQLREFGYVDLPPHEDSINWALRLEILTKTTAGICAAVDEAEKNARHSTLSSCVGDDSSANDTSNFEADFDSEGRKEMYSHVEKIILEYRNDHRVRG…	946	393	743
PIR_G003551	unspecified product	GPCR-PIPK D10	Pythium irregulare	MVRTLRGHSPKILLPRDSSGIIRDREYATFCSISLTSEPRGSRSQNEDFAVVQQQQLLRFQRPHVHFLQQTQTQQQRVMKRRPQQKHASSLSSLSDRNRHAGCCSRIPRIPLFIVLAGVLFLLGLAGVVLAICNTVTATFDTDEILFLGALVSCVFSLVVIICYARSRMVRSHPNPLIFSKRYNLVDLLLAGLYIFQYCATEYASKPVVLPFKIAALTQALLVCGEFWFFAIPIDLVQSITNPFTSYAYNFRVYWAYSVLSGTVCGFILWFLDDGVDDRCESDPNKDCRLTAKENQRFFWFHHNTNMPGFFWHRWILYHVWVLVYLVFGVFCISFVQRRLRRGLEETFDVRRRILSNGIFTCATYISWSFAILCLFALTNLAITKHRLATDTFKLLINI…	2320	551	960
PIR_G000134	unspecified product	GPCR-PIPK D11	Pythium irregulare	MDALFLAWQMTALASCLIAGGAMIVFFTKYPSTRAHPGPVLLCVFLATCVANITRVALHTWHLASAKGTDGEPLEPATLSDIANIELQGSADGVESNYIPLFFWCELFFVTAATMWYLMLALDLIFSLSNPFLPFNADNLKHHIYAWPAAFLWCLTFRYVFANSNRTKSKHVMLYFHLPAYLVLVYITFALGIAWRKSRRLESQAHRTTRRMAKLILPYLAVFVADTVVIFLALVLETLCVFVLFLRDAGVFKALRDNRADKSLPTTMGQASSGSAGGDSASHHTEKLDVSNKLRMDVMKYMSMGIQKSSSQAILQAEQAPSDITFTDYTSVESMSVVVHGWKQSGVLNFRDCAPKVFHHIRELFEIDPHFFVESFDPSKILSEHGSEGKSGNIFYFTA…	751	343	653
PIR_G008692	unspecified product	GPCR-PIPK D12	Pythium irregulare	MSGRDYDALSFAQTAEMYMVAGVVGVLVDLLVLLSYFFVPNIKAQHPAADVVVWQVACGLMTSLGFIVAYVIEGVFFMFASTGWYLMLSLDLFVALVNPWMGYNCKSWAYHTIVWSFSGVSAFVVYQRRLYGVSAMNMCWIKRTHDAATINKANWAFLYGEIIGIFALSLSVLLFASFRFVRRQLDVTYRAKRRNLLQYYRYLLIYGGYWSACGGLYYASYLQNFQGEMAQRIEVAFVFVFGSYPVLLLVVWTLNTELYQNRSSENSLPKSERGNSNSSSGDAPSSTEHFSAALRKDLMRYTTAGICCSINDTASLPPSVGGGTMDSLKSPLLSRSRANSMDRNAMASLSLLQMEESEASRLLYNEKKRLATTVYNGEYRYYEKLGFTDYAPKIFQNIR…	759	378	735
PIW_G002225	unspecified product	GPCR-PIPK D1	Pythium iwayamai	MFFAFAVALVFALTSEYKNLSPGLIWGAVLSSFSVFFVILSYVSVPSYRQHPNPLVFWRTIADAFFVLQLLAQQFARCLFFDCTSLCNDSNPQCGCSQHAGAGPTCSTFAGLFEFSLIAAECWFFCMTLNLLVSLTNPFTDFKRNTRFFHIFCWGMGLLMGLLLMNVDDWAGYSDLGVCWTNALKNLPDRNMNGCAADALVIQNFQGESYKVVRANIISWVFFYVWMGFFLTCSIVVWIWAWKRLSEGMPETYAVRVQSINRARFNVLAVTFYWLIVGAVYIKFLSRADKSRKDNISELLNFLIAGKGYIDLVIWFALNEFRVSHFTKCLTDNPEEIDVDLNPQVNAALRREVLFYTTSGIIQAVQAAERLPASQRIQHLALLPQSKNPNASLQSGNNY…	925	417	846
PIW_G001556	unspecified product	GPCR-PIPK D2	Pythium iwayamai	MNGRSRPTNSSAPADRNSTRESDGVIELHPLPHGYAQPNRSPPPPLPTANDVSPSSSSGGSSSSGAIARNAPFQNRSRKPTRGTGGGNAGLQFPMSDSLSKHAIASGAGAGGVPPSASTSGPGNNYQSMHTPIESKRKSPRVPPTDIQSQRERIDESSEDSYDNGSYASEKPMGPNGDGAGWFHAKIKVDNTIHWANNYKIQVMMFLMLVGGAAVTVKLATNSADMSVGVVCGSIITIISCTSVVYTFLTRPSWRKHPNPIIFFRSLCDIGLVSVLLVTEMYKCGTGDCMTKLGDTSCSTTAGLTQFFLWSSESWFFVMAIDMLFSLQSPFTDYKRNVRRYHMFVWITALVSAIILVSIPDFAGESEFGYCWTDSKSKLRTDESAAGGDKKNYLWKLNF…	971	585	955
PIW_G000082	unspecified product	GPCR-PIPK D3	Pythium iwayamai	MAYTFAVYDKRPRAAFTQTGALISVISCSVISVVDLLFAARFQYDWDQYVNRYGCRVLATTTQFCSFASECWFLSMSLNLYQCATNPFTNVKQNMRWYHLFSWSVGLFFAAMLWVSEVKFNPRYDPACFVDESDTNFLLMYYAVVVLSVICAVLFSVLETRTHTFGGMQEALEAKKDVIKSARIFTIAYSIYQSILISLWIADIAFFEENEPVLQLVRNVTSFLQTSKGFIDLVIWLCINHWSIAECGCRSSSTESCDRYSDIDIDLQPQLNVALRKEVLHFTTRGVVAASSNAPKVAEARRVVRLRLHEMGMSVRFDDYNPASFRDIRRGFGIKETLYRKSFLSTCHERIQSGGSSGAFMFYTADYSFLVKSVTKSERAVLLRMLPAYIRYMKANPGS…	749	311	745
PIW_G005427	unspecified product	GPCR-PIPK D4	Pythium iwayamai	MACIAAGDAAREAANSSVHYNLNTPDGYFGRRLAGAANASAVVMLEPEFDGIETVKLVASLVSLLGCIFIIASYFFFPPLRKHHSVFILWIALMGIFFHGTVIVQESASYATCCSSASVIQLSLLSQELYFFVLAFNFYLTTKYPFRRTRWFGSFYHLAVWLISGVTAYMATSYGTGSISSYGYCWYNFAGENSESLLLRTFFMPVCVGYCVSLTLYILATRRVHMSTGGPLDGDAKTNLDTMRSFLFVSFAYWWLVSIPYVLRHKHVVDFNSSPDKALRFLGRILLALKGTLHAITWARATRLGHAYSLWKRGNWDDYLKVYEATWVLRHEILYFATQGIQKSAEMVNGLTTEAEEAEVQTESIFAFAQMAGVYPWQLRLGVLSEQPNVVSFELKGLS…	796	399	778
PIW_G009501	unspecified product	GPCR-PIPK D5	Pythium iwayamai	MAFLGISIALYDYRWTGLIAGSVNTIICGSAVVMTYYRKKRWHQHPNPIVHIRSILSMFLAVCLLLNVVVNFDPKNENNSGCRGLAGITEFFFFTSEAWGLVMACDLFFSLTSPFTSYKRLMRFYHLWVWFGGIVMGAITYGVSGAGGFFTVDGQSVKYNSDIDAVVGFCLASSRICCETGKTCSDKIPMCSTNSSFLNAQQWPWILIYSFVILVVFVSVCVLTLAWHRLYLRGVPKTYNIRLRVLNYISFFTGAYVFYWLLLLLLYMCAYFVGTKSDSSDSRAVAQVLRQLVAFLISSKGYLDYVIWFAVNSIERRTTNGRNRDQESADVDVDLSPQVNTALRSEILYYTTSGIKESVRAVADELITIPISGEGEKGKSIKFWSFCPSAFRNVRLTSG…	747	377	701
PIW_G007059	unspecified product	GPCR-PIPK D7	Pythium iwayamai	MEENIVGQILSPNVGGCRSWSTEGYVVVAIGAITVIVTASLAIAIPRLSGYTIDPGLVFGSLQTLILCSIVFVTYHGVQSFQAHPNPLILYKCVIDMVLALRFLLDPLLQDWGVYLPGFQNRSSCMYLSGVTQFLYLSSDCWYFALIVDLYTSLTNPFTSVSADRNKYKVAIYAFAMLSGFMTMAIKGAHGFADGAYCWTNRGNSDERNFFRLNVASWLLFYDWMLIFYISGVAVLVFCAKRLRSGLRDTLQTRRDMLRNGAISIMSFTAYWTIVFTWYAASFHTRTHYEADKTMSPSRIFRSYAYSLTGRGAVNYFVWFMLNRPSQIRENWLKFSSDSADKKFSAQLNTALQHELIYFTIEGMTRAVQMADDELIFARNHSPTQQEFVGSPDSFRMRD…	1042	486	913
PIW_G007346	unspecified product	GPCR-PIPK D9	Pythium iwayamai	MDGSSTGVDLAVTPAGDRSRFTAQPRSSSATHETPAPAPANALQLSPRPSYHAVTTPPPRRLSVSFHADEAMRRTSSSAAGGSGRGGAAAANNNNNGASSYVVTVTPHPHGHAHPLSAMLGARRGSATSSATRSRAGTGDEAVALQRPAVQQQPALPVDQIDVDATPQEEIAIVGDKTSWMALLSRWRKRKLRMRRVFFWLCAVGIFLFCFALAFVLPRELQRLAPVVIGSLLSFISALVILVSYLFQPQNRRYPNELLVYVALCEFGLALLALIHVMLYCSGSNGASPSFCQPMSMRACSVMSSLEMLLLLASVGWFGAAILHLFVSVSNPFANYKSQLKMYHSVVWSGSILISVTVPLIVFSKHFQDNYDMSSVEICRAVGLVLPILPSFSSPQEQQ…	1238	802	1184
PIW_G007017	unspecified product	GPCR-PIPK D10	Pythium iwayamai	MYKLPTTSATFCSISLTSEPRGSRSLTEDVAAIQQQQLRFQRSQMQFQQTQRLAKRRLQQKNASLKDRSRRRGCCLRCLSSSSQPSCCSRLLRIPLFIIVAGVLFILGVGGVVLAVYTTATAAVGTDQILFLGALVSCAFSLVVIICYARSRTVRAHPNPLIFSKSLVDLLLAALYIFQYCATEYATKPVALPFRIAAVTQALLVCGEFWFFAIPIDLVQSITNPFTSYAHNFRVYWAYSTLSGTVCGFLLWFLDDGADSDDDCSDKSPADCRLTVKEDQRFFWFHHNTDMPGFFWHRWILYHVWVLAYLVFGVICIRFVKRRLHRGLEETFEVRRRILSNGIFTCAIYISWSFAILCLFALTNLAVAKDRLDAARFKLLINISAFFHAARGCVNIIVW…	939	533	925
PIW_G001360	unspecified product	GPCR-PIPK D11	Pythium iwayamai	MDALFLAWQMTALASCLLAGGAMVLFFAKYPSTRAHPGPVLLCVFLSTCVANMTRVALHTWHLTAPLLGSAEGVAVNYIPFFFWCEFFFVTAATMWYLMLALDLIFSLSNPFLPFNADNLKHHIYAWPAALLWCVTFRYVFVNAHQSKSQHVLIYFHLPAYIVLMYITGALVIAWRKSRRLETQAHRTTRRMAKLILPYLAVFAIDTLVVFVLYLFQLSAGHESTTSNAIDQLALVLETLCVFVLFCRDAGVFRAVRHRREDRGLPTTMGQPSSGAGNSSDGNPHRQTEKIDVSNKLRMDVMKYMSMGIQKSSSQAIDAAEQAPSEITFADYSTVESMSVVVHGWKQSGVLSFRDCAPKVFHHIRELFKIDPHFFVESFDPMSILSEHGSEGKSGNIFY…	772	346	674
PIW_G008266	unspecified product	GPCR-PIPK D12	Pythium iwayamai	MGSDYDALSFAQAAEMYMAAGVVGVLVHLLVLLSYFFVPTIKAQHPAADVVVWQVACGLMLSLGFVVAYVIEGVHDDCAVMASFNQFFLFASAGWYLMLSLDLFVALVNPWMGYNCKSWTYHSIVWSFSGVSAFVVYQRRLYGVSAMNMCWLKRTHVAATFNQANWVFLYGEIIGIFALSLSVLLFASFRFVRRQLDVTYRAKRRNLLQYYRYLLIYGGYWAACGSLYYASYLQNFEGEMAQRIEVAFVFVFGSYPVLLLIVWVLNTELYQNRSSENALPKAERGNSNGNSSDAPSSTEHFSAALRKDLMRYTTAGICCSINETPPLSMGGGGGPDSLKSPLLSRSRANSMDRNAMASLSLLQMEENDASRMLYNEKKRLATTVYNGEYRYYEKLGFTD…	767	388	743
PYU1_G013260	Similar to PIP5K1A: Phosphatidylinositol-4-phosphate 5-kinase type-1 alpha	GPCR-PIPK D1	Pythium ultimum	MSPKSSSRSLGAGSSETGTDPDVNMLQASGPPSESLQTCFQSTTRWFQLVMFIAFAVALGFALSSEYENLSPGLIWGAILSIFSVFFVILSYVSVPGYRQHPNPLVFWRTIADAFFVIQLLTQQFVRCLFYDCGTLCSGKNPQCGCSEDSGAGHSCDVFAGLFEFSLMAAECWFFCMTVNLLVSLTNPFTDFKRNTRFFHVFCWGTSLFMGLLLMNTEDWAGYSDLGVCWTNALKNIPPRDMSTCPTDFKVIDNFSDSYRVVRANIISWAFFYVWMGLILVCSIVVWIWAWKRLSEGMPETYAVRVQSINRARFNVFAVTFYWLIVGAVYIKFLSRTDRAKNDTTSELLNFLIAGKGYVDLVIWFSLNDFRVSHFTKCLSDSPEEVDVDLNPQVNAALR…	986	472	905
PYU1_G005521	Similar to PIP5K8: Phosphatidylinositol-4-phosphate 5-kinase 8	GPCR-PIPK D2	Pythium ultimum	MNGRASAYTDRDSTRSSDGVIERHPVHLPHERSFGRTPGRGPAPPPPLGPPPIPFEVSSTTSSSSSSLPGFQDQSPVRRPPTTRGGKPNGSSGLHLPMADSLSSTKNKPSPVNAPTTFTSSMLSGGIPATGTGNGQGASTGPGGSYTSMQTPIETKKKSPAMPLDLQVGRDRLDDSSEDSYDNGSYLSEKIPGGPNGDGDGWFHAKIKVDSSIQWANNYKIQLFMFLMLVGGVVVTLVFANNSAEASVGLFCGSIITLISCSSVVYTFLTRPTWRKHPNPIIFFRSLCDIGLVSVLLMTELYKCGTGKCRATLGDASCSATAALTQFFLWSSESWFFVMAIDMLFSLQSPFTDYKRNVRRYHLFVWLTAMTTAIILVSIPDFAGPSEFGYCWTDSKSKL…	987	603	973
PYU1_G005339	Similar to PIP5K9: Phosphatidylinositol-4-phosphate 5-kinase 9	GPCR-PIPK D3	Pythium ultimum	MKYKFAVYDKRPRAIYTQTGAFISMISCSIIVLSYLRKRKWRQHPNPLLFWKSVVDLAFAVRFQYDWDQYVNQYGCRILATTTQFCSFASECWFLSMSLNLYQCSTNPFTNVKQNMQWYHLFSWGIGLFFSAMLWFSEVEFNPRNDPACFVDESDTTFLLMYYVVVVLSVLCAVVFSILESRSHTFGGMKEALEAKKDVIRSARIFTFAYIIYQIILISLWISDIAFLEEREPLVQAVRNITSFLQTSKGFIDLVIWLCINKWSVSDCVGRENASLSLEASEGFSDIDIDLQPQLNAALRKEVLHFTTRGVVAASSNVPKVTDARRVVRLRLHEMGMTVRFNDYNPTSFRDIRRGFGIKEVLYRKSFLATCHERIQSGGSSGAFMFYTADYSFLVKSVT…	768	335	764
PYU1_G005232	Similar to PIP5K6: Phosphatidylinositol-4-phosphate 5-kinase 6	GPCR-PIPK D4	Pythium ultimum	MAAHVCTPAASSNSAAAISSIHGDADTTEGYFGRRLGAMSSNGTALAYLEPEFSGVETVKLVASLVSFLGCVFIITTYFFFPPLRQHHSTFIVWIALMGLFFHGTVIVQAQVRYATCCTTASIIQLSLLSQELYLFVLACNFYFTTKYPFRKTKWFSSVYHCAVWVVSGVTAYMAASYGTGSISSYGYCWYSFRGDNAESLLLKTFFLPVCAGYCISLTLYILATKRVRLSAGGPLDGGAQTNLDSMRSFLFVSFAYWWLVSIPYVLRHRGVVEVNSTPDKSLRFIGRILLALKGTLVAITWARATRMNHAYRLWKQGNWDDYLKVYEATWVLRHEILYFATQGIQKSAELTGGRTEAEEVEAQAESIFSFAQMAGVYPWQLRLGVLSEQPNVISFELD…	783	402	765
PYU1_G004188	Similar to PIP5K5: Phosphatidylinositol-4-phosphate 5-kinase 5	GPCR-PIPK D5	Pythium ultimum	MSRSGGRTSRERRGTPVLEEHPYINTLSPPSTSLYVMETPAQGLPETGEGEQHVLHHVASGSGFIDPQAAAGTGVFRRTMRYPASETGSVNNASYTYAGSVASSVNNMDPLNSTSAQQPLITTPRATQQNFIRVINKDMTEQFRGRSKSVPNARIKWFENRKSQLLGCCLTMAFLGLSIALYDFRWTGLIAGSVNTLICGSAVVMTYCRKKRWHQHPNPIVHIRSVLSMFLAVCLLLNVWVNFDPTSDNNTNCQGLAGITEFFFFTSEAWGLVMACDLFFSVTSPFTSYKRLMRFYHLWVWLGGIVMGSITYSVKGAGGFFTVDGQSVKYHSDIDNVVGFCLASSRICCESGQTCADDVEMCASNSSFLNTQQWPWILIYCFVILVLFVSVCVLTLAWH…	920	548	872
PYU1_G008271	Similar to its3: Phosphatidylinositol-4-phosphate 5-kinase its3	GPCR-PIPK D6	Pythium ultimum	MVQSLIHGILRPMLSLTAADMAIWNIVQLLKPSSMMDKQIYMSLTALVLSFVLGACALVFRDAIFDATQVNAGLILGSTGTLAMCSIIIGTYLTTKWYRRHMHILLVNLATFDFLLALSFVLEPAWRHVGAGVDNGLTCRWLSIVREYLIMCSTTWTMCMALDLYYLMTDPFTSPRMNRRKYQLIAHTSASLGAIIMSAFDAFDAPVAVGNFCWVGAKHDTQNQHQSNTSKVFGSNGIWIFIVTPVTLSMAANMYVTFVSYNRFRDGISESLKNRHVLLREGFLTTVTVIVYSALLWGVYGGYWVSTTAKQTDVLSHLFAFLLSYRGSVAFILWCLYKRPRGASLRSKLRRKQKRKRKNHIRAATTSTKSHASTDLAEDSSDEENDEAVRPQMNIALLQ…	871	436	800
PYU1_G008111	Similar to its3: Phosphatidylinositol-4-phosphate 5-kinase its3	GPCR-PIPK D7	Pythium ultimum	MKRPSDGSPLEARRRLGSDDSSAAHPLHASTLSLDDNVQNHPRTDSNESSGGSARPPSVIMMRQSSHSSSQGLNTNNATGKRNFSTRAKKSRPESGSSAASSTFDPRGSVLSRLSSTAGANLRDTFFGGATKRHDPLELSTNQEFDLTVIDESGGMEENIVGQILSPDVGLGSGPWSGAGYLVVGIGFVTLVVCATLAVSIKKLDGYDLEPGLVFGSFQTLLLCTIVFVTYNGVQSFQAHPNPLILYKCVIDMILALRFLLDPLLQTWNVYTRDDPSSCKYLSGVTQFLYLASDSWYFALIVDLYTSLTNPFTSVKADRTKYKIAIYAVSTFSGLMTAVIPQLHGISDGSYCWTDRGGKDGERNFWRLNTANWLLFYAWMIVYYLSGIAVLTFGAKRLR…	1176	643	1055
PYU1_G007339	Similar to its3: Phosphatidylinositol-4-phosphate 5-kinase its3	GPCR-PIPK D8	Pythium ultimum	MVSVASLVGCVYVIVSYLYIRALRQHPAGIMFGMSIYGAIYQFLYLLDRSSESIQCSQMGVFVDFFLTGQETYMLIFAIDLLLALQNPFSASKGQMKKYHIGGGLWSLVCATISHFDTHYALFGFCWMSSSDDHLIWVRGFSDTSTGTVPPAGEAVSNGTITSGIFFALYIVVVYCTSLVAILCTWNRFSKGLPDTFKTRQRIHRHLKYYVGCYFGYWTLVLGCYALFSLMPRENTDGKGGVRCRIWHLLKCLLLAKGMVNSLIWTRTSNILTIIEQLREFGYVDLPAHEDSINWALRLEILTKTTRGICESIDYAEHEARASGVLSPTSSAEDLGHCISNLDSEFCERKESYAQIRTIILETRNDRRARGPMSEGVVFYDFAPHVFRRLRGEARISSS…	967	365	733
PYU1_G002023	Similar to PIP5K8: Phosphatidylinositol-4-phosphate 5-kinase 8	GPCR-PIPK D9	Pythium ultimum	MLGARRTSSGASSLASLSGIERSRAGTGESSRRGSTSLQLAHLEAPSSLQLHSSRQIPLVQSEESEGRDSVTVVRDQKSWAAALFFEWRHHKLWLRRLCFWASALAVFLFCFALAFVLPHSLQRLAPVVIGSLLSFISSLVILVSYLFQSQNRRYPNELLVYVAICEFGLALLALVHVMMYCWGSDDTSSSFCEPMSMHMCSMMSALEMFLLLASVGWFGAAILHLFVSVSNPFANYKSQLKMYHSIVWTGSIVISVAVPLVIFSKSFQDRYDMSSVEICRAVGLVLPMLPSFLSHEEQEARIKQWQSLNMEYWGTLFVLVVLLVVAAQSILVVGWWRSNSGTVIALKARRRMMKRMTIYVHTLNATWLIILVAFFVYRSNNDALQRLPPADQAFKKDD…	1140	713	1094
PYU1_G008545	Similar to PIP5K6: Phosphatidylinositol-4-phosphate 5-kinase 6	GPCR-PIPK D10	Pythium ultimum	MSRLLQQKRPSLLLPRDSDPIRRDKEYATFCSISLTSDPRGSKSLTDEIAAFHEQIRLQKSQQQQQLRWMKRRLTEQSSRVGRGRRKSGGQSACTSLCFCCPCIPRIPLFIGLAGSLFLLGVAGVAFSVWSLAKASLDTDQVLFLGALVSLLFSLVVVICYAKSEIVRAHPNPLIFSKSFVDLLLAGLYIFQYCATEYASSRVVLPFRIAALTQALLVCGEFWFFAIPIDLVQSITNPFTSYAYNFRVYWLYSTLSGTVCGFILWFLNDDNDGCANPEDCRLSGKEDQRFFWFHHNTDMPGFFWHRWILYHLWVLVYLVFGFFCIWFVKRRLRRGLEETFDVRSRILKNGIFTCAIYISWSFAILCLFALTNVTTTKHYLKTSAFGMLINVSAFLHAAR…	948	532	930
PYU1_G009408	Similar to its3: Phosphatidylinositol-4-phosphate 5-kinase its3	GPCR-PIPK D11	Pythium ultimum	MDDDLFFAWQMTALTSCILAGGAMIVFFYKYPSTRAHPGPVLLCIFLSTCVANITRVALHTWHLTSKGENGQRLNPATLGDIANHELLGSMTGVETNYIPFFFWCEFFFVTSATMWYLMLALDLIFSLSNPFLPFNADNLKHHVYAWPAALLWCIAFRYLFENNNRSSRSQHILLYFHLPAYIVFVYMTVALGIAWRKSRRLETQAHRTTRRMAKLILPYLAVFVGGTLVMFVLYLFQLAQTDGRETSTANAIDQLALVLETLAVFVLFCRDAGVFRALSHKRTDKNLLPVNNTMGVPELGHGGEKIDVSNKLRMDVVKYMCMGIERSSLLRIQAAEREEGQSSDITFPDYAKVESMAVVVHGKKTSIALNFRDCAPKVFHHIRELFHIDEQFYMDSFD…	771	365	679
PYU1_G001177	Similar to PIP5K9: Phosphatidylinositol-4-phosphate 5-kinase 9	GPCR-PIPK D12	Pythium ultimum	MDTAADYDALSFADTASLYMATGVVGVFVDLLVLLSYFFVPNIKAQHPAANLVIWQVACGMMTAMGMIVAYVVEGVFFMFASAGWYLMLSLDLFVALVNPWMGYNCKSWAYHTIVWSFSGVSAFVVYQRRLYGVSAMNMCWLRRTSDAAQVNNTNWMFLYGEIVGILVLSLSVLLFASFRFVRRQLDVTYRAKRRNLMQYYRYLLIYGGYWSACGGLYYASYRARFQGDMARRFELAFIAVFGSYPVLLLIVWVLNTELYQNRSSENSLPKSERSTTEASGSSSSTEHFSAALRKDLMRYTTAGICCSINDTPVAGIDSLKSPLLSRSRGNSMDRTAVASLSLLHMEENDSSGLYNEKKRVATTVYNNEYRYYEKLGFTDYAPQIFQNIREVCGIDNAM…	739	369	710
PVE_G002231	unspecified product	GPCR-PIPK D1	Pythium vexans	MYERNPRFGAGPVPAAGRAPYSPKSSSRSLGVSSETASDPDVNMLQESRPPAPPGMRTCLQSSTRWFQLAMFFAFIVALVLAMASKYENLSPGLIWGAVLSIFSVFFVILSYASVPSYRQHPNPLVFWRTIADAFFVLQLMAQQFVRCLFYDCEALCSSTNLQCGCSSLSGAGSACDVFAGLFQFSLFASECWFFCMTANLLMSLTNPFTDFKRNTRMFHLFSWGVALVLALLLMNASDWAGYSDLGVCWTNALKNLDADDMARCPSNYSVIQNFSSDYKAVNANIISWLFFYIWMGLFIIFGIAVWIWAWKRLSEGMPETYAVRVQSINRARFNVFAVSFYWLIVVVVYIKFLSRDRSKKDASAELLNFLLAGKGYLDLVIWFALNDFRVSHFTQCLG…	1001	494	924
PVE_G002810	unspecified product	GPCR-PIPK D2	Pythium vexans	MEGYDDQRSRHSGLDVSQRHPVFMSLPNADGSGQRKPRHAPPPPPPAVQNEYGYPEPDRGAEPPPVYSRAESSVPGSFHPQGNSRGGADYHSMRTPVDMRKSPARRDDVQVGDDAMRSVDESSEDSIDEGSYGTGKYTGANDGVGWFHAKITVGSSIHWANNYKIQAMMFLIFICGVATTIVFADNSINASVGLLAGSVITLLSCASVVYTFLTRPTWRKHPNPIIFFRSLCDIGLVSVLLISELYKCAKGDCSQSLTGASCSSTAALTQFFLWSSESWFFVMAIDMLSSLQSPFTDYKRNVRRYHGYVWMTALATAIILVSIPDFSGESEFGYCWTKSESKIGHGDGSSSASSSESSDTDTGNLWKLNFQSWVLFYIWLILYWVYAILVIYWAYHRSV…	921	556	897
PVE_G002030	unspecified product	GPCR-PIPK D3	Pythium vexans	MENDHMARDVRPVAAYTHAGALISVVSCSVIISTYLRKRKWRRHPNPLIYWKAVVDLLYALRFQYDWDQYMNPVGCRVVATGTQFLTFATECWFLSMSVNLYQCSTNPFTNVKHNRRVYHAFSWGVSALFAAVLWISSTDFDPKRRPTCFVDEDDAEHLMIYYFVVVLFVLAAVAFSVLETRTHPYSGMKEALEAKKDVIRSARIFTIAYIVYQIVLISLWSVDVLFLWKYPVVLLTVRNVTSFLQTSKGFIDLVIWISINGVPQLDCQRSRWSEVFEGDRYSDVDIDLQPQLNLALRKEVLHFTTRGVVAASSNTPMITDGRSVVRLRLHELGMTVRFNDYQPEYFRDIRQGFGINETLYRKSFMATCHERIESGGSSGAFMFYTADYSFLVKSVTKS…	766	333	757
PVE_G002533	unspecified product	GPCR-PIPK D4	Pythium vexans	MDVELCSPASAQQTAGSSGSQDAGEMTSGYFGRRFLSSGSGSGGATAVLQEEFAGANSLQLIVNVVSLLGFMLIIATYFIFPPVRKQMSALIVWVALLGMIFHATAAAQTPDPYGTCCKTASVVQLSLLSHELYFFALAFHFFFTTKYPFRSSRWLTPIYHAAVWVISIAITVTASRVGTGAISSYGYCWYSFRGENAEALLLETFFIPICTGYCISIVWYIVATKRVRTTMAKESESTRTNLDLMRLSLFGSFALWALVTIPYILRHQHVVSNNSAAEKALRFTGRILISSKGMGSALLWAKAIGVHHTYRLWRMQNWDDYFKVYDATWVLRRETLDFATRGIQMAVMNIKAANALPTDSIPGTSQSVESIFSFTQRSGIYPWQLRLGATSQSPSVVS…	795	406	778
PVE_G000411	unspecified product	GPCR-PIPK D5	Pythium vexans	MPLDNYTTVSNSSASMDMPTSYSVSAHPQQRPPPNTNIRVINKDMTQQFRGRSKSTSQAKIKWFENRKSQLLGCCLTMAFLGVSIALYNYRWTGLIAGSVNTIICCSAVVVTYSRKKQWHQHPNPIIHHRSILSIFFAVCLLFNVLVAFDPSGSNDACRGLAGITEFFFITTEAWALVMACDLFMSLSSPFTSYKRMMKFYNVWVLLGGIVMGIITYTVEGAAGFFTVDGQSMSYFADTGNVVGFCLASSRICCEDEDSEKCPDTIATCSSNSNFLNAQKWPWLLIYVFVIAVLVISVCVLTMAWHRLYLRGVPKTYNMRLRVLNYISFFTGAYVFYWLLLLLLYMSAYFLATKSGDSSTYSASAQVLRQLVVFLISSKGYLDYVIWFAVNNIEKKTTG…	836	453	791
PVE_G009494	unspecified product	GPCR-PIPK D7	Pythium vexans	MMHSESSRGADEASYGSSNDAYSVSPSTARSAAFNTAPERIQPPTIRRGSTESTGTSISVSDHDRRTERLSSSSQSGTGTGSSGDQRSTIRFRRSPPNSNTSSRHSMGLRDSMLSRMSSTVGLRDTLFGGRYTNDPLQLSPQQEFSLDVIDESGGIEENIGQILKPAVEFSKWSRAGYIVTGIGVGTILVTYIATLSVTHLNGYAIDPGLVFGSLQTLLLCSIVFVTYHGVQSFQAHPNPLILYKCVIDILLALRFLLDPFLLDFGVYRANDRTSCGPLSGVTQFLYFSSDCWYFAQIVDLYTSFVNPFTSVKANRTKYKTMVYAVATLSGLLTAFIPSAHGIADGYYCWTNRGVSKERNFWKLNTASWLLFYDFMIVFYLTGIAVLVFGVKRLRSGLR…	1119	610	1024
PVE_G006124	unspecified product	GPCR-PIPK D8	Pythium vexans	MSTPSTMSVAGDAPLAAGDCPMGSSLLPIMTSIASLIGCFYVVGTYWYVPALRQHPAGIMFGMSVYGGIYQFLYLLDQSAASVQCSQMGMFVDFFLTGQETYMLIFAIDLLLALKNPFSASKGQMTKYHICGGVWSLVCATISHFDTRYALFSFCWANSSGEILDGSHDVDGGNVKKAGTAANGTLTAGIFFAVYIVVVYCTSLIAIVRTWNTFMKGLRDTFRTRQRIQRHLKYYVGCYFGYWTLVLACYALFSILPHTTTTDADGNSDGGVRCRVWHLLSCLLLAKGMVNALIWTRTSNILKIIEQLREFGYVDLPAHEDSINWALRLEILTNTTKGICESVDRAERQARVSASASASSSMAEASGAVDLTSDNCWNRRELYTQTEEIILENRNDSSS…	821	395	757
PVE_G002942	unspecified product	GPCR-PIPK D10	Pythium vexans	MATSAGLGCASPRPAPRRPTTVVIVVNVLPLVFERDAANGGWTVEWNTTATSMFYRTLVGDSSQYEPLFVGCPEVFVAKEERAAVERQLESFRCVPVFLDPTVAHNYFQGFCKGMLWPIFHNVVDVYNSAPLTLDEMDGEQPRPAITRIDSSDRVQSCWCDPASWNPAAQDMCWADYCSVNRTFARRIVESYHDGDLIWVHDLYFLMLPSYLLRRLRSALVTLYLHAPFPSSEVFRCLAMRTEILRAMLCADHIGFLLFEHARHFLTTCKRMLGLNYKTSANGMLVMEYNGREIYVSCSHVEPDMTHLFRMMESHEEDRQALAFREGIERFIYTTDSDGTRRRKLVISSADRLEGLTGLALKLRAFDRFLALNPELRTSIVLVQIGLTLDSRPNDYKQT…	4172	1579	2036
PVE_G001250	unspecified product	GPCR-PIPK D11	Pythium vexans	MDMLFLAWQITALASSLLAGGGMCYFFYKYPRARVHPGPVLMCILVSLTLANAARVGLLTVHGPHNRALGSSSSDSDLKPGTMSDIANQELSGDIGPIRPYVPFFFWSTFFFNTAATMWFLMLALDLIFSLSNPFLPFNADNVKHHIYAWPASLLWCAIFRYVFENAAGNHSRHVLLYYNLPSYVVLLYITGALMTAWRRSRRLETHAHETTRMMAKLILPYLALFALDTAVTFVLYLSEVAAGEQTATSSALDQLTFVLELLGVFALFCRDAGVFRAMQQGQRSYNPRASVFNAATTRPTTHQPHGRAGESTGKIDVPNKLRMDVMKYMSMGIRQSIRPVQEDPESQTMSQSEPAGEIEFDDYNQTKSFGVLVFGQGNHTSTLRFRDCAPKVFHSIRD…	1140	378	662
SDRG_03333	hypothetical protein	GPCR-PIPK D1	Saprolegnia diclina	MQNPYREANSLSPRKHKSKSGTRWKDANAAQRRGMSDSDDEEDDEYRATRLDHGAINGQPPAMGTTTGDYATDAPLNLNVSRFVPKSARSRILQLFMFLAFVGCFACAVTLKYVNLSPGIMWGSGLSFFSVIAVLVSYASEPLSRQHPNPLVFWRTIADGLFVIRLLSEQFSRCAHYDCKPLCTTFNCGCATTELQPGLFGQIGADNCTFFAGFFQFSLLASECWFLCMTLNLFLSLTNPFTDFKRNTKLFHVFSWGFALLTSVVLMAVPNLGGYSDFDTCWTNALHNFPRIEAPFNKTCVNQSRDFVLKSKFGSVQANYLSWIFFYVWIFGFIVVGLAVWFWAWRRLSEGMPETYAVRVQSINRARFLVFAVSVYWTVVFIVYFLYLGQKEDATKRTM…	915	493	855
SDRG_00721	hypothetical protein	GPCR-PIPK D2	Saprolegnia diclina	MQASATKGPYVRDNISEASSPSDAQYYNPSSTPKSMAFQHSECDIPSTLAGPGKDTDRLGWFHAKIRIENSIHWANNFAIQALMLLFFLCALAATIAIPALGYRVSVGLLAGGTVTIVSASAVIYTYWHLPSWKKHPNPLIFYRSLCDVGFVLILLFTELYKCGNGGCNFSLQKNVTDIETLDILSEKGCNVAAGFTQFFLLGSECWFCVMTYDMYTSVRSPFTDFKRNVRFYHIFVWGFALLTSILLVSLDKAGPSEFNYCWAKPVHKDTGSSSSQTNLLWAINTTSWGFFYIWIILFWVVALCVIVFAWKRLKAGLAETLRLRLRVLHSVTVYVIAIIIYWAITFGVYVPYLVLGLVNNPNSYTALTQVMMFFITCKGYFDFIVWFQINELSFGDGL…	855	466	834
SDRG_00401	hypothetical protein	GPCR-PIPK D3	Saprolegnia diclina	MPPRALGGVALAAIALVLLAILQRHEADASESLLSISQTGACISVLSTLGIICSYRYSNDSRFRRHPNSLLYWKAMTDLAYSVPYLLGYVAKTTSDTALVWIVLPHSLAYSSECWFFLMAYDLYKSGTNPFTNTTRRLRWYHALAWGVGLLAAIAQWYVIPAYALQDVEDDDKSAIRIVYYLFVVLCVASAAVFIVLEKLSQPLGGITEALKTRKAMLIAARTYTTAYVIYQLLLIVLWVLLAFASPRGTVEWARARYLAKLLTGARGFMDLVLWFSINRRRPASRRSTSASRSSSSELDVELHPELNVALRKEVLHFTTRGIVAASLHSHQILDADQYRVLINLHELGMHIQFYDYKPRAFRDIRSGFGVRESAYRASFLATCHERIASGGSSGAFMF…	772	348	771
SDRG_03698.1	unspecified product	GPCR-PIPK D4	Saprolegnia diclina	MGREDDRTLRALADNRFLLGPGTSSSMGSTVTILRSVLTMASLTGCFFVVMSYLLFMPLRKSPSNLVLWMALFAMAMHLSMILQTGFDMPSVPTLGHCVEIGTTTEFLVIVQELYLAMMTVDLYITTRNPFSYFRTLYYHLIVGTTGAVWAYIFSSDGAVPGASPLGVCWFNASHPNAYVFVCIYLVAPLAMIYGVGFMLFIVARNRINDGYDDTSTSAARTLSLRQMKLYVGVSALYWFIVGFGSLIILYGAGLDDVTDPLYAFWSLMFASKGLVIAGLYCHIMRVGSVFHLWRIGDYDPLMKVQGVNWVLRRDVLYFARMGICESMSPSVQLVPDVDQSKYAVRSLELVGRTESHRAVFRDYEADSFDEIRRISGISTESFVRSMSVHTRERFSEGK…	857	354	768
SDRG_11885	hypothetical protein	GPCR-PIPK D5	Saprolegnia diclina	MASRRSKRGPGQTTTISSSSAAPDAPPVMEDNMSPYGMPDHYMHMQELTPSLRDVTSYYAQGQANPQQYMAPPASRDQPPSNNTMAGTHIHVIDKEFQKQFRGRMTGQTNAKIHWMENKKSQVMGICWTMACLGLTLAFYNYRWAGLIAGSVNTIVCGLAVVVTYSQKREWHQHPNPIVHMRSCLSIFLAICLLLNVYVDYDPNPLHNGDFNSTKACKNLAGLTEFFFFSSEAWGLVMAIDLLSSLNDPFKSYKRSMKFYHAFVWIASLVMGVVTFAAKYDGLDAGGFFQVDGRAVNTSAPAKQLIGFCLASSRNLDEPNTNKSATVGKDEDVGAKFFRIQTWPWILLYGFVIFVLIVSLVVLLIAWRRLYSGGVPKTYNLRLRVLNYISLFTGALVFY…	902	517	838
SDRG_05710.2	unspecified product	GPCR-PIPK D6	Saprolegnia diclina	MEAATPTTRATSDADSQPTTIGSTLGLSDGLASPTASDLPATLEARQSGRCIGPLKELYLLVRSGSGQLLLTTIVATAAASIFSVVLFICAIAFRDKTNNGPLQLPSGVLLGSIGTLIMSLLVLLSYRYLPACRNHSNILLLNRSICDLLLAVSFLLEPLWNMAGGGIQPHLSCRWLSATREYLIMASMCWELCMALDLFALLNDPFTSPRKNRRKYQLIVHASGLVAAIVMLSDDRFYGVSVGDFCWVKCSRLASSSFVAVDAGIWVFIALPVTIFIGTNVYVCTISMKRFRGGIEATLDHRRTLLREGFLTTVAFILYWMVLWGLYVAFWLATNNDVLKELFGFLLSFRGSVVFFLWILYSTSDKNIKQSVAEREDATRAQTNYALLKELVFYTTCG…	844	427	775
SDRG_07592	hypothetical protein	GPCR-PIPK D7	Saprolegnia diclina	MEPDGPPSSLRGPSDSTTSTKRSQSRDSKASHSSSSRRMSFFGRPVEVDVLHDAEVCQSFELTVMEEESSRGNITSLRSVLAEGFNLRGLTRSGLVVAMYGFLVTLATIIVAFSVVTFEGHEINPGLVMGAAQTFLTNSVVIITFHGVHSFQRHPNPLLYYRAVMDLLLSLRFLLDPLWIYWDFYDVSTPQSCQYLSGVTEFLFIAADAWFFMLALDLMLSLNNPFGSVKHNRRRYIIGVYSFAIVLSCFMSFFPERLYGIAEGKFCWTRAKRFEKDYDPATNSFFQFNFSTWSSFFIWMVVFYLFAFYVLFMGLKRLRHGISKTMETRKGMLRDGALSIISWTVYWTVTFTVYAVSFSANAPVKDLRPSSLFKLYCYVVAGRGIVTYFLWFMINPAEK…	883	490	827
SDRG_14228	hypothetical protein	GPCR-PIPK D8	Saprolegnia diclina	MADERGPVCPGNGLLMAVSVMSLAGCVYVMATYLYVPALRQHPAGIMFGMSVYGAFYQFLYLIEASGGATECHSTPFVVDLALTGQETYMLIFAIDLLLALKNPFTTSKGQMTHYHIAGCLGSIVFALVSRIDSYDALFGFCWMDTTSARLAWPLSQRRAAPAGIFFALYILVIYSISLYAILRTWNTLLKGLPDTFMTRKRIHRHLKYYVGCFVFYWTGVLVTYAVYTFIPYSSQYKCQAWQFLSSVLLSKGMVNSVIWTRTSNILKIISQLREFGYVDLPPHDNSINWALRLEILTFTTRGICESIARAEVQAIEGIGTDRHIKYTQIEEIVLRQEESNTVIFYDYAPHIFRYLRSIAHVSNASYRDALKETTQERVSEGKSGAFFYFTQDRKYLVK…	746	339	667
SDRG_12324	hypothetical protein	GPCR-PIPK D10	Saprolegnia diclina	MLDLLSPVNSAEGRPLLFRTASFGDISGNTTGSASTPSVDAPFSSSRGLREHLRRNSESSLSYGESPRDLFTEPGRVHQLRKARCALVFALSLSAVGVVWMLTMLFVLTDLDTDEYIFSGAVVSFLFCSAILWSYSGCHRLQKYPNQLIVHKSALDWLLALAYMLQYLVTLPMLAQTVHLPAATPAMTQALLLAAEFWSCAMSLDLYQSISNPFTSFSYNLNVYRVTSCVLGAISGLVFYELEVVPGHCALNRGTRYYWYHHGDPSLSLRDFVLKEWTYYYLWVVLFMLISLGTLLYVNQRLRRGLEETFETRKKVLVHGLIASGTYVSWSTWVIFLFSIGSLVLPLHSLLAAKHLAGILNLSAFTHGARGCVNVLVWACTNASDVWNVLFFARRARSL…	861	474	855
SDRG_00836.1	unspecified product	GPCR-PIPK D11A	Saprolegnia diclina	MALALSAVLLALALCVLGATLYLVAVHPKARQHPGPVLLCILVSHALAIAFRAVMHLALLAVDGGSDYSIVDVANLQPDPAALWLFWAMFFFTSAATFWNLMLAIDLISSLLNPFLPFQANSVLHHAVAWPGAALWTILFRAFICANGSSKHTGIYMDVPLYLGLLYIAIALFVAWRKSRILETQAHLTTRRMAKRILPYLGVFASVGVVSIVVYAIDVLDGSVSVTTSMIDEVVEGLDLIAVFALFRLDVGGRRRADTVRCTNDDDDEDQTAGDHDDLDVSNVLRQSVMKYTSMGIIESASRAAMEPRAEITFDEYARIEAKTIVVHGRFASSVLAFQDVAPAVFQQIRHHFGIDDRSYMEAFALDQILNEHGSEGKSGNLFYFTGTMVWTRNVSQDN…	697	331	646
SDRG_00837.1	unspecified product	GPCR-PIPK D11B	Saprolegnia diclina	MMLHDETATAYFRHFGRCTCRIRPTQQLAQYLRRRIRRSRDHATPRGRSQGFICAMTAALAWQALMLGTGTGILVATIYVFIHDAKKRAHPGPVLICIVIASCAAMIARAAMELVLLSDAPSTTTVLDVANLADAATSRALGPFWCYIYFDAATIFWYLMLAMDLISSLSNPFLPFASNNLIHHAHAWPAAGIWTVIFRFGFFQRDFHDGVMRVWIVLPSYAVLLYIGIALRVAWAKSRVLQYEAHVSTRNMAMLILPYLAVFAAMSVGFLILYVFEMYYSTTSATNYLDQLLLGLSTLLVFVLYYFDSAIVFRLWGSTKASVARRRLSTMTNHTVTPNSPHYQIGRDTADDFAVDVAQQMRNSVMECTKAGIYEAASGMCDRDTVPGQIPLELEFAKV…	785	410	712
SDRG_05817	hypothetical protein	GPCR-PIPK D12	Saprolegnia diclina	MAAYDALDVAASSRVYLYMGLVGCALHLCTLLSYMVFPQLKRQHPAANLMVWHVYCNFMLTLGFVAQYFLQGDGAVTDDDCVLLSMYNQFFLLGSGLWYLMLSFDLFIALMNPWMGYAVKTWTYHTITWSLSAISAAAMYSFRLYGLSSLNLCWVHRTASVRETNETYWVLLFAPLVVVWLVSFGVLLFATFRFARRQLDSTYRAKRRSLLQYFRYLVMYGLFWVVCGGLYYSDYLQSFSGVVAHHIQLTLAVVFGLYPLFVLAVWSINTDLVEHLGGGRAETPVADDSDGMTDHFSTSLRKDLLRYTSVGIIRSLHELREASPHRLERARSVFATYSTSDVVVPSRSHSFGSLRSMEETDLDAPGLYVEKKRLATTVRLNSNKLKVYYEKLGFTDYAP…	698	382	684
SPRG_00503	hypothetical protein	GPCR-PIPK D1	Saprolegnia parasitica	MQNPYREANSLSPRKHKTKSGTRWKDANAAQRRGMSDSDDEEDDEYRATRLDHGAINGQPTMGPTTGDYATDAPLNLNVSRFVPKSARSRLLQLFMFLAFVGCFVCAVTLEYVNLSPGIMWGSGLSFFSVIAVLVSYASEPLSRQHPNPLVFWRTIADGMFVIRLLTEQFSRCAHYECKPLCTTFNCGCATTDLAPGLFAQIGADSCTFFAGFFQFSLLASECWFLCMTLNLFLSLTNPFTDFKRNTKLFHVFSWGFALLSSVVLMAVPDLGGYSDFDTCWTNALHNFPRIEAPFNATCANQSRDFVLKSKFGSVQANYLSWIFFYVWIFGFIVVGLAVWFWAWRRLSEGMPETYAVRVQSINRARFLVFAVSVYWTVVFIVYFLYLGQKEDKTKRTMK…	914	492	854
SPRG_22110	hypothetical protein	GPCR-PIPK D2	Saprolegnia parasitica	MLLFFLCALAATITIPALGYRVSVGLLGGSTVTIVSSSAVIYTYWHLPSWKKHPNPLIFYRSLCDVGFVLILLFTELYKCGNGGCNFSLQKNGCNVAAGFTQFFLLGSECWFCVMTYDMYTSVRSPFTDFKRNVRLYHIFVWGFALLTSILLVSLDKAGPSEFNYCWAKPVHKDTGSSSSGQTNLLWSINTTSWGFFYIWIILFWVVALCVIVFAWKRLKAGLAETLRLRLRVLHSVTVYVIAIIIYWAITFGVYVPYLVLGLVNNPNSYTALTQGYFDFIVWFQINELSFGDGLLVGNAPNSKKGLPVDVDLSPQVNLALRCEVLYYTTTGIIQAAKEIVTLPDNATVNQLRLLPQGQTTLDAPSSTTIFTDFCPHVFHAIRHHFGVSTEAYVQSLSK…	753	362	730
SPRG_13728	hypothetical protein	GPCR-PIPK D3	Saprolegnia parasitica	MPPRALGGVALAAVALVLLAVLQRHEATDGLLTITQTGACISVLSTLGIIGSYRYSSDGRFRRHPNSLLYWKAMTDLAYSLPYLLGYVANETALVWIVLPHSLAYSSECWFFLMAYDLYKSGTNPFTNTATRLRWYHALAWGVGLVAAIAQWYVIPAYALQAVEDDDKSAIRVVYYLFVILCVASAAVFIVLEKLSQPLGGITEALKTRKAMLIAARTYTTAYVIYQLLLIVLWVLLAFAWPKGTVECARARFLAKLLTGARGFMDLVLWFSINRRRPASRRSASSSSSDLDVELHPELNVALRKEVLHFTTRGIVAASLHSHQILDADHQYRVLINLHELGMHIQFYDYKPRAFRDIRSGFGVRESAYRASFLATCHERIASGGSSGAFMFYTADYVF…	765	341	764
SPRG_19929	hypothetical protein	GPCR-PIPK D4	Saprolegnia parasitica	MGREDDRTLRALADNRFLLGPGTTSSSSSMGSTVTILRSVLTMASLTGCFFVVMSYLLFMPLRKSPSNLVLWMALFAMAMHLSMILQTGFDMPSVPTLGHCVEIGTTTEFFVIVQELYLAMMTVDLYITTRNPFSYFRTIYYHLIVGTTGAVWAYIFSSDDAVPGASPLGICWFNASHPNAYVYVCIYLVAPLAMIYGVGFMLFIVARNRINDGYDDTSTSAARTLSLRQMKLYVGVSALYWFIVGFGSLIILYGAGLDDVTDPLYSFWSLMFASKGLVIAGLYCHIMRVGSVFHLWRIGDYDPLMKVQGVNWVLRRDVLYFARMGVCESMSPSVQLVPDVDQSKYAVRSLELVGRTDSHRAIFRDYEAGSFDEIRRISGISTESFVRSMSVHTRERFS…	858	357	771
SPRG_09727	hypothetical protein	GPCR-PIPK D5A	Saprolegnia parasitica	MASRRSKRGPGRNPTTMSSSSATAAPDGLPVMEDNTSPYGMPDHYMHMQELTPSLRDQYMAPPASRDQPPSNNTMAGTHIHVIDKEFQKQFRGRMTGQTNAKIHWMENKKSQVMGICWTMACLGLTLAFYNYRWAGLIAGSVNTIVCGLAVVVTYSQKREWHQHPNPIVHMRSCLSIFLAICLLLNVYVDYDPKPIPNSDFNSTKACKNLAGLTEFFFFSSEAWGLVMAIDLLSSLNDPFKSYKRSMKFYHAFVWTASLVMGVVTFAAEYDGLEAGGFFQVDGRAVNTSAPAKYLIGFCLASSRNLDEPIKSNNKLATVGKDEDVGAKFFRIQTWPWILLYGFVIFVLIVSLVVLLIAWRRLYSGGVPKTYNLRLRVLNYISLFTGALVFYWLFLLFLY…	894	509	830
SPRG_14656	hypothetical protein	GPCR-PIPK D5B	Saprolegnia parasitica	MKFYHAFVWTASLVMGVVTFAAKYDGLEAGGFFQVDGRAVNTSAPAKYLIGFCLASSRNLDEPVKNKSATVGTDEDVGAKFFRIQTWPWILLYGFVIFVLIVSLVVLLIAWRRLYSGGVPKTYNLRLRVLNYISLFTGALVFYWLFLLFLYMSTYFVTNSATHQDDLAPMVLKQFFMFLIASKGYLEYIIWFAVNNVQKTRGKGRNHDVDVDLSPQVNLALRSEILYYTTSGIKQSVHEVGHGSNTSEMFLLNDGSSDDKHNKAIKFWSYAPTTFRAIRETFGIGDHEYTSLFSATTKERFSEGRSGAFMFYTSDESFIVKTMSREECDLLRRMAPKYATYLMSHPHSLLTKFYGCHAVLLYGKMYYFVVMGNLFANTQVIHHRYDIKGSWEDRNATMP…	630	261	566
SPRG_02629	hypothetical protein	GPCR-PIPK D6A	Saprolegnia parasitica	MDAATATTRAASDADSQPTTVGSTLGLSDGPASPTARDLPATPEARPSGSCIGPLKELYHLVRSGSGQLLRTTVVATAAASVFSIVLFICAIAFRDKTNDGPLQLPSGVLLGSIGTLIMSLLVLLSYHYLPACRNHSNILLLNRSICDLLLAVSFLLEPLWNMAGGGIQPHLSCRWLSATREYLIMASMCWELCMALDLFALLNDPFTSPRKNRRKYQLIVHASGLVAAAIMLSDDRFYGVSVGDFCWVKCSRLASSSFVAVDAGIWIFIALPVTIFIGTNVYVCTISMKRFRGGIEATLDHRRTLLREGFLTTVAFILYWMVLWGLYVAFWLATSNGVLKELFGFLLSFRGSVVFFLWILYSTSDKNIKQVRSPTHFLSVAEREDATRAQTNYALLKE…	834	435	767
SPRG_17099	hypothetical protein	GPCR-PIPK D6B	Saprolegnia parasitica	MSLLVLLSYHYLPACRNHSNILLLNRSICDLLLAVSFLLEPLWNMAGGGIQPHLSCRWLSATREYLIMASMCWELCMALDLFALLNDPFTSPRKNRRKYQFIVHASGLVAAAIMLSDDRFYGVSVGDFCWVKCSRLASSSFVAVDAGIWIFIALPVTIFIGTNVYVCTISMKRFRGGIEATLDHRRTLLREGFLTTVAFILYWMVLWGLYVAFWLATSNGVLKELFGFLLSFRGSVVFFLWILYSTSDKNIKQSVAEREDATRAQTNYALLKELVFYTTCGITKAVQVANKRQSLELGEASIFTVHPPQHEHALFSCQECKFTAYKPEEFGRLRECFGIDECQFISSFADCSIPKVSEGSSGAFMFFTTNGAYIVKSLTKRESTFLDGMTDAYAAYVAK…	724	309	657
SPRG_04701	hypothetical protein	GPCR-PIPK D7	Saprolegnia parasitica	MESDGPPSSLRGPSDSTTSTKRSQSRDSKASHSSSSRRMSFFGRPGEVDVLHDAEVCQSFELTVMEEESSRGNITSLRSVLAEGFNLRGLTRSGLVVAMYGFLVTLATFIVAFSVVSFEGHEINPGLVMGAAQTFLTNSVVIITFHGVHSFQRHPNPLLYYRAVMDLLLSLRFLLDPLWIYWDFYDVSLPQSCQYLSGVTEFLFIAADAWFFMLALDLMLSLNNPFGSVKHNRRRYIIGVYSFAIVLSCFMSFFPERLYGIAEGKFCWTRAKRFETGYDPATNSFFQFNLSTWSSFFIWMVIFYLFAFYVLFMGLKRLRHGISKTMETRKGMLRDGALSIISWAVYWTITFTVYAVSFSANAPVKDLRPSSLFKLYCYVVAGRGIVTYFLWFMINPAEK…	714	491	686
SPRG_14055	hypothetical protein	GPCR-PIPK D8	Saprolegnia parasitica	MADDSGPTCAGNGLLMAVSVMSLAGCVYVMATYLYVPALRQHPAGIMFGMSVYGAFYQFLYLIEASGGATECISTPFIVDLALTGQETYMLIFAIDLLLALKNPFTTSKGQMNYYHVAGCLGSIVFALVSRIDSYDALFGFCWMDTTSARLAWPLSQRRAAPAGIFFALYILVIYSISLYAILRTWNTLLKGLPDTFMTRKRIHRHLKYYVGCFVFYWTGVLVTYAVYTFIPYSSHYKCQAWQFLSSVLLSKGMVNSVIWTRTSNILKIISQLREFGYVDLPPHDNSINWALRLEILTFTTRGICESIARAEVQAIEGIGTDRHIKYTQIEEIVLRQEESNTVIFYDYAPHIFRYLRSIAHVSNASYRDALKETTQERVSEGKSGAFFYFTQDRKYLVK…	745	339	666
SPRG_10998	hypothetical protein	GPCR-PIPK D10	Saprolegnia parasitica	MLDLLSPVNSAAEGRPLLFRTTSFGDLSGNTTGSASTPSVDAPFSSSRGLREHLRRHSESSLSYGESPRDLFTEPGRVHQLRKARCALVFALSLSALGIVWMLTMLFVLTDLNTDEYIFSGAVVSFLFCSAILWSYSGCHRLQKYPNQLIVHKSALDWLLALAYMLQYLLTLPMLPRTVHLPAATPALTQALLLAAEFWSCAMSLDLYQSISNPFTSFSYNLNVYRVTSLGLGAISGLVFYQLEVVPGHCALDRGTRYYWYHHGDPSLPLRDFVLKEWTYYYLWVVLFMLISLGTLLYVNRRLRRGLEETFETRKKVLVHGLIASGTYVSWSTWVILLFSVGSLVLPLHSLLAAKHLAGILNLSAFTHGARGCVNLLVWACTNASDVWNVLFFARRERS…	842	475	836
SPRG_03031	hypothetical protein	GPCR-PIPK D11A	Saprolegnia parasitica	MALALSAVLLALALCVLCATVYLVAVHPKARQHPGPVLLCILISHALAIAFRAVMHLVLLAVDGRSDYSIVDVANLQPDPVALWLFWTMVFFTSAATFWNLMLAIDLISSLLNPFLPFQANSVLHHAVAWPGAALWTTLFRTFVCANGDSRHTGIYMDVPLYLGLLYIAIALFVAWRKSRILETQAHLTTRRMAKRILPYLGVFASVGIASIVVYTVDVLHGGASSTTSIIDEVVEGLDLVAVFALFRLDVVGRRRADTVRCTNDDDDEDRTAGNEHDDLDVSNVLRQSIMKYTSMGIIESASRAAMEPRAEIAFDDYARVEAKTIVVHGRFASSVLAFEDVAPAVFQHLRHHFGIDDRSYMEAFALDQILNEHGSEGKSGNLFYFTANRQFMVKSVPR…	680	332	629
SPRG_03032	hypothetical protein	GPCR-PIPK D11B	Saprolegnia parasitica	MTAALAWQALMLGTAIGILVATVYFFIRDAKKRAHPGPVLICIVIASCAAMIARAAMELVLLSDASSTATVLDVANLANTGTSRALGPFWCYVYFDAAAIFWYLMLAMDLISSLSNPFLPFESNNLIHHAHAWPAAGVWTRDFDDGIMRVWIVLPSYAVLLYIGIALRVAWAKSRVLQYEAHVSTRNMAMLILPYLAVFATMSIGFLILYVFEMYYSTTTVTNYVDQLLLSLSTLFVFVLYFFDSAIVFRLWGSTKASLARRRLSTMTTHTVTPNSPPYQIGRDDDTADDFAVDVAQQMRNSIMECTKAGIYEAASGMCDRDTVPGQIPLELEFAKVETKGILVHGQLATASDRLRFTDVAPLVFQSIRELFGIDAASYRDAFARSEGLRECGLKGKSG…	672	348	650
SPRG_10518	hypothetical protein	GPCR-PIPK D12	Saprolegnia parasitica	MAAYDALDVAASSRVYFYMGLVGCALHLCTLLSYMVFPQLKRQHPAANLMVWHVYCNFMLTLGFVAQYFLQGDGDVTDDDCVLLSMYNQFFLLGSGLWYLMLSFDLFIALMNPWMGYAVKAWTYHTITWSLSAISAAAMYSFRLYGLSSLNLCWVHRTASVRETNETYWVLLFGPLVVVWLVSFGVLLFATFRFARRQLDSTYRAKRRSLLQYFRYLVMYGLFWVVCGGLYYSDYLQSFSGVIAHHIQLTLAVVFGLYPLFVLAVWSINTDLVEHLGGTETPVANDSDGMTDHFSTSLRKDLLRYTSVGIIRSLHELREASPHRLERARSVFATYSTSDVVVPSRSHSFGSLRSMDETELDAPGLYVEKKRLATTVRLNSNKLKVYYEKLGFTDYAPRI…	696	380	682

## Sheet: S2b Non-oomycete GPCR-PIPKs
Table S2b. GPCR-PIPKs in species other than oomycetes
						Used for tree
Gene ID	Product description	Organism	Notes	Protein sequence	Length (aa)	Min	Max
ACA1_120810	ACA1_120810	Acanthamoeba castellanii	LRxGI motif absent	MQAAERWMSTRGSFLDLVSRLLLASQLARASVAALRVSESCLDDIISRAVAGANDIERQALSLGVLSLMASHAPRLRERLVLALAEIKEIQLAAYLAGCGNVTDRSDEWLVAALALHPGGLEKIQGCSLSYQLTDVWVDEGLLKHADTLVSLTNLTVPYNTTMTHVTRLTRLRELSIIRAHDQQLAAFAQLTSNAGVMAKLELYRVEGSLAFLSLVGSFLIILSAMFVKELRQHPTNLVLLLSICDFMFALKFAITSILPNSISYQDITAYCIGQAVWAQFWGMASISWNGIISLNLMANLRKPFLDTSKWGTYYHLWVWVLSGVTTILLVVLNMEVRDILELKYENTRTMKEYRFVDYCPYVFQKLRAQAGITPEAYMASIQPELFLKSLSNQKFSEG…	855	347	851
ACA1_215300	ACA1_215300	Acanthamoeba castellanii		MVELYRVEGSLAFLSLVGSFLIILSAMFVKELRQHPTNLVLLLSICDFMFALKFAITSILPNSISYQDITAYCIGQAVWAQFWGMASISWNGIISLNLMANLRKPFLDTSKWGTYYHLWVWVLSGVTTILLVVLNMYGVSGDGTCWIKGDYNLFRLVFFIPLLAYFVLGASAFMIGLSSTRSLSEESSVRTRMVFRMFFYTSVFIICWSGPLAHRFTQYWRVYSDVFIYADAIGQSVQGFANALVWLTNPSFFGSFKKNILMRVPVLRSYYFKLDDTNLPLLRDLGVHEYLHDDRQDMQKLDIVIRKNIITFLLYGMKEACEDVQSRYEEPLNEADFREVRDILELKYENTRTMKEYRFVDYCPYVFQKLRAQAGITPEAYMASIQPELFLKSLSNQKF…	863	350	859
XM_012893031.1	XM_012893031.1	Acytostelium subglobosum		LIYRIAGSFALLSFLGALFVIITFGLFKDLQKYPTKLVFLSSLCDLIFSFKYMVTSVIPNSQYIQNTEIGCYVQAGFQQFFGLAAISWSGMISFNLILTTANPFKGNLNPSAMARLYHLWVWGLSATTTVFLGVNYRMIGPSGDGTCWVADQQSPMRLTFYIPLLLYFCLSLGSLIAVIYYSAYDDAGAKEGGATARASRNGMRLRMCIFTAVFILCWLGDVVHRTAQWLGLSNNDINNPSLLMYFDVAGVSIQGFMNSLVWLTNPRFVNMLRPYLGRFIPCIGIKADENTPLLDTLGDVDQDPNRLATIIRVNTLKCVLRGISVSVQDNIKISNQEFSEGKSGSYMCFTHDNKYLIKTITKEESQLLKSNIVKFYQHYDTYRSSLLLMFYGCHKVVMP…	630	332	602
XM_012903423	XM_012903423	Acytostelium subglobosum		IIHKQTQQLLYRISGSLALLSCIGAVFVIITFIWYKDLKKHPTRMVFFLSICDLIFSAKYMITSVIPNSQSLQQHMVWCNIQAALQQFFGLASISWSGMISLNLILTSANPFRNTSSLSKWYHVWVWGLSLVSTVLMFALDYEDIGPSGDGTCWLMNKKSLMRLSFFVPLMAYFALSIGSLITAFYYSGNFSTLSDENRRGMLIRMSSYTAVFILCWLGPVIHRTVQWTEPSNNKNGDSSDSSNFDPTPLMYFDAIGVSVQGFMNAIVWLTNPQFFKGFTNNVKRVIPCLSFNRLEENIPLLKSLKDDMQDPTQLATSLRNYILTCCLKGITLSVGDNTDPVNEMSIKMKDDCKIYTEQQLFREELSIQSSSIKKHQFKDYTPKTFAAIRSLQGITPEE…	696	369	695
I1FNC1_AMPQE	Uncharacterized protein	Amphimedon queenslandica		MAKAGNFNCSPLADLTNASCPEDYNFCREFEHVPAVYLSISIVSFSCCCLVFLTYILIKRLWGYSSRVFLLRTSLDFLISICHIILFGAEGNKNACLAFGLIFQFSLIAANLWYALLAYDLIRAIRNPFGLGSHHGWKSHLFIWSVSLLGAVILGLSAIGEMRVGPGASMFFFCWISVDETVSKFAVTSLFLYYLPHFILWIFSLVVNLVALCILFGKFPASSETRRHIIKQNTLYVLFLGIETILIIPLWITQLSISSSSHYNQDRMCFADHGSLILAFIFAVIHSSRGAVDLFVWWVTFSIGPKDFKNIFLRYKAWRYRNLYLPQDNLHTPLVGLEQSRINTILRKDVIFCINYGILDAVKLNSEEENQRTHLGSVRDPFMAHVMVKWDEEVHEEET…	824	419	823
F0YEY0_AURAN	Putative uncharacterized protein	Aureococcus anophagefferens		MRTILLLCLPVAALVAFVAIVFVLDLPDLATQRCCFAAGGFLGSLGAGGVLAGHARGTPKMRRHPQPLVAYRSLADLYVSLHFFVFSLVDYRVRNRCNPLTAALLETFVISGELWSVCSVHDMQESIQNPFARSRDMMKRYHAVVWASSAALALGLSAHASQKTYGPFAVGGGHEHGVFRYCYLNSKITWAPWVFLYGPIVVLYFFALAMTLKNLHAAYSRYATSLARGGSPPFEFHAGSLKLPTTFATHLHVLAINNTNLVAITLFWFLCGSTFALGYATLGRHDDASEFRNLRVAVRVGFGYVCSYAAAFLLPMKGCVDFMVWLLPHEPRDVADALRLPVAVAAEAPDESEPRPPSTVGEEPELKFALQREIFAYMKVGIVAGATRSDAARLSGDPA…	995	512	986
JGI_V11_86869	transcript:JGI_V11_86869	Bigelowiella natans		MAGGLGVFDAVTWFAIHKQEFWLLIQEWRFSPAEIRAKMGQDLKGTSAGDISMPLRREFIAQTTKPGKSFLGRLSFSSAQDDDYRFGDDDEHVCSYYSEHTAPNGKEDTVTPVSVQRKSSNRKNKNKSRTFTSGGGIFYDDGKRVLLEEKDPEINAATIDGSDEVMSGGNKRSINKKHALSNRPGRTDRFDIKAVILENNTGDAATKHENVRDDQLPSTQQQQQQQQGSDVQRDQKEEEDSTMVVGGVYQLMGQGGGGSRKSLFCKLEYEENIEFRAYEWRRFAYLRDLWGIDEEDLIEELSAGVDKMITNFSEGASGSFFFFTADKQYIVKTMSRSELRAMRRILPAYCRHMTANRASLICKFLGIYALDLFNHTEHIHLKYDLKGSRVNRTGKKGSS…	570	266	549
JGI_V11_128099	NOVEL_protein_coding	Bigelowiella natans		MQKVKALAISWTITSLISVLALIFMAAVMTRYPPLRKWPSLIIYGRTLASLVLTTCMVYTQIDLISDNIDHNYDYDCNPALAFVTNFSAMMSICLFFSVGINVYVSVTDPFRQTYKKMRGLAYDASFGMCSFPHKDLLSHKPEAWDRFLIIASTLQGAFVLGIVAVSIWLLTISDRKLENKKLLRAVATRVKGIQQAKKYTKCYAAVLSAYILLFILGLIPDKSGNWRLIVDFFMSFVLGLSGVSDLGIWLYTYHQDVQYEIEQERLLPNGSFILSKIDKAEPDISEDLRKEFVVATSEGIGETAISVLPSIGATNKNMRHKSCGGSLQSSNYLGKEQKEIQQQYTKAKASSLEENIQVGLERGERLSGRAHSSIRFPLGSAERKFSVDSFDPKMYRRL…	869	426	847
A0A0D2WMD5_CAPO3	Uncharacterized protein	Capsaspora owczarzaki		MNPLPLSTPLLLQAVGMLNHSNSSSLTTLSNEDTGDNNNHALLYFIGGLLSALFCGLQVVSYALFPRLRQHPSQIASIRAMCDFIFNLGFIFVYIFGEPGGDSNACLTLALVNQFMAFASNGWYLVLSIDLFKAIRNPFFVPTDYMKVYHLFVWSTSLVTAIVLGVADRWGYSLFDFCWIKVTGPSDLNTFSWVLFYIPIMIFYLASLVVLIVATFALRNGLPESHEARSRVLTQGRRYVTQFFLYWTFAGAVWGAQYGYVSETSHKEYPLIVVFSLTIAVRGLADLVILLWSSRLTPRDYVTAIADLCRRGGKRKSARTASTHHERVTLTQSLLSSEATSAASDLGTAAAAAPSAPATAAAVASAAASDNINLALRKDIMLCTTWAIVDTVKYQHKLA…	832	467	831
A0A0M0JVY0_9EUKA	Phosphatidylinositol 4 phosphate 5 kinase	Chrysochromulina tobin		MASPLLLCSELDTAAAISACSRYSLLYDGTTCNRSYGGDVPWADCDCFAINPAYNQTQTVERIDQWEVDQARSQLIISLLSLILGGAYMLFFFVDGDLRMWRYPQNLAFWIYACDFVKSLSLFLVSFNMVYHAKARLDAKAMGEFIITWHSDCLCALTTADKHPGCSCENGVLALMLQGGLVGSVAFYCAMTHNFYSSVRDPFTKPESRLCLYHIVCWGLTVALTFPYALPFEGVGSIPGLSGSGYRSGYLACWFASRRATPTWDIDNMQLFVTVTLPIALVWVVTPILYLLARRELSHEGLQEMRAPRAKQLRYGDVLVRSFILYFFLTGISFMLASYASDQPGGGCDNYELSLALQLANPGHSCDRLGGPVWSKFFFSTLLCLQGGVNALAGFIVNF…	889	533	860
A0A0M0JZS1_9EUKA	Phosphatidylinositol 4 phosphate 5 kinase	Chrysochromulina tobin		MAAAIDAMDTDASISFEQGRGSLNAFFSVVHTKIIAWGIASMVATSNGSVNVLTLTWGLVYAPFILFVLLGGSLYIMVKALLSRHKTNTHLARLTRQRVMRHCLFYLVLYGVMLGVLSAGYANYQYFASPLATRTTFADLTAALTSGRPVFGFLGWLLINIIGEHRLCCAARDSLGAGHIRSLPAGLREPLIDRLPGRPVSSSSRLPMTAEDAERASYGGVVDDHDESLLANSQGVREAGFKEELRYELVSDVAMSISELAEREAREQQEELLLPVDGPGDSQPCTPSPKSDEATIRHENWITAQGRPQEPNERLPHVDHYAVAHFRAMRKAFGISADNFAAAFRRSQPESSDAVRHMRESVSEGASGSFFYWVKNPDGSDTGYIVKQITKKEKDTLMG…	653	309	634
A0A0M0K846_9EUKA	Phosphatidylinositol 4-phosphate 5-kinase (Pipk-d11 gpcr-pipk)	Chrysochromulina tobin		MEPPTQPPVQPPAPPMAPLPPGSPPGSPPDHQLQPGSVRYDLVVITTAAIASSLTLVVLYRMIPRVRRTPGWLMVRAALCEMVVSGCLLALWFFEPNPEEGDLLLNGPTNTIAPLLLCVSAFEIAAHAWRFLMFLDIVATYRNPFEPDRYRPIYPLFVVVVSLAATAGIGVITGVIRNFDLTDHVETKYAGLNCLGAAFVYVPFGLFAVCGFFLHTAVRLLVSSALLRNARRDQAAPSISFLARQRVMRHGTAYLVLHGMQLSAAMVFLLLADDVGQWLGLPAVWNLLLLVWCSRPILSLAGWLVINDVLYLSFGVCSLTKWTCFQPAHEEMATRAPGAGHVRAKLPDRGAGLPMLQRARTVPVGNATPGSAPGAGAQGQGWQLRAAQLQGIEEVGFKE…	1024	669	1022
A0A0M0LC85_9EUKA	Phosphatidylinositol4phosphate5kinase	Chrysochromulina tobin		MVPIERPFPPSAPFEPIGPEIPTSSSVVLTQATLFAGAVVSCLACTNVIYKYCTYHSVRRPPLSLLFWRTVTDLLFALQYLVTFFVQASVNDDQTFWGELPEYQGLCSAMSFYTQFTAFASEMWLLVICLDLCLSLTQPFRPYSPIQPKYHAAVWLSSLASAVVLLATNMQGASAINICWIRQDESAIVPSENCTTSHVWDRATDWSTEQSAMWFLFYVWVIAILTFCILSVLFATARLWEGLQATYEVRLQTIKDLILYVGTGVVYWMAASIIYLALMVHCYPMWHWGSAGKDWQAGALWSLMGLTIASKGGLNAVVWHLTAHRYIKAERGLHSPGGGPRERKAIGAWDMPEALREEWLSYTQLGIRLAVEAAEEAAGTPREHSAQRIVMLPSIRPDT…	861	501	786
DDB_G0283615	RpkA	Dictyostelium discoideum		MSFAGRISLDAFDSSHGGSSESPEIHTLYRVSGSLALLSCIGALFVIITFITIKDLKKHPTRMIFFLSVCDVLFSLKYLVTAVLPHSDSFQTKRVACYLQAGIQQFFGLASIGWSGMISLNLIISTSRPFENSSTYSKFYHGWIWSYSIVTSAILFKNYDVIGPSGDGTCWIKAEDKPLLLMFFIPLLAYFSISISSLIIAAISTRNKSLTSSTTNNSWSDRNRTGMLLRMSTYTLVFILCWAGPLAHRISQIAGHHDAPNQASVLMFFDAIGVSIQGFMNALIWITNPSILRGFLGNIMKYLPFSKKFIKDGENTPLIRSLQDENQDPTQLAVMLRNNILTCSLRGIALSVNDNLNLSNSSSLNNNNNQSHIGGDIHQHLPFDSLSSSSPSSSSTPIN…	828	442	802
EGG23334.1	EGG23334.1	Dictyostelium fasciculatum	LRxGI motif present, but gap in gene model	MWVWGLSFVTSVLMYAFGRIGPSGDGTCWVERQKDPIRLLFFVPLLIYFSLSIGSLITAAIYSGATSTLSLQDRRGMLLRMCSYTLVFILCWIGPLAHRIAQWSGEQDNQNSPNAFMYWDAISVSIQGFMNAMVWLTNPSFFKGFTANIRRYLPCKGLRNEENIPLLRSLGDDSQDPTQLAVSLRNYVEENKHIESFSKLGEIPKEEKLYTEKDLFKDELNLQISTIKRHQVKDYDPKIYSAIRYLSGITPDDYLKSFDATTFFDTLSNQKFSEGKSGSFMCFTPDNRYLIKTITQQESLLLRKKMSKFYQYFSENRNSFLLRFYGSYKVTMPNDHTVYLAIMSNVFSSSKQKIRRRYDLKGSNINRGGRPDYDPNTLGLDLDFINTELYLRVPNQLKN…	544	223	543
EGC30811.1	EGC30811.1	Dictyostelium purpureum		MATHNYLLSDSQAGFTNFFLSSSSAHNSSSESPEIHLLYRVSGSLALLSFIGALFVIITFITIKDLRRHPTRMIFFLSVCDVMFSLKYLITSVLPHSDSFQGKNGPCFLQAGFQQFFGLASIGWSGMISLNLIISTSRPFENTSSYSKFYHIWIWGFSLTTTAIMFSQGVSVIGPSGDGTCWIKSNNKPFLLLFFIPLLSYILISISSLVIAAISTRNALGSTSSRHWTDRNRKNMLLRMSTYTMVFIFCWAGPLAHRIAQFAGHKDVPNHANALMFLDAIGVSIQGFVNAIIWLSNPSILRGFLDNVKKYLPFTQKYIGETENTPLIRSLQDDSQDPAQLASYLRTSILTCSLCGIKLSVNDNIIHATTEPLFSNSPIVYQHLPHEKDNKDGSNSNNN…	817	511	816
R1B3W9_EMIHU	Uncharacterized protein	Emiliania huxleyi	Truncated gene model	MPWHPPEGHGWAVVYPLLRDVFLSLGLLSLGSCAAVVLFYRALPQASGLWPLLLTLSVFETAAVGWRLLIYVHSLTICRDPYMTSNAWMNGFVLYVYPLLVLLFAAGVSAGAFFYATRAEYGKHNLQAGDAALLFLGITCVVVPCGAFVGIGLSLYLGTLRDWEWLDISMSVEVSEGDKAALAEMVAADAAFLAEQGALDYSLLVGIHRVDGSGGRLAALLEQGGVASTDRQCVYFFGIIDVLERHSLRWKVQRLLLSLGYRALLRPADADGISALPPAEYADRFCTFIASEVLRREMQTHGGGNGGGGGSDSGGGSGDGESGGGESGSGGGESGSGRPAAGFGRWGPLWQRRRRGLVQARIEGEHADHLRRISELEQSLVRARHDAAAAIARATGAAE…	428	92	314
R1C8C1_EMIHU	Uncharacterized protein	Emiliania huxleyi		MQRNFEVPSLQLPGLSELPFPGLSDFAAQSAATSGGRADDAPPSPPDDLAELDGFGTCDVVGPLAAVNLVAVGLLMCLMVRRPIARTAEFSLLVGAQLVGALVQADYLYIWLASGGVTEAYARAHPMEEWLRLFSGLGVTLYFLAMSIQLLRTVRSPFQVGSNAAYHILACSVAAGFAALAVQFELSDEALLDVPPGDAARWALTIVRSALYILALATLLYAWRLILRGVQAADAAYTQKRRILTVALATILLIEAVFGIFPPLVPLVLIDGFHLDGHSAACTATILLGLQDAVLAASWLLVLQYSAHKLREAAQGDRRSISLETKGSFEPEGAGDLSAALRKQLVSLITEGACRSAWEVERESEEGLVSSLTPPECTTEQDKVELAEEYRSVSTLSRF…	839	406	723
R1CZI6_EMIHU	Uncharacterized protein	Emiliania huxleyi		MPTLFAQFYAAAHTDLLVWGSLSCCCSILLLVTYYILPDVRRTPGWQFLYSSLYDLYASAGFVAIALLGSPSASDAAIHLPLPPGLLPAGVAEDDPDVVEHAICAAYLPLFVSFLAADMGANCWRLLMYVDLIVVYHNPFRTTTGRPLYHIAVLLAAALWALALSDTSVLCTSSDGSGSLNLQTLTVSLVYAPFCLFVFGGGTLYSVVAWLLSHDKAPAQPPRIRPCGRRWAESRPISLLARQRVMEHCLLYLLLYGALLGALTASYANFRLFTEAGFKEELRYELVLDASDGSAQAGGGPVSPERAAEVPLSHAALQQTPRRTLAFSHSLNPRVQHYAIAHFRAIRAAFGISPKAFAAAFASLLPELQHPSRRSYRLLGESVSEGASGSFFYWVKHTD…	673	325	638
A9UUR7_MONBE	Predicted protein	Monosiga brevicollis		MGAVSEEDLRYGNLVVGVLGATLMLVGLFATLYHRQIQRWRDGRFRLDDTHPLHMLAIKTFCDGAVTINRLAAAIASYHGSLHAFCPAYVIVEDFVTNASFTWLLLLALDLYVTLRNPFTSPGRAYPFYHLLAWGVAAGAVGLLTVAVGDARLIDVDASVSSLCHYYAEHRSDEPVHGPNATTTRTPPLFSESHHGMANQPLVTQIFRAAPIMFLISLMGSLIVLVKVTLLFHNNPPRHRDARVRTLRAGVHYVFAYGLHGLGLTAVLVIALHQHIANGHHSMILVASELGLWTLLLFIDIALILRTIMPDRYLRNDEKTPLLSSVHVINGEEISFLHSVHHSLRDDTVFCCIYGMVASLDATASELPAPVTRRLVSLPSAHGRQFEFIDYEAHLFAAL…	724	378	698
NF0081820	NF0081820	Naegleria fowleri		SVKRRVNRKKSFQKTDHFPSRTTTRMTSTTTSHVLSYCSDHSSTNPSRQMSSIETLLHEPILHSAHQGHHNFLTKSINSSSSSSTNCSEYYESVKDNNKLSLLWRTCNKMTTPHHSHTTASFKNNFPIHGVVDDHRDDDDEIFASPTRQNNTFSHQRSCHILLTGMSILYLLFVVIGMILLPMLIYIHVISAKDESIFHNTQHSSSLPYLKTFFTSEKFLNSEIHKIENSLLSMANNDHEREDVMEPFFVLTNESLQNSTSNNSTNSTFDILFFRTKTITEVSSYFQLIFASLSFFSCGVTLVVYCGFSELRGRKNFPILVAFIITEGLSFVKHFLILFGYFFGVGYVEQHPTRTDKNLCLAIGIFEYVFNFASYCFGFCIVLDLLRVVSNPIKGNRNF…	1203	740	1107
D2VZQ3_NAEGR	phosphatidylinositol-4-phosphate 5-kinase family protein	Naegleria gruberi		MTTSLYIVLFLLLLSCLLFLHHVVIIRPSLSLSSNNNLTPDHTSLSNQNSIHQMYSNKLKTSLFRDRFTTPSNSLPFHYDDHEEEEHQDDDNYDSFIHSRKGAATFKIGIDEFWKNEFTTMEHLVLLDNSSNNNGTNSTDPTMDLLMMRIALLARVCSYFELVFAALSFCFCIILMVAFVGLAELRGRKNFALIMAFLATEALSCVKHFLILLILHFPETIYEPNMCIVVAIFEYGFNFCSYCYGFCIVLDLLNVATNPIKGNKKKHIMYHICMWTLTILAIVGSVVESTLTQNNQACSILPDELYIGYAIYGINGIMAIIGIGICLYVWSSLRRGLPGTQKLRNGIIIRQCIFSGVIGISLLGTLLSSVILKGKISELKQKGEDFSDAGITIFTIIAR…	1044	607	967
J9F1E2_9SPIT	Putative phosphatidylinositol phosphate kinase	Oxytricha trifallax		MTYKQHFRPFFLLGNSPLEGCQSITYNDGEVSAPVRAIYSALSIVSMISSIFIAITIFYNPKLRIHPSKLIGYMAICEALSCFNALIWAINPLDFICYFGLHYMFNWTTFGSQSRVDSLIYLCQSNQVVFSYFQTVSLCFNFCLCHDLVQTLQNPFYPGKRRMKFYFIGSIAVAALFSIFSRKNLQDKCNITGEITTDADDYVSYLIACLQLTLYILMALFSCVYAYRRLTRPGMSAEVRFVFIRKHIGYVGTFIVIWTFYLAYSYFKLFNAGLENLDDQNKYLMKVLQNISIITAMCTGTIMSIIRIQEPYFKFLIKKQFKAFFGILMEEKDIQNSEQYINDSLATFLTSSLNVELVHVILESITKYSKGVLYPERNHLNFLENPDNFTQKKKFNMDT…	799	477	797
J9HVM1_9SPIT	Phosphatidylinositol-4-phosphate 5-kinase type-1 gamma	Oxytricha trifallax		MLNLCLCIDLILTLRNPFYPSKRRVKFYLIGSVIIVLLLVIFGNQSITGNLIKNLIILIYIVDCQDNDVKYNSVITKQTSNLVVAMSLSIYIIVALYSCVYAQRRLARPGLKNRERWFFLRKHYSYVGVFILIWTLNLASVYYQLFNPNDSQNEEVEDRLSIVQTISQFAAFSTGLWLTIVRLSEPYFYYMARTKWLEFFGIPPDNKSRKDDLFNDTLNSFLTQSLNVELVNIILQGITTFTRKSFDDHLQNNEVKVDDLDQFNLLRKLEIPRIEIDNPYREGKKSEKGQNLNINMTSDNTTAFEEPIRNKIIINETVEVFEHSGESSGKSGSFFFFSEDKNFIIKTMTDSELSTFKSMFQDYYEYLQNNPRSMLARIYGIFTVQMEDIVPVHLILMGN…	632	293	615
A0BHU4_PARTE	GSPATT00029147001	Paramecium tetraurelia		MIKAIIYFLFLSQALGIYSDADVFYCYEDLTDDELSEKIKMQPLDQYIFLIVSPLAFMCTMFITYSFLKYPNTRKMPGDIVFFISLSDAILCIHWFVTACYYTVYGESPLSSGPFCQTNSMFSIFAGTGEVSYNVVFCIYIRLTLKNQFKVIPKLPIILHSLAWTAMISIPIIAKFTHNNGLSIFGTCSFKYHPGFPLAGIMLVLFYTLISLYTIWYFNKAIPDDEKYKEIRETFGKYYYRYIKGSCLIWTSQAISFTLAGFNCSYFHKGILLIFITIGNSAKLCTPVVLSILRYNEPTIKDQVKRLWRKVWRRDNVQSELCKHIKYQLVHDDSNFYDTIHQNLKFDQVNTIIFGIRSVCKKDTSSETSVCEFDQIYLVRRQTDSRYCNDSILSNDITR…	734	430	734
A0BQ85_PARTE	GSPATT00030931001	Paramecium tetraurelia		MIKLIIYFLLLSSALGIYSDDDVFYCYDNLTDQELSEKIKVQPLDQYIFLIVSPLAFMCTIFITYSFIKYPNTRKMPGDIVFFISLSDAILCIHWFVTACYYTTYGQNPLSSGLFCQINSMFSIFAGTGEVSYNVVFCIYIRLTLKTQFKVIPKLPTILHSLAWLAMISIPLLAKFTNNNGLSIFGTCSFKYHPGFPLAGIVLVFLYTLISLYTIWYFNKAIPDDEKYREIKDTFAKYYYRYIKGSCIIWTCEAVSFTIAGFNCSYFHEGFLLIFITIGNSAKLCTPIVLSILRYNDPTIKDQVKRLWRKVWRRDNVQSELLDDDANFYDTIHQNLKFDQVNTIIFGIRAVCKSDVKAEISVQDEFDQINILRRYTDYKFSNDSVSNNDNAKLKSNYNL…	728	423	728
A0C061_PARTE	GSPATT00006031001	Paramecium tetraurelia		MYTDEQLYNCQIPLQKQKYEDEKLKLQPIDCWIFILLSPLTFFGSSRIIYQFLKNTKLFGIPGDSVFVITITNGIESAVQFSTAIYVLVTDEAPMHNAFCEVNANVKQITGLATSIVFMISNLNIFVYAAYPLALIYNALESTARILRIFNYSLLALILLIVILGEKIVSTTLNGICAISATDSITWDLIISLSYLFVFLLFATMSVLYAITFKKLIPKFSTMRQARGQYLRYYQMFIGFSITMKLLLGIFSGINLLNCYIFLSAQLQVFGTLQNFTQALCILGQTIIIFKDPSFNLLPSHSQTSDNNTVNDNQEISLQQFNVLEQLHKEMKKTQVTSMLAGVQILRRQKQEDVIQYRDLVITEDQDGSGSNSSQGDLSELMEAMSQPFTIEEIEECLV…	719	413	718
A0C747_PARTE	GSPATT00035744001	Paramecium tetraurelia		MNKVTVAYICIGCITLSVMACLLICILGIVSPIYRKYPSKCYFSQYFRIIVWISCLYILLGVFLYIDQTIVIIYGNNPYNHSKFNKIQMLTSSLIGITITLISNQFILFLNEVKICIYNPFQATSSSVFIFLLLLQCLLTMVMIVIPLLLLQELHHSNTNAINTLNDMASYINFVSCLICTLFYIAIWIILNKNKTLQSRRLYEFKSDFVKQQFYWISAILAINIITSFDNYNLTKAYEQLVLKIALSLEGLFFAIFHLIQPYSYHKLLSVFFRSFQDQSYIQDIENIEYGLNTDIHNRLIPTYEKLLKTQINELVKGLVKAVFASLIMQFDHHLKEREIKRTYTFKFHLSELNESRISLNEEDDVKDSIILVNTYYPNGFTSLLKLNNFNKSILEYTL…	647	364	646
A0CAY0_PARTE	GSPATT00036728001	Paramecium tetraurelia		MSQNFYTLIAFACVNVVCSSFIVFTYLAWKVGRKSPGDIVFALGISQLSTSIYWMMSSPDVNSPSNPEKSLNESSYCKWVDFTQNLGFLGQFIYNFAYCFTMRQEITNVLKTNAKFKMFLHSFCLVFTLCISLILFAFQPEIQKGATKTVVDSCINTIILERNYLPLALYVFEFVYIISALYTIWYFYQNLPNDDTFRTNKKSSLFRYVMYIISTIVLSLLIMLSTFIQTSEHPSYKPANLDIVMLISTCFFYTLGSGILCYQRVKNPALLRKIVNMVHKAFYPQPKKEIEIVDVDTQFIEVQKFIRMFQIRSVLAGIIQYFNNIEEYLDDSQLEENVDGSETDAERTSQLIIQARATYNNDITLNAHLIRETLSEDQIAIARTLDKYKLNNQALNKEF…	706	407	705
A0CB17_PARTE	GSPATT00036767001	Paramecium tetraurelia	LRxGI motif absent	MNNIKELTQKLLSISPYFNFHSSLFQNLLFSKQLRQLRNTSSSTFGIRNKSTSSILKWIQTFQFKSNCNFWILLEQYNPNLESKIFTTQIFQTPSSMINLFLQARWIQLLIHIESIQIRTFNVQQILVNFYDQIGLNLSMSLDIYIYQFMLILSSSKRCFIKLTFLDRLIPLQILYPKFKQNEQLLRDIPSAFTKQYDSTKVLIQLVKILTREEQKKIKALKFDTQTLFNKGHYQWSRVINYSLLIPPMFTNAFYQAISSLSIILVIFAFFHILGSILLAFVRAVQGNRAKIDYEPLQISVFFNCCDIVLIKMMDSFDFINNRSLAFIVLHIRVLKDQQTTQESRRYLFWNVFGRIDYDVTLVSKISIISIIDSSNLLLEGGIKKNSAFCLINLVAFTF…	1061	743	1061
A0CVD9_PARTE	GSPATT00010924001	Paramecium tetraurelia		MKNGFYLIILFLINIQIQAKMYDESQIYDCKDEITDEVQEKINYQKLKLFPIDCWIFLLLSPVTFCISIRIIYEFLQDFRLFGGPGDIIFVITATNGVQSIIQFSTALYVQINDSAPVNIFCDITGIATSIVFVISNLNIFIFAAYPLALVYNSLESTVKCIRIFNYSFTAIIIIIVFLGFILNNDIISITLNGMCAISATKKKIWDFIIALVYLFVFLLFATMSLIYVFAFKKLVPKMSSIRQLRGQYLRYYQKFITFSLIMKFFLGIFSAVNLLNCYYFYKAYLLLTETFQNVTQSLCILGQVIIITRDPLLIPKFKHTQTSNSQQDFDTSNDKKPVEISMQYFRIQYFRIIVKRNEKNISNFNVGWQKQEQIIFYKDLAINDEQEDGEESSQGDLS…	731	433	731
A0CVJ0_PARTE	GSPATT00010975001	Paramecium tetraurelia		MSLGSSEYSVENYWKYIYVSLLIFSLCSASVIPIIYTYSPKCRHHPAQIVLILCRIIYILGILEMITCYQLFLDSVNFQELIQFLDNVIGYNKMREYYVFGFGSISDETLCQINQSLVFFGFLAQLNYYAILTLDFILTLTKPFLNTKMKQLSYNLGASFVTLIMFYLEKDSLEVTCKGIGARQVSQVFKLQMMVITVLLAISIYVGIKDLKKMKKINNVVKENRKKFFYNHLYLFLTLSIMWSLPLIMTTLSEQSRVHKLINKIYFAIMLLHRIVLSPYLATILLWIRLREPYFKSRTFLLIATIFCKRRWKENKDKNVDDSIMEQCQLPLSKLVQEQTNQETVNILSSILKIVTYDEKITDLHKQCKYKKQFRFSSNKSDQLQNESQSPLIHSINYS…	692	399	688
A0D8U5_PARTE	GSPATT00014408001	Paramecium tetraurelia		MYDESKIFNCQEDSYGEQFLINYQKLKLFPIDCWTFVLLSPITFSISVRIIYEFLKDLTLFGGPGDVIFVITLTNGIQSLTQFSTALYVLIEDSAPVKLFCDVIMNINQITGITTSIVFVISNINIFIFSAYPLALVYNTLEKTVKFIRIFNYTLTALIIILVILGFLFNDNIISITLNGMCAISATHQSFWDYIIASFYLFVFLLFATMSIIYVFTFKRLVPKMSSIKELRGKYLRYYQKFIIFSLVMKFFLGIFSGINLLNCYIFLKAYLLPSETCDNVTQALCILGQIHYQYLNFIIKNLLRTCKIQIHQMTQNLRLLCNVKNFILIILEFNLLEQLQKEMKKTQMISMLAGIQMLIKQNQENTILYKDLEIIDDQDDGEGTCSGDLSELIEVSLK…	723	425	723
A0D8Z3_PARTE	GSPATT00014456001	Paramecium tetraurelia		MNLDSKEYSVEKHWKYIYVVILFFSLCSASVIPIIYLYSPKCRHHPAQILLILCRIFYILGILEMITCYQWFLDSVHFEELIEFLNKLIGYNKMREYYLFGQGEISDETLCSINQSLIFFGFLAQLNYYAILTLDFILTLTKPFWNTKMKLLSYNLGACLVTITMFSFVTHSLEGNCHGINTSKVSEVLKVQLLVITTLLVISFYVGKKDLNRMNKINIDVKENRKKLFYNHLVHQYIYLIQYLFFTLFILWSLPQLIALLSEYGAAQKILNRIYIAIMLLHRSNHFVIDSTQRTLLQEQMCTFTCNNLLQKEVERKQGVKYIGQYYSKNVDDSIMEQCQLPLNKLVQVQTNQETVNILSSILKVVSYEEKITDLHQQCKYKKQFRFSPDKMDQFQINQ…	692	410	688
A0D9N1_PARTE	GSPATT00014678001	Paramecium tetraurelia	LRxGI motif absent	MGTCIQIVNFMIANRMSIPMRIESQYLSYSQLTYGFSQYYVSNESKIPAPITFFGTMKIVYQFLKDTKLFGVPGDSVFVIMIMNGIESIVQFSTAIYVLKYNEAPLKNAFCEVRTEIKQITGLAISIVFVISNLNIFVYAAYPLALIYNTLKSAARLLRIFNYSIVCIIILVVIFGHNIVSLTLNGICAISATDSETMDFVISLSYLVIFLLFGTMSVIYVLTLKKLIPKYSTIRRVRGQYLRHYQRFIGFSLIMKFLLGIFSAINLLNCYKFQQTWLEVSATLQNITQALCILGQTIMIFNDSSLKLIFNHSSTTDDNNENDMKEISLQCIRIYDFYRIQCSGIVAQRDEENPRVQILRRNKLEDVVQYKDLVIQEEQDGSGSNSSQGDLSELMDAFS…	725	426	724
A0DRY7_PARTE	GSPATT00019508001	Paramecium tetraurelia	LRxGI motif absent	MNSTHISHQLCSLIFKNTASKTTIQDLYLNQILVNNVSIWFYLIGCSISLILDTFLFVVFLYKNQLRQSPGDIFLGSFVFEIIMAIQWYIIAVSSYEDKPLANNSLECQFTAALTLISHLGQYFYILAFFYFLTRQVKTSFKAKNNIQWLIHLGVIILTLITCVIVFSLNLTGKNVDGKCSIVTSLLADYVITLGYTLTILIYISIGGYSIYYIKKNIPNQYKERAQKFLKFSIIYFLTYLILIFAAQLVELLASLSCTYQWNMNLNAMYDTAAFFDIMILILLPIIRVNDPYTKRILLKMFGYGQKQKQIIEENELELSKHNSSVDQDLSILTSGISQIRQSELIINREKSQTDDNPFVSVLQNKKRGQIMCKMIAGLQIDQYSKYNSLEVEIINQKS…	717	431	716
A0DW93_PARTE	GSPATT00020951001	Paramecium tetraurelia		MSQVKGIYSDSEVVDCNSGLSNEELSQAIRLQTIDQYIFLIFRKQFLQLLAIIAFILTMIIMLSFMIYPKTWKMPGDIIFFISFCEAILCVHWFSTCIYFIINESSPLSDDIFCQINSIVSIFAGAGEITYNLIFCLYVRITLKDQFATKKKLRLILHVIAWFTMISVTLIAKIFNYNGLSLFGTCSLKYNPGFNFAGLFLVFVNTFMSVYTMLYIKKAVPENQRYLNLIGKVTRYYSSYITAQFCIQLTQAISYILVGLNCTKFQKGWLLIFITIENSAKLCTPFVLSILRLRDPTINRQILLIWKRLSSKSEVGSSLLSEEQNLVVIAKTLLIDKVNTIVYSIQQIFQQDNYIENASKGSYLLKKNHKVNNQTSEIQSKQIQEIQDKITEEEINEQA…	711	411	711
A0E6X4_PARTE	GSPATT00023769001	Paramecium tetraurelia		MSQKFYTLIAFACVNVVCSSFIVFTYLAWKAGRKSPGDIVFALGLCQLSTSIYWMMSSPDVNTPSNPDNNLNDTSFCKWVDFTQNLGFLGQFIYNFAYCFTMRQEITNVLKTNAKFKLLLHSFCLVFTLCISLILFAFQPQIQQMAGPTIMNRCINTIILERNYLPLALYVFEFVYIISALYTIWYFYQNLPNDVTFRNNKKSSLIRYVMYIISTIFLALFTLLSTFIQTSEHPSSQPASLDTVMMISTCCLYTLGSGILCYQRVKNPALLRKIVNMVHKAFYPQPKKEVEIVDVDTQFIEVQKFIRMFQIRSVLAGIIQYFNNIEEYLDNAQLEENVDKSETDVDRTSQLLIQNRNTYNNDITLNAHLIRESLSDEQLAIAKTLEKYKLNNQALNKEF…	706	407	705
GSPATP00004271001	GSPATP00004271001	Paramecium tetraurelia		MTIVTVAYVDIGCTAISMLACFLICILGIVSPIYRKYPSKFIFLINIRIIVWISSLFIVLGIFIFIDQALVIIESNHKSAFSELHKLTKFLIGVIIIIISNQFILFLNEVKICIYNPFQATSSSVFLFLLLLQCLLILVLIIIPLLFWNNIKTYSVLASYINFFSFLICTLFYLAIWIILNKNKTLQSKRLYKFKSDFVKQQASWLFTMLTINFAFSYYNLDFNEDKDSYTLKVALSLEGLFFSIFHLIQPYSYQKLYQVFFRSCQQQSYIEDIESIEYGLNSDIQNKMMPIYEKLLKTQINELVKGLVKAVYATLEKQFDHHMKEFEMKRTYTFKFHLSELDESRISYNENDVIRDSIILVNTYHPNSFTTLLKQDNLTKNILEYTLELQYNQKAFEK…	636	353	635
D3AWU0_POLPA	G-protein-coupled receptor family protein	Polysphondylium pallidum		MTLLYRISGSFALMSFLGALFVIVTFGLYKDLKRHPTQMIFYLSVCDLVFSFNRDSIAKSGDGTCWLKNRSLIRLTFFIPLLTYIALSVGSLITTFIYSRGTYHSYDKGRMGMLIRMSCYTFIFIICWLGPLIHRVYQWIEQGTKNNNNEELDNSWFMYFDAIGVSIQGFFNAMIWLTNPQFFNALIKNLQKLLPSSDILSDETIPLFTTLADQSQDPIQLAKILRQNIITCCLKGIQLSVRDNNNADDIILDENKPSTQQTVYNETDLFNQELSSTPHSNVLKKHKFKDYSPAIFAKIRQLQGISNEQFLESFNCHKFFDKLSNQKFSEGKSGSFMCFTPDTQYLIKTITADESRLLRKLIIHFYKYFQTNNQSFLTKFYGSYKVVMPNGHFVYLAIM…	671	277	643
KRX00481.1	hypothetical protein PPERSA_03214	Pseudocohnilembus persalinus		MYGEDHLLDCSRLDEGQANSYTQEDISEILTIFPLDRVIILVLGFFSCLSSLFIMVTFYKYKECRKQPGDIILAISISELILNIHWISMTLFDWIQGQGPLSQSDFCQIESAFSISAGTSEFIYNILFCYFHVLAIISIICVYLFCLITKQTGLSLFGMCSFKQGNNFGVLGLLIVVVYLIFSIFTIIYFRKQIPDNEDLKHYRNTFLNYYYTYVIAQSIIWTVLAFSNLVVGLNCTGWQVPKLNIFITIGNTSKLCTSIVLSIIRYKDPVIRSQIRPILEQKLPCLFKTKADNEKQLIIEGSQINNTTFDESSERKVLFFDKLSETLRMSQIYSMICGIVSAQKQAPQTPSLSYQDLSRNDCTERFKFQLSDSYIKGIACLNMENKTDKLNVQKYDVT…	699	389	698
KRX00482.1	hypothetical protein PPERSA_03215	Pseudocohnilembus persalinus		MYQKQHLLDCNLLENSEIYTPEKISEILTIYPIDTVIILTIGLFSVISSCFIIYTFKKYPKCREQPGDIILAISISEFILNFHWITMTINDLIYGQGPISTSTFCQVESFFSISAGVSEFVYNCLFCLFIVTKIRNSLYGKSFPQLYSHIFAAVCMVGCYLFCYLTNSTGLSLFGMCSFKQGNNFGVFGIIIVIVFLIISIFTIVYFKRNIPKNQDFLIYRKTVLSYYNRYLVAQIIIWSILAISNFIVGFNCTSWQIPILNIFVTIGNTAKLCTSIVLSIMRYKDPIIMKQIRPKLVKFFPCLFKPQQDNDYNLLEDNQNIYDILSEKLRISQVYSMICGVIQGQILSPQQPAINIAQLNESEYKERYKFQLNESSIKKIDCLVKEGDTEKLQLQKYK…	707	391	706
X6L9J3_RETFI	X6L9J3_RETFI	Reticulomyxa filosa	LRxGI motif present, but no GPCR	KKYIYTFIFLSLNGSQEDGQINKALRTEVLAFTTDGIAQSVDRAQKLAQKTGIPPATIPSQDLYPLSIHDFGVTVKYNSEFVTGNPRPRSMTPDVATDWSVESLVPSTKEEKEAQGDREFTDFAPLVFRFLRKRLLDITDETYIKSIIPPNATEQRNVLDAKFGEGKKTNKTMSKCYDRINFFKKTYTKLVCKQINNRFLVKTITKSECEYLISILKKYVEYLDDNPDSALSLFVGLHSLRMYNLTLYFVVIENIFLANLKPHEVYDLKGSWIARHTHAGIHSGVDCFFFFSHALIAFFHLYIYTQCHFCV	311	110	310
X6MDI8_RETFI	X6MDI8_RETFI	Reticulomyxa filosa	Not included in tree; only GPCR and LRxGI motif	MAFWLMFALSASLGYFGCSVFDLYTSMNNPFTRPASSIVMYHRIVLSYALVTTTILASSNKLGWRDDLQICWIKQENEHGYNWVAIVFGYMPIALVSLCAVYVSISARTRLRKGLPDTFAVRMFSNNCISPYPLFFFYKKKNNNVILYDVRCVYYKFFVNIGKLMDCFTLPALRHILWYFGFGISWFGLRKALGPMGTPLKRDKSHRNACIISWCFLQMVVKETMRMGRWKPSMLEGEGGRGSYIHTFLLYQRAERERGSCFPWTQHIIVTTGVMAPLFFFFLERERERGEGGNVCIYMYVTMMGHIYIMRKSPSPVPDSSETVDIMSGKKTKGRLNLDDKALTRHPPKPGQLHSTHSGKKSEQQLQTLVRKERKEERERERERYRKEVAFYVYYVYKL…	470	-	-
F2U247_SALR5	Uncharacterized protein	Salpingoeca rosetta		MSEHNGVYLNSTSPLTPSQAEHVSLVALVCSALSCALCGVALIVLSCTCARSVDDDPAGGSGGGVEGHAERRRKHNASRLQHSHRSSMAASIHHDHAYDHREHRHRRPRPGSSLSFGSTTDLAPGLSSLRGLAIPSHPTSEELRVLAQDAADGGLAEEAGDLGDDSSQTAPLLGSSSGHGQPPQPWVLRNGHTADPACDSPRKRGRWRMQWRRAPPVLKWKVATDLLLVANTLWISAYVLIVGPQHVSGYNSSVCHAYAVVHEVASHASSLWFLLLSVDLWLAARDPFANSTGSMWWYHLTVWSVTGLILLTLNVLGATEEGMSSYCWFDDIDKEAPSELSLFMRQFPLSHSIALLASIIILVLIVGAVGSLDTNASLGLCARRSILVRGVAYAIIFGT…	1147	790	1146
A0A077ZQS6_STYLE	Phosphatidylinositol phosphate kinase	Stylonychia lemnae		MSMTGSVFVASTIFYSKKLQAHPQPLIAYICMCEAISSFSAMMQSVDSKVFASYFGLDEIFSYTVAFNFSPTDLLNPDDTEDHTIYLDKYKTVLCHSNEYFLIYFQLMSLMLNMCLCIDLILTLRNPFYPSKRRVKFYIIFSSIIVSILVVLEKDFIQSKNSRVFYWLLLDNCDDYKGFEQSTLISQQASNLIFAMSLSVYIIVALYSSRPGLNKRVRWFFLRKHWSYVGIFILVWTLNLAQAYYQLFNPKSQDDIAVDSFNKVETPVQTVSQFAAFSTGLWLTIVRLSEPYFYYIVKKKWLEMFGKPPGDCRQSNELYNNTLNSFLTQSLNVELVNIILHGITQFTKKSFEDHLHDREIKDIELEQFSLLRRLELPRIEIDNPDTIKRDNRKKFQKMQ…	774	402	752
A0A077ZXB4_STYLE	Phosphatidylinositol-4-phosphate 5-kinase	Stylonychia lemnae	LRxGI motif absent	METPKNSTVDEIQIELDVQKYSKYYNMFFGSGIASLAALFALFFYIGNKRYQRFNPIGIMFNQIVVQIALSFRLDYDFISSQIDGTNQADFYCSFEGLYYYAFHFLAVYFTSFGFSIVVYFQDQGNFTSAANLMCFVVDDNSMGYYLLFNVPILLYVVMFFYTYCRFGRPIVKRQEAALKASNGDQESLLQKEETIGGLSPHLHLKLYHNINLQVLYFVLWFLSIIPNFLILDPTGLKWYSLFSCIHPIVIFAVVMRALAIGAQNLERQGVISQKEKKDNQNQSNGTEMSDYSSLSDISFSSTAPPQFNTQYRQVPQEEFNQYADINPKIVTKEQIENFRIIIRENILESIVCGFQAIQDRPKPKYLYDKQLGYGEAPIDTHMGLETQMEKKEKVTGIR…	1009	468	1008
A0A078ARL7_STYLE	Phosphatidylinositol phosphate kinase	Stylonychia lemnae		MEALELTTPANITYQMVFKPFFFYSKSPLEGCSAITYTDNNITPALKGIYSALSIISMVSSIFIAITIFYNPKLRIHPSKLIGYMAVCEALSCFNALIWAINPIDFICYFGLHYMFNWTTFGSQSKVESLLYLCNSNQIVFSYFQTVSLAFNFCLCHDLVQTLRNPFSPGKRRMKFYFVGSILVAGLLTSVARKNLQDRCFLEQQPIEKPDSDYASQRLTRPGMSAEVRFVFIRKHIAYVATFIIIWTFYLAYSYFKLYNAGIQIDAEKETLMNVLQNISIITAMCTGTIMSLIRIQEPYFKFLIKKQFKAFFGILMEEKDIQNSQQYINDSLATFLTSSLNVELVHVILESITKHTVGKLYTGADYLSYLNEAKNFTEKNRFNMDTIQIRNPEKWKVA…	779	456	775
A0A078B2U3_STYLE	Phosphatidylinositol-4-phosphate 5-kinase its3	Stylonychia lemnae	LRxGI motif absent	MGIIIVDEIMVIHLIFSIMQMSKRNLVGCQLVGLIGVFATFSCAFYHFYLSELINSLSKVFNPKDLSHLKYHIYAIIFGLVSSLISIIIEDIGITDQKQLYICHISNILIYSFTWIPYIFIHFLNFTLKLDLSTFTSLKTVILSLLAMTPLLNTLTRILCDPSLKQKFLCRRQPIRPRQFSNLMEQLIDIEKPEKDASVIKNADALKDHRNSQQIYDKLTQTETLNVISLIILTNAIELIIDIQWNIELLSEEVFNKKVKRVYSLENIQQKYNFNEQYSFPPELEKNFQKSLSFKITEYATLIFQNLRLRQKMSQDMFRDSLLPYNNTKTLTKSFEKTSAKGGKPLIKTHDKRFLIKEVKKEEKDFLMSILPKYHLHLKRHPNSLLAKIVGIYAIRIQD…	874	287	804
A0A078BDF2_STYLE	Phosphatidylinositol 4-phosphate 5-kinase-like protein 1	Stylonychia lemnae	LRxGI motif absent	MQNSKIRKRIVVSDACINDIDGLILLGLITLDIIITLHFIFSIFLENGQINSFICQFNGYLTASTFVASISYNISLSHCILRTLPSDQCKSQKSGWIYHLFSLSAGFVYISLAALFDDIGEGVMITCAMGYGTSIERRQYDQLGKNTLLWPYLQHACLQHYLGSKVSIFFFMFISGYAHLLTFVMQMNKSTYLRIAMMSVGMMNSIIRITADPYLRSKLYIYFCVSDKQTTQQESREIMIRTGNRILMDTTFSGNIRETEDLTEDRNNLSVSQEYNHSSDDDRIKMMDLMARGGDSSILEQPSQVHLEHLPTFVLLQENNIVENLKNRYAAMVYHFDKTSEEEIARINRKSQTHKNNRKLSRQIKINDLKGGSAQFSQKQRDKNKISRSFHATSIKQFQ…	878	401	874
A0A078BDW7_STYLE	Phosphatidylinositol 4-phosphate 5-kinase-like protein 1	Stylonychia lemnae	LRxGI motif absent	MSVRESYIGCYLIGILGVFCTYSSAAYHYNMNDLIDSLQKVYNPKEISHLKYHFYAIITGLFMSMLTIVIQDIGIDCFDYCGIMSGSIIEFLSVSILLFVWPQCLYSAGKYLIKLCGRHKVPTGQLNMTESDFFDVFFPTLLVMNPLLNTIARLICDPSLRQQFRCCKTERQEKDRTTDSTTQRPTASRNSQQIYDKLTQVETLNKSLTFLHLSNLSYPKLQLCRDLFSQEIFNKKVSKVYTLHQLNQKYNQDDSYSFPYELERNFQQNLTFKITEYSSVIMQNLRLRLNMSQDFFRESLSPYNNTRTLVKSFEKTNAKGGKPLIKTHDKRFLIKEIKKEEKDFLMQMLPKYNEHIRKLPYSVLAKIVGIYSIKIAEKTKVYHILMESVDPFSDLFIRF…	849	265	803
EI9_01737	EI9_01737	Tetrahymena borealis		KKQVKINILKYLKNKVKMKKQLSYSLIILVLLCINQSTAFEFLDYTEDHMFICYNHPTTEQHNEMVSKIILHEIDRYLFIIICPLTIVATSFIIYTFIKYPGTRNSPGDLLFGMSICEFCLNLHWFISGIYTFANDGNIPDPNGTFCIMNTVLSIPSGILDFAYNFILNIYISLTLKTALKGYSPKTSYWHILIILSATGIIILFETVPNWAGISVFGTCSYTSNRMIFVSGPLIGILYALLGIYMFRQFHKTIPNSRFNLKKQDFQIYYQYVKITSFIYLLVGFANLIIGLNCFFFHNPGLNIFLTITNLLKLLSPVILSLLRYRDPILKKKIRLEIKNCLKRFKKIESCNSARKPQIEPLNVSNQLILNPLMEEQNINIGEQRQNGDLSRSFIQDDQ…	795	456	791
I7M9D0_TETTS	Phosphatidylinositol-4-phosphate 5-kinase	Tetrahymena thermophila		MKFSYQKTILITLLLLVSSIKGFLDYDEEHLLNCKDFHTNEALQTTLIIHQIDKWVFLILAPFAILSTLFIMLTFYKYPTTRKQPGDIILAISISDFILCFHWIISSAYSLYYEIGPDPDGAFCQSNSFFSVAAGTTEFTYNCCFCLYVIFVIRNNLKGQVIPQKIFHLACGGITILIVILVFATKNSGLSLFGTCSFKVNDGFPVFGVVILFAYLFISWYTIWYFRKSIPNNQIFKKMREEFLRYYFYYVVSTSVIWTILAFSNLFAGLNCSYFQDPSMNVIITIGNAAKIGTPIILSIIRYKDPTIKKKVRDQLCRWGFIRKNRPSLTNPLNPHNSNQSQHISLSEQQRRQSSEDGSSWFTKLTQNLRMTQIYAMISGIIINDIIQKKKENPQSNGS…	747	444	746
I7MIV9_TETTS	Phosphatidylinositol-4-phosphate 5-kinase	Tetrahymena thermophila		MENKKRSDSFYKRQKENQLKIWQIIKKLILQICEQNKSELNSYIEYQVENLSIFAKDKSPKNVKDYYNVNSYLKDNFQKLAQQLGFNLNEQILKSFSEQSDEVKDNEASTQDKKISIQEQLYNQMVYLGSNDASIHFSKDSRFVLKGIPQSQFNTFLREVNEVCLSSIYTKQHLLSVRIFGLFQIESEEIRDQSLELPYNYFILMENILYDWDFEQNQIKSIYDLKGSSVGRQYEHIESSDNEDIQEQPKSQNDSPKGNKDQKFHVFFGKDNDFKNKESDRNILKSLPQQLKQEIIQQLKEECHHYESLNLMDYSLMVVIGQNIQKQSDKKSQYETQNKFRNIQINEYVVSLAVIDYLCQFNFRKSLESTFKSFFCSNPNQISCVEPDIYYERIVKYAT…	408	67	404
Q23DH0_TETTS	Phosphatidylinositol-4-phosphate 5-kinase	Tetrahymena thermophila		MKLAWQVLFCVLLISQASQGFEFLDYTEEHNFNCYSNTTDEERAQYYDQVILHEIDRYLFIAFCPLTIMATSFIIYTFIKYPGTRNSPGDLLLGTSVCELLLNFHWLMASIYSLSHDGDNPDPNGLFCRLNSIFSIPSGILDFAYNFILNIYISLTLKNSLKGYSPKTRYWHILMVFSAAVIIIIFETVPNYAGISVFGTCSYTSNKLVFVTGPLIGIFYALLGYYMFRQFHKTIPDTRQKFANKRQEFLIYYAYVKVTSCIYLLLGITNLMIGLNCFFLHNPGLNIFLTITNFLKLLSPVILSLLRYRDPILKQRVLLELKKCKRRFNKKQHCSSIKKQLVEPINNDASSDQQNNQVIQITNQAEVKNDQSKSFIQEDQFKDMRQFLRQLHLTSMVSG…	775	441	771
Q23WQ3_TETTS	Phosphatidylinositol-4-phosphate 5-kinase	Tetrahymena thermophila		MFKLINLLCECHLAKIGLKNNIIIIIALQIKLQKRLIKYQIRQIFEIIKYLKAKIQFGCLQNYKIISKKVLLKGYLFFRFYKIQRYLIAQILFRYQASQLSNTITNKQIILNISKQTILKIRLLKRLMKIAFQINYQNIKWVFLIAFIFFIRQTKGFLDYTQDNLSNCSIEYNDEERQQKFKLHIIDQYAFIILSPISIISNLIIIILFLKYKESRKQPSDIIFFISISDLILSIHWFSSAIYAISKSQVPDNDDIFCQINSFFSITSGSIEYLYNLFFCIFLITRIRNTIKGFRIKKSFIHFFTIVGSIGFYLLQKFQGRAQLNLYGVCSYKVDSTSWIIGVSIFVVYLFISWLTIYYFKKYVPNITAFVKHRTEFLQFYYFNVLFISISWSILVASN…	975	559	975
TTHERM_00530790	TTHERM_00530790	Tetrahymena thermophila	LRxGI motif absent	MKSNTQIILFIIISQLCYVVNASQHNDQGRTLDNDNQISSNDAILNCRTHSFSDHLPVVKLSTRDSWILLIGSSIALIIQISFFALAIKVPRLRQQPGDILLGCFCAEFILSLSVCLFMWGVIAISNTALFFNCQYVHQQYLTYFQTIGNTAKVLSSILLPMIRIKDPYLRSIIRQQKKILKQKATSIVPNAKTEQQNISNTEKSYMNDNTSSQNNQTDNSQAYYNKPKSQNQSYDDNSFVSSFSVSKEQISSLQQKYRDFKNKQNVTDDGKSNAGNTIIVEQNKNDNNESLSLQEIEERLSIFDNENQDNQKQKVEENQKVRKSNAAQMLSVQSTYQTQTFPRFQSSFNKSESIDQVGFKIPTGQQVKEDIENINLKQRNKTIFSRLEKKGNSIIKEE…	1201	866	1200
W7X9T0_TETTS	Phosphatidylinositol-4-phosphate 5-kinase	Tetrahymena thermophila		MTRGSFAKNALFLISLSLLHNKAQGDFLDYNKDKFYDCSGGKNYTEEQEQDILVLPYIDRIAFLIIPPFSMFISLLVIIIFIRFNQTRSFPGYISFALALTDMVLNISYFSQAIYVFSEGNSPKSSDAFCQLTAAFGVIALTCQYIYNLAFAVIFQIKIRRSLKGYTNKQYYLHAFVLVVSVVISMVSMSLKQNGLNLFGLCSFSSSNKNTSFLNIIVLVAFNGIQWHTVYYLKKVVPNMQLRENSIKIINHYSLYVVMSSITFMIFLISDFIESMNCGYIKEPDVNIFITIGNLARVFLPLFQGIIRLTDPEIRQYCLYILAKMKMISMDPEQLQQLEERSRAQQMNQDSWVAELSKDLRISTVFTMLCSIYLDILEEDQKNSLGFKKLCMEDSQEII…	726	425	726
A0A0L0DB47_THETB	PPK-1 protein	Thecamonas trahens		MRAESREELVAQYVQDFDSTVYVYLVTSSLALVLCTLSFSLYASIPALRKHPSSIIFWNLVADAAFSLKFFLSSVAWLARSPVARPGLYDHSFHLIADSCVSAAIYGEFWGVTTGGYNFVWVFNFYRELKAPLISTKSSMKFYHAYVLFMSLIGVAAVLANHHFTVSGDLTCWVAIHSVAAWYTDILIVIYGGFGFYTLVYLVAWRLKGQLIFARSRRAQLLKHHAWYVLVFVVCWLPPLIWRHTYSAIYGADAQQPHLLRLLTAAMYSGQAVLICFVRMLEPSVRRVLCSRLPCCRRFFPPQTGYDELATVDAPDWDTLTGIVSIQGDAPGSGLPRVTTPYTALLSPFGDEPAMRYGSVSPVSSSKIRLRTPTLVDPNEVRGWGLGSEFRVEMLLCML…	826	479	825
A0A0L0DRJ2_THETB	Phosphatidylinositol-4-phosphate 5-kinase	Thecamonas trahens		MSAANAAAEAEVVMPTYLASSSISLVGCLLSFASFAAFPDLRSHPSNIILFNLVADFFFTLKFFILSTVWYATPSHTRSSLLGKSFHFIPDGCVSASIYGQFFSLASTSWNAVWCYNLYRELENPVKSTKPLMKVYHVFVWGIAVVAVLVIVITDAYALASDQTCWVSASSAASWITNLLINAYLVGAIASLVYVVRRLRRGLSITRHKRRQLALYHVIYVVVFIATWLPFVVFGWWVLLAPSSPVPRFLLQMNAAAYCSQAAAVSFVRLADPRVRRRVRNAIRARLGLQLSTEPALRDLDDFAHTASRPLAPSQARIEPMPIDDAGPHDLVADQSLTVSAQHRFFDEQRASGYFPPPMVPAPLILPARSRTIFDTVEDLAEADGDSGSPLSLMSSSVS…	783	468	779

## Sheet: S2c Oomycete PIPKs
Table S2c. Type I, II, III PIPKs in oomycetes
					Used for tree
Gene ID	Product description	Organism	Protein sequence	Length (aa)	Min	Max
CCI49136	unspecified product	Albugo candida	MESTRLAVETRVSVLCLNAPIQNALRASEEFLSPIRIRTSDSSASEEPQHEDVVLTPSSNAILPVGTEVNRLQGGSNRERMRRPLGNVIDDKHEQYALTYGMMCGILNSAGRHSSFCAVNRLCMEDFSRVDKRDFPASLKLGHSFKFKDYSPDVFRHIRRQFCIDSADYMVTLCGDFNYIEFLANSKSGQFFFYSHDGRFMIKTQSKEESRFLRRILPQYYQYVVENPNTLLSRFYGMHRVKMHHLRKKMHFIIMANVFDTNLDIHARFDLKGAQVGRRTSRKDLDRYQVLKDVDLLEANVRLELGAANRKAFLSQLESDVDFLKGMNIMDYSLLVGIHDTRQGAIQKTVYDTLKRLNPVKELPASRLVAMRSWNIKSMPTTPVGGSLKGKGASSLSAL…	587	48	587
evm.TU.AC2VRR_s00068g11	unspecified product	Albugo candida	MTILCDVLNYLLHSCTSGSFHNDSEPIGNSNYQTLQLLPAFEATKKRRFSTNYAVECTIELEIPSYFLEKEVQYHSTNDLFRVLGIETIQTTKNNAEYHITVKSIASNSKADKVGVQRGAVISRVQTENLRYVCYRDALTRIQEKLREFHETKAVHFHVEFLQCNQDALYSNPDVYAITQFPSPQGRRLPHVHQFAIAESDCVNTTEKSIPSEDPNRSQPFVYGIPNPPVSRHHVNSSRPRNQSTRHFWMSDRSAKACYECDKLFTFFRRRHHCRSCGQIFCSDCCTKLQHSGTSVIMNESMKKLRKQLVCHTCHRQLREGLQLDVSGGLDVAITNAVVLNSKTNKVTRSTSGNGSFLFGDQSIGSVGSVVKHTWKHPKFDTIYQDPSPSSQTLMLIPP…	1946	1514	1912
evm.TU.AC2VRR_s00217g49	unspecified product	Albugo candida	MSIAEDPHESSEVSRSGMEEATRKSCVVQAVDSDSAMYPRLPSPFSEFDDTTQEDVTGIDMSQQNEIFPVIPHIDRAEAASASPFSSRSEPRRRDVIRRKNRRRSSTELLHALERNSSIMAEDTGVSSPKMSKLRAEKLQSEKLKLFNAHMHYAHRRIRVYLESLFDASDRALLDTNQVQNSEAVTILSEATFFTLNHILESLKHRNINGFNYENLVKVKCIPSTTSEIHSKFSWRANNHSLQWYAGTVCRKHLCHKQMAREMQNPRVLLLAGGISYDRTFSTGRLTSLDTLLEQERSYMSILVGKISALQPDLIFVGRTVSRVAQEMLRERGISVVLNVKRSTLERIARHTGAKVLSSTDHVDQADPNHVIGTCNSFVARTVTPSASATSKISPENGG…	1394	955	1384
evm.TU.AC2VRR_s00224g35	unspecified product	Albugo candida	MNRAKPHTSPTLLDLERSNYGYGSENHKLNYYEIGCLPNHDWMWSHAWMLDYEFLHGEWSYGTSIHGMNRRLAEGTNRAKKSLVDFLRRRRWIRTRIRKPCLEMEESSEHLNENSSNQITVHVNEPEYSMSLSQNGQYKVKKDSKRHLEKRFYHVFRNAMLAHLNLQSSYRLSNINRVEFDADAVEMVNEIPIDRHTSVLLEDSGLNTQHQFSIIYGEHKIRLNATTHASRTAWVEAISGLIVRSRASFVAVEDSDSNHSLNSKTHRRVRSRITSELDSNHSDGTVSALSYPSVSSSDLYSEIRQSKHVHRKKRVWRPYTLICSAMSDKRETDSAFRLQYVQKFKSTFEKKMKLASTFLNANLNVLEKNMIAISVKFSSSYCNHTTEQSMEVVSHLRRD…	1158	565	1049
ALNC14_018190	unspecified product	Albugo laibachii	MTPLQPLSVTQYWMPDHLCKVCYDCATSFTLFRRRHHCRLCGQIFCYECSDHFVDPVPHGFTPENGLIRICNFCFRYIHAKNTTNFLDTNAADDKGRRSIVEDPEERSEISWSGTEEPARKSCVAPAVDPESAMYPRLPSPISESDDTTQEEVTGLYVSPQKDIHVTSEPVSPQADPADISKISSFSNRSEARGRDMIRRGNGRRSSTELLNALERNSSIMAEESDAFSINAFRSWSEKLHREKLDLGNAHMHYAHRRIRLNLETLFDNSDRALLNDHQIDKAEVISMLSAATFFALEHIISSLKHRNSNGSNYDNLIKVKCIPSTTSEPHSKSIWRMNAYSLQWYAGTVCRKHLCHKQMARELQNPRILLLAGGISYDRTFSTGRLTSLDTLLEQERS…	1507	1047	1496
ALNC14_078910	unspecified product	Albugo laibachii	MITLCDVLNYLLTACTSGCFHNHSVPSGNSNYQTLHLLPAFEATKKRRFSTNYAVECTIELEIPSYFLEKEVQFYSTNDLFRVLGVELTQTTKKNAEYHITVKSIASNSKAETVGVQRGAVISRIQEEKLCHLSYQDALDRIHDKLREFFESKTGHFHVEFLQCSQDSLYSNSDMYAITRFPSPQGRRLPRVHQFALSQSDTVNSMENTTPSEDPGRSQAFVYGVPNPTLGRHHVNSSRPRTQSTRHFWMSDRSAKACYECDKLFTFFRRRHHCRSCGQIFCSDCCTKLQNAGTSAIMNDSMKKLRKQLVCHTCHRQLREGLQLDVSGGVDSTMSNAVVLNSKASKMTRSTSGNGSFLFGDQSIGSVGSAVKHTWKHSKFDTFYQDPSPSSQTLMLIPP…	1943	1511	1909
CCA20806	phosphatidylinositol-4-phosphate-5-kinase	Albugo laibachii	MCNEIESVVEEVYEIQSFQPFRGWTFERFADQFGETFSTLTEAGHVLLREERYNHHEVDLNLCATLSNRATPHTPPTLLDLERSNYVYDSKKHNLSYYEIGCLPNNDWMWSHAWMLDYEFLHVEWSYGTSIHGMNRRLAEGTNRTKKSLVDFLRRRRWIRTRIRKPCLEMEEFSEHSNENSSNHITLHVTEPEYSMSLSNIGQSKVQKNSKRHYEKRFYHVFRNAMLAHLNLQSSYRLSNINRVEFDADAVQMEGWLGVRGTISRSWKLRYCMLRFDTNTLICLRDRTLFIQVNEIPIDRHTSVLLEDTGVNTQHQFLIIHDEHKIRLNATTHASRTAWIEAISALIVRSRASFVAVEDSDSNLSLLSRTHRRARSRIASDAESTHSDGTVSALSYPSA…	1258	675	1151
CCA25368	Axonemal Inner Arm I1 Intermediate Chain Dynein put	Albugo laibachii	MCRSYCHIIASVKQSIGTRSLQNVRKLLCCSNTKEIGFMCTIRTPSFTPLVTPNYNVTVTPFVTFQDRTMTIIPPQTKLPSAPSSRLHARSQRRVNSSRSSFAVGASSLSATSRKVAGANGNAQEAQIYLDGLNVTPQSLLLRRVDPIGFSSSSVSLASSRSQPRKRAKKTRSRTRQSHLLKSLPSRTQSECTSSKGSLIDNDNTSESSDESVLEKLIHREDPSTITNEQKSDPPVEIARDLKVEAEIFPSEFVFSPISPLKSNRKLYAILFTETPTDFLLSLPSVRVPPENISLSNCVRQRNARYRAMCSGKKGSDTFVSGRSQTLQFAQKTKEVMTAPPATRDAACIATHWDIFDTDTRLRSEVDTPPRHFQAPIDTDATLKLQVNEIMHAMLASSA…	1745	1171	1719
H257_05898	hypothetical protein	Aphanomyces astaci	MASSHGESPADAKVSIELTKYAVPLNQGTASPASSRPNGATQAHAVVNPLFAQQAPTEKRLTSFPQPGMVSNVEELFSDGSRHPASTARPSPTAHVLPSVPGLPLTVPKAAAATSPPATTQNWMPDKVCKVCSDCGESFNIFRRRHHCRACGGIFCHSCSPYAAEAIEQGVKTHVRNCKRCHQRTTLTNQNVTEVAADFPPGLMSPLVSQTVFDYGNIAGFDLELDVGTLSDGVADAATVRTNSLYQHLSRRPSFELASALKAIHDAEEHLDKSSSSMLEIVDEDGEGGRSSSIGYPDEYHHHRYPDCCHSPPPLSSTKSKASSARPSFTDGTIDGHQWPLSDHTPPFDPATPLEAHQMASRRQIRKLLARALEDTMGTLLPDAADRRAVLGELERLVE…	1495	1087	1485
H257_06447	unspecified product	Aphanomyces astaci	MDCGIFGQCFPRQSTHSPAGGDSLERRVGFRFGGFDSQTKIPDLTISLPLSAPIVTYGMTFRRAPSHLQTRYWCQVDKVEVGSEAEAAGVASGAVLVEFDLMNLKNVYYDDVLSRLKQAQSHPSGGVSLIFSQPSSSEARKPSVIPSSSGPKWPVSATTLDEPLEGRARTNSTMTQFWMSDQHAKCCVACDALFTFCRRRHHCRSCGQIFCSACCHRLPLSFKPRDASMHWLRNQLVCRKCHRQLKEGLLHQPAAAPSTTISTSSTYRRNYPILRYPQQPAPPPSTPKLVADAPTASPALSSLSETAEPNQFLQDINPALYAMFPKAVMVPPVPVKAPSSASVFHPVFPHYSAKAALPTLRRCGSDPDLLHPPSHRHHVRFRGLFADDDSSVDLDMDTS…	1631	1259	1616
H257_17790	unspecified product	Aphanomyces astaci	MEITPRNSDVTASVAVFLPLASPIEPQRHHDTDKKVVEVADADDLPSIGDLRNSKFNLDFKTEGRPSATAASIDVGHLSADKATRNSSSPGFAKQRSMSDVAVSASGAASLSSTPDMAQTLVVAEPGSPAAKAIDITNQFDGKNNIRQTSKLTFKKPDGNEIDGQHEQYTLTYGMMTGILNSAGSLNMFKQRLTMNDFMRVDKREFPANLRSKLAHSFKFKDYSPDIFRQIRRRFDIDSADYMVTLCGDFNYIEFMSNSKSGQFFFYSHDGRFMIKTQTQDESKFLRRILPHYYKFVMENPNTLVTRFYGMHRVKMHHLKKQMHFVIMASVFNTPKEIHLRFDLKGSKVGRNATPHEKSKNGVLKDNDLVDEHIHLSLGPEKRAMMLEQLRKDVAFLKR…	580	117	580
H257_03507	hypothetical protein	Aphanomyces astacii	MSRDNDMSAAPSDASVNGVATQADMPHPVVPVVEEEVFEMQSLHPYKLRWRESSRPWCDRCGGDPSSPYFILPLPFDPTSTSKDDDCGVKRGWTWQSRWTIDRLYTPCDEEGWTYGMSITAMNKHLADGTYRVKPRPYDILRRRRWVRRRARSQAAAADGAVDEGDKTRFYRVLRLDSALSHIMHGRATPLQQMHNLKFHPDDIVMEGWLGKYGSFTHNWKLRYFLLRRDTNTLVYLQDTSSLLQLGQVPITTHTAVEVLPPASSTSHHQFAFELVNGARRWRLNAPTEAIKMQWVNAIHDIMFQRQPPYSLQCAPMHRTRPDYQTSCVLPQLMALETVWESAVSFIRSTFDDLLSHSAPANTAAADHSVLLSKNLPSPAAPSSELVAFRHQVEATLHT…	989	527	930
H310_02031	hypothetical protein	Aphanomyces invadans	MPKDGRTPRPYDILRRRRWVRRRARVPIVLPGSTSDETDDDVRFYRVLRLDSALSQIMHVRSTPLHQMYNLKFHSDEIAMEGWLGKYGSFTHNWKLRYFLLRRDTNTLVYLQDTSSLLQLGQVPITTHTAVEIVPSPCAGSNSNRHQFAFELVNGARRWRLNAPTDAIKMHWVNAIHDIMFQRQPPYSLECASMCRTRPDYHSACVLPHLAALESTFEDASAMVLTVFDDLLNQPADVTNLATTATVQSLLNQTSPVAPSAELVAFREQVAASLSQLHKDIVAPLKANPTKLTLLGVNRAKEDLYIGCTALVDSIKSFQRPSSNSVVKRRSGEATRRLSIPEAWLLDTPPSAGSITVPAPPENLVDIKPPPPLPITKSSSVAKPNPGDMPSTTRKSNAA…	895	398	821
H310_06136	unspecified product	Aphanomyces invadans	MDITARNSEMMNVKVVEPPKDSQGSSPKRRTTAERDGVDEGEAVVESRNSKFSLDLKNKVEERPSTTSSAIDVGHLSGDKAKRKYSPRFSKQRSKSEVIESTSMTSVASSAVAISDNLVVAEPGSPAAKAIDITNQFDGKNNVRSSPKLTFKKPDGNEIDGQHEQYTLTYGMMTGILNSAGSLNMFKQRLTMNDFMRVDKREFPPNPRSKLTHSFKFKDYSPDIFRQIRRRFDIDSADYMVTLCGDFNYIEFMSNSKSGQFFFYSHDGRFMIKTQTQDESKFLRRILPHYYKFVMENSNTLVTRFYGMHRVKMHHTKKQQMHFVIMASVFNTPKEIHLRFDLKGSKVGRNASVDEKSKNGVLKDNDLVEEHIHLSLGPEKRAMMLEQLRKDVAFLKRMK…	580	114	580
H310_09365	unspecified product	Aphanomyces invadans	MDCGVFGQCFPRQSMMHSPTGGDSLDRRAVFRLGGFDSQTYIPHETITVPLATPIVTYGMTFRRAPSHPQTRYWCQVDKVEAGSEAEATGVASGAVLIEFDLVNLRNVHYDDVLSRLKQAQNRSSGSVSLVFSQPLSTDGKKPLLMTCPSSGPQWPAAFTEVTDVNESRPRTNSTMTQFWMSDQHAKCCVACDELFTFCRRRHHCRSCGQIFCSTCCHRLPLSFKPRDASMNWLRNQLVCHKCHRQLKEGLLHQAVPASTSTLKTGFHRNFSTLQQPHQRLVSSTSIVPPSTPKLADAPTNTPILSSSLSESATEPNQFLQDINPALFAMFPKAQMVPAAPVKAPSAAVLHPLFPHYTPTVKVTHPTFRRCGSDPDLLHQTHRHVRFRGLFADDDSSVD…	1672	1291	1657
H310_10976.3	unspecified product	Aphanomyces invadans	MASLHGTSSSLDSKIMIELATKNSSFPIDVVPSLSPTSSRPNASQAPENPLFAKHSPAEKRLTSFPQPGLVSDVEDLLDERTQRSSGPRLSPVAVPPPSLPLIIPTVLSPAKRGAATSPHTRQTWMPDKVCKVCSDCGESFNIFRRRHHCRGCGHIFCHSCSPYAVESIEQGVKTHVRICKRCHMNHSSSAINTTEVAMDFPPGLMSPIVSQTVFDYGNVAGFDLEFDPSDTVLPSVVDTSDTAQRSNSLYAHLFRRPSSELASALKAIHDAEEHLEKSASSMLDMVDEESGGRGSMSQDQHWHRDHLDCQSPPLSSTKSRLSARHSFTEGMDGCQGLWADHPDHIEAPVEPTPCTPFEAHQMAGRRQLRKLLVRGLDTAVDSLLPDAKDRVAVQDELE…	1516	1116	1506
HpaG801200	unspecified product	Hyaloperonospora arabidopsidis	MESVIDEAFEVQVLQPFHGWTFERLCDRSGNTYPALTRAAVHVSGRVDRLNGIQETPSLEVGALEASSDWMWSHAWMVDSEYTQCDDEGWTYGSSIPRMNCRLAAGTSKSKRGYYHLVRRRRWIRTRVRTPLALNSSEKNDTSSCRLSEEARRTVMDESESKRLAGKARRGIGRYYRVSQGTFKAYLLSHMASMDRPSQFIRVDFTDDDVQKEGWLGVRGTLARSWKLRYFLLRWDSSSLVCLRDRTSMVQVTEELIDRHTTLLVEEEAKPRQFQFSIYNGERTLQLNAVDGTSRASWISALSELIVRSRASFFAADESESGSRSRSFRRMRSSTEEDGSIVTAPVADEMNGESSGTKRKHARGAWRPYKFISSTMQSKCNTDAHCRRDYAKQFSEVLN…	1183	591	1039
HpaG811714	unspecified product	Hyaloperonospora arabidopsidis	MTITSLSELWTVPFKNLLNEVMYSERNTLNKSMETCILAAHKLVDDKLILLSELLAVQLSLPSHGDHKYKFPSLQRIRSPSPTSIESDASVTSSFKKTSSTASVPTVPSPPRNVATTLTKSKVFEAKRVSSTSKTFEPGYTQTNLSNQEKQMRGGKTKLDHLQYNYTERRFRSPAGNVINLQHEQYALTYGMMCGIRDSAGLQKPFKQRLTVNDFMRVDKKVFRANARLQHGFKFKDYSPDVFRQVRRRFGIDSADYMLTLSGDFNFVEFMSNSKSGQFFFYSHDGRFMIKTQTKDDSKSLRRLLPHYYKFVMENPNTLITRFYGMHRVQMHHLRRKMHFVIMASVFDTSLEIHARFDLKGSRIGRCASTKEYERGSTCVLKDNDLLDKGFRLRMSTAQ…	736	119	683
HpaP812022	unspecified product	Hyaloperonospora arabidopsidis	MPDRLCKVCYDCSAAFSLFRRRHHCRLCGQIFCHECSNSFIDGTSHGFPGAIRVCKFCVRLNDAASRKAKLRENGHIADGISELKTAEKVILHRFDDSSCRLSGDYSCVKTSPFVFGPPADPNEVRMPLTSLVNSNPSDSIRVDQEMDPRSRTTATADLFEGPDTLGTQEQFHSGTQSRRRRSSVELLSAIESGGLDAKVPFHKWPNKAISEPDVLTAPEETQQELGTEKSDNLSRQRDIALDANMHRAYDRIRDGIMHSTSLVWNNLSEYESIELNGLVETLKDMAFIVTGHMLYSMKFRSIRGFNYASLVKVKSIARTASMLDKMNPSYDFKWLAGTVCHKHLSHKQMAREVTNPRILLFSCGISYDRSNSAGRMSSLDTLLEQEKGYMAILVEKIS…	1510	1068	1497
M4BGH5_HYAAE	Uncharacterized protein	Hyaloperonospora arabidopsidis	MASVCGALRQLTSVCVAPPESPPLQRVPSSSLLLSKPNAPLKLLAPATHVARNSRVGYTSLNQFTRSVESIATLRVPKIQAGERPSSSAMDTLLGVQLVASSRRDFRVCVNFVLPGSDAEAQGIRPAALVVAIDGVSMRHVSLQRVLLAIRRALTSSEKRQMDEGAKTMDIPLVNDGNRGWIEIDLAQREHEMNVDRNPLALTQFPSPQGQQLPGVKQFQDGNKEKTVQDLLMQTQEPSPPDLLLHGRERSRSFKHFWMSDRSSKACYECERLFTFFRRRHHCRSCGQIFCANCCARLPQSFGENKVDESLVRLRKQLVCHTCHRQLREGLQVELTGASFEDDSQKPMHSSPTQTLLLMPQHIVEAMERSISDASKYKQLDKSELFGKDEISDDMRVSE…	1920	1452	1874
jgi|Phyca11|109688|e_gw1.17.679.1	unspecified product	Phytophthora capsici	SFVFSISHVANWDANGGKSGASFYRTLDDRFVVKHISSTELQVFLGCLPGYFKYMASIYFDGRASLMSKTVGLYQTTITRKDSGQKMVQYICVMENAFYQKQLTRTYDLKGSSRNRFTKPRPTSDVPQNGTSNRVLLDGNFLEFTKGHPMGVLAEDHEFILKAVQNDTEFLYSINIVDYSMIVGLSYRLDDNGEKEESPSEMSVGIIDYMRQFDFIKRVESVGKSVGMIAGQSSPTIIEPGLYGKRFRDAIRRYFMPVTPISSGSNDDK*	270	1	258
jgi|Phyca11|77636|gw1.30.546.1	unspecified product	Phytophthora capsici	FLNSIIESKRWDTTGGKSGAFFSMTHDKRYVLKGISVTEFNMFVHMAPKYFKFISRVVENPTPTVITKIVGLFKLSHSRRLLKHTEYVVIMENFSYGFPPGQMYDLKGILRRRYNASISMNLPVLLDGNYSERMPVPVAQPGLEVIETAIQNDTGFLCRAGVIDYSLLLRFDEDKRQVIVGLIDYLHQFDFLKKMESTSKASLTFRNPTVISPISYRRRFMNAMSRYFVGI	231	1	231
PHYCA_77654	unspecified product	Phytophthora capsici	DRNYVESLCNCQQWNAAGGKSGAGFLKTRDERFIAKAIPEIELQMFLSMANEYFCYMAKTFENDLSSMLSKVLGIYKVSISNTTQNSDSDQNVRMCVIVMENLMYGREVDFSFDLKGKMEGRYKEDYSGDSRSVLWDRNFVELAGGIPLPLQESALSLLLSAIMNDTTFLASVQATDYSMLVGYDVNKQELVACIIDYIHKYDFMKMMEHAGKRLIQEEGEITVLNPKHYRKRFCLAMNKYFVTIPSRYTKV	252	1	245
PHYCA_551908	unspecified product	Phytophthora capsici	MMCGIRDSAGLQKPFKQRLEMVDFMQVDNKIFPANAQLQHPFKFKDYSPDVFRQVRRRFGIDLAEYMLTLSGDFNFIEFMSNSKSGQFFFYSHDGRFMIKTQTKDESKFLRRILPHYYKFVMENPDTLITRFYGMHRVKMHHLGKKMHFVIMASVFHTDLDIHARFDLKGSRVGRHASPKEHQRGSAGVLKDNDLLKKGFHLQMGMARRAMFLLQLRKDVEFLKSMKIMDYSLLIGVHDSGCELQNDLYTGTPTSDSSESMNSQQGIVSLSLPASPMGSEPEEFGLEVPRTRHFRSTSMPEDDIELQPPPVPGAVASFHSRLALSPPITPTCSEGCMDRDMDSDNDSDTSSDGGYNILGGAFSSPANRSAAGSLPGTPRGSGSMTPLSPRLLDTAALGE…	510	1	483
PHYCI_3455	Phosphatidylinositol-4-phosphate 5-kinase	Phytophthora cinnamomi	MPLEIVVPAGRQNVADNNDAAPELPPVKVSPDRRRPRSPSSQDSRPASPTFIKIDGMGTSSSILTSSATSIATSASTALDMSAVSVADNANSQDLAAGKTLARTNARANLSILDKRMRIGKKKLQYKNVERSFKPPAGNVINLQHEQYALTYGMMCGIRDSAGLQKPFKQRLTMDDFMLVDKKIFPANAQLQHPFKFKDYSPDVFRQVRRRFGIDLADYMLTLSGDFNFIEFMSNSKSGQFFFYSHDGRFMIKTQTKDESKFLRRIMPHYYKFVMENPNTLITRFYGMHRVKMHHLRRKMHFVIMASVFDTPLEIHARFDLKGSRIGRHASPKEHERGSAGVLKDNDLLEKGFHLQMGVARRAIFLVQLRKDVEFLKRMKIMDYSLLIGVHDSGSELHN…	673	88	641
PHYCI_90841	unspecified product	Phytophthora cinnamomi	MSTICGAFRQLTSACVASADSPPARKASSSSRELALFSGPSAPLTLATRVARNSLSGYTSLDHFTRAVERVTALRVPRLHAGERLGSMFSSLDARLGLQLVASSRRDFRVCVNFVLPGSAAEALGVRPAALVVAINGQCVRGASLPRVQATLRRALLSNDADAADAADALALAVPERGAFVELALAQREHEMHVDRNPFALTQFPSPQGQHLPGVTQFRDVRAADEQQPLQLQVQEQASPARLGRERSRSFKHFWMSDRSCKACYDCEQLFTFFRRRHHCRSCGQIFCANCCARLPQSFGGGKVDESIARLRKQLVCHTCHRQLREGLQMELTGAKFEDDPQKPASSPPAQTLLLMPQHIAEAMQRSTSDAPNYKHLDKSELFDKDEITDDMRVTEQPE…	1919	1449	1856
PHYCI_216091	unspecified product	Phytophthora cinnamomi	MADAERRVQSMPHQRLDRDPSRLTTFPIPGFMASTFQDSDAGATNSEAPKPAASPVKLRPPPMSAGNQYWMPDHLCKVCYDCSAAFSLFRRRHHCRLCGQIFCYECSNNFIDGAPHGFPNAIRVCKFCLQFVDAAGKKKKMARENELGRSSIGSLDENDASNESLLSRFDRSSRRLSGELGTKKPSPLVFGPPVDPNELPISLLSPVDSNSSDPAGLEQNADPTSATMESVDFFEESDSIDVQRRFRARVRTRRRHSSAELLGAIESGGLMDAELLALNMGRSKASPKTSEASTVAEEAWGDAAHSSNSLHTQREIALDKYMQSAHEQIRNGIKHLVSSIPASLPESEPVDTHHLAVTLEDMAFVVTGHLLFSMNFRSPSGFNYTNLVKVKSIAMPERA…	1586	1146	1575
PHYCI_226854	unspecified product	Phytophthora cinnamomi	MESVVEEAFEVQVLQPFHGWALERFCDRSGNTYHALTRAALRVTGRDDRLNGVAETPELEVGVLRSPDWMWSHAWMPDGEYTQCDEEGWTYGSSIERINCRLAEGTSKVKRGYHHFLRRRRWIRTRVRTPLSAVHGDAEETRAGSPSYDERSDAVRESRLSESPAPHRYYRVYRDALKAYFQLGSTKRPSNFVRVDFTDEDIQKEGWLGVRGTLSRSWKLRYFLLRWDSSSLVCLRDRASMVQVSEELIDRHTTLLVEESSKPRQFQFSICNGERTLRLNAVDGTSRASWISALSEMIVRSRASFFAADESESGSSTRSRSFRRMRSSTEEDGSLVSASMVNDMNGESNDAKKKHSRGAWRPYKFISSTMQSKRKTDETCRRDYVKQFSEVLNSKIEMA…	1174	585	1039
PITG_00330	phosphatidylinositol-4-phosphate-5-kinase (PI-PIPK-B)	Phytophthora infestans	MDSVVEEAFEVQVLQPFHGWTLERFCDRSGNTYHALTRAALRVSGRNDRLNGVQEAPELEVGVLPSSDWMWSHDWMPDSDYTQCDEEGWTYGSSIGRINCRLAEGTSKVKRGYHHFLRRRRWIHTRVRTPLSAAQAETEQSRLSTAPSPTYDRESRLSRTQGPNRYYRVYRDSLKAYFQLGSTKRSSNFVRVDFTDDDIQKEGWLGVRGTLSRSWKLRYFLLRWDSSSLVCLRDRASMIQASEELIDRHTTLLVEEASKPRQFQFSVCNGERTLRLNAVDGTSRAFWISALSEMIVRSRASFFAADESESGSSTRSRSFRRMRSSTDEDGSLVSASMVNEMNGESNGAKQKHSRAAWRPYKFIASTMQSKRKTDESCRRDYVKQFADILDSKVELAVSF…	1167	581	1034
PITG_05644	phosphatidylinositol-3-phosphate 5-kinase	Phytophthora infestans	MSAGNQYWMPDHLCKVCYDCSAAFSLFRRRHHCRLCGQIFCYECSSQFVDGTPHSFPGVIRVCTFCFQFADAAGKKKLHDKDQRRHSIESLDANETSRESFSSRFDRTSHRLSEELSGVKPSPLVFGPPVDPNEVPTLLSPVDSNSSDIEQSADPTSATNESIDLFEESDSTEVQRRFRPQVRTRRRRSSAELLDAIESGGLMEAEVLAFKQGRKKASPKKEVSTVLEETQWELATQNSNNLHTQREIALDMYMQSAHEQIRDGIKQSVSALSKGLPEAEAIDRDQLALTLEDMAFVVTGHLLFSMNFRSPSGFNYSNLVKVKSIAMATSSKKEPSYNFKWLAGTVCHKHLSHKQMAREVANPRILLFACGISYDRSNGTGRMSSLDTLLEQEKSYMAI…	1512	1074	1501
PITG_06917	Phosphatidylinositol-3-phosphate5- kinase (Fab-like; PIPK-A1)	Phytophthora infestans	MATVCGAFRQLTSACVSAPESPAALKAGRASSLSSSRELALFSAPNTAPLTFTGPATRIARNSRAGQGSYTSLEQFTRSVEKISTLRVARLRAGERAGTMFSSLDALLGVQLVASSRHDFRVCVNFVLPGSDAEALGIHPAALVAAINGKSIRGVSLQRVLSTIRRALCTNDNRNDGTAIEVPNLGEHIEIDLAQREHEMNVDRNPYALTQFPSPQGHHLPGVKQFQDDLEPDTRQEPMQIQEQTSPTLGRQRSRSFKHFWMSDRSSKACYECEQLFTFFKRRHHCRSCGQIFCANCCARLPQSFGGNKVDESIERLRKQLVCHTCHRQLREGLQMELTGANFEEDPQNSVRSPRAQTLLLMPQHIAEAMERSTSDASNYKQLDKSELFGKDEISDDMR…	1921	1451	1857
PITG_15552	phosphatidylinositol-4-phosphate-5-kinase (PIPK-C)	Phytophthora infestans	MSLEVAIPAGCELVKDPAPELLDSRRSRSPSSQDSRPASPTFIEREGMGTSSSMITASITSVSTTSTALDMTTNTEESDTPEASPPSKTFDKATNLAILEKRMRIGKTRTKSLSKYKNVERSFRAPEGNVINLQHEQYALTYGMMCGIRDSAGLQKPFKQRLTMDDFMLVDNKIFPANSQLQHPFKFKDYSPDVFRQVRRRFGIDLADYMLTLSGDFNFIEFMSNSKSGQFFFYSHDGRFMIKTQTKDESKFLRRILPHYYKFVMENPNTLITRFYGMHRVKMHHLRRKMHFVIMASVFDTPLDIHARFDLKGSRVGRHASPKEHERGSAGVLKDNDLLEKGFHLQMGMARRAIFLVQLRKDVEFLKQMKIMDYSLLIGVHDSGCELQNDLYTGTPTSD…	651	76	625
PPTG_02807	phosphatidylinositol-3-phosphate 5-kinase	Phytophthora parasitica	MADAERRVQSMPHQRLDRDPSRLTTFPVPGFLAPTFQEPDSNAVSSETPKAVASPVKIRPPPMSAGNQYWMPDHLCKVCYDCSAAFSLFRRRHHCRLCGQIFCYECSNQFVDGTPHGFPGVVRVCTFCFQFADAAGKKKAVNKDQRRHSIESLDGNETSRDSLSNRFDRSSHRLSGELGAVKPSPLVFGPPIDPNEAPALLSPVDSNSSDPAGLEQPADPMSATTESVDLFEESDSVEVQQRFRPRVRTRRRHSSAELLDAIESGGLMEAEVLAFKQGRKKSSPKKEISTVPEETRWELAAHNSNNLHTQREIALDMYMQSAHDQIRDGIKQSVSALSDSLPESESIDLNQLALTLEDMAFVVTGHLLFSMNFRSPSGFNYSNLVKVKSIAMATDAQTS…	1579	1142	1568
PPTG_06992	phosphatidylinositol-4-phosphate-5-kinase (PIPK-C)	Phytophthora parasitica	MPLEVVVPASGCELVDNVKDIAVKAPSPDRRRPRTPSSQGSPTFNESDGRATSSSMITASTTSVSTTSTTLDMTTTTENSDAPETSPPSKTFDKATNLAILEKRMRIGKTKTSHARYQNVERSFKAPEGNVINLQHEQYALTYGMMCGIRDSAGLQKPFKQRLTMDDFMVVDNKIFPANSQLQHPFKFKDYSPDVFRQVRRRFGIDLADYMLTLSGDFNFIEFMSNSKSGQFFFYSHDGRFMIKTQTKDESKFLRRILPHYYKFVMENPNTLITRFYGMHRVKMHHLRRKMHFVIMASVFDTPLDIHARFDLKGSRVGRHASPKEHERGSAGVLKDNDLLDKGFHLQMGMARRAIFLVQLRKDVEFLKQMKIMDYSLLIGVHDSGCELQNDLYTGTPTS…	650	78	624
PPTG_10843	phosphatidylinositol-4-phosphate-5-kinase (PI-PIPK-B)	Phytophthora parasitica	MDSVVEEAFEVQVLQPFHGWTLERFCDRSGNTYHALTRVALRVSDRDDRLNGVREAPELEVGVLPSSDWMWSHDWMPDSDYTQCDEEGWTYGSSIERINCRLAEGTSKVKRGYYHFLRRRRWIRTRVRTPLSAVQADSEQSRLSTAPSPTYERESRLSDTQGPNRYYRVYRDSLKAYFQLGSTKRSSNFVRVDFTDDDIQKEGWLGLRGTLSRSWKLRYFLLRWDSSSLVCLRDRASMIQVSEELIDRHTTLLVEESSKPRQFQFSVCNGERTLRLNAVDGTSRASWISALSEMIVRSRASFFAADESESGSSTRSRSFRRMRSSTDEDGSIVSSSMVNEMNGESNGAKQKHNRGAWRPYKFISSTMQSKRKTDEICRRDYVKQFTGILDSKVELAAAF…	1165	582	1032
PPTG_16612	phosphatidylinositol-3-phosphate5- kinase (Fab-like; PIPK-A1)	Phytophthora parasitica	MATVCGAFRQLTSACVSAPESPARLKAGRASSLSSSRELALFSVPNGAPLTFTGPATRIARNSRTGLGGYTSLEQFTRSVEKISTLPVARLRSDERVGTMFSSMDAFLGVQLVASSRRDFRVCVNFVLPGSDAETLGIHPAALVVAINGKSMRGVSLQRVLSTIRRALCANENRSDGTAIEVPDLGDHIEIDLAQREHEMNVDRNPFALTQFPSPQGHHLPGVKQFRDNQAEDQRQEPMQIQEQNSPTLGRQRSRSFKHFWMSDRSSKACYECEQLFTFFRRRHHCRSCGQIFCANCCARLPQSFGGNKVDESIERLRKQLVCHTCHRQLREGLQMELTGANFEEDPQKPASSPPAPTLLLMPQHIAEAMERSTSDASNYKQLDKSELFDKDEISDDMR…	1920	1449	1855
H3GSD4_PHYRM	Uncharacterized protein	Phytophthora ramorum	MATICGAFRGLASACTSTAESPPASLKAASSLSSSRELALFANALSGPATRTTRNSLTGYTSLDQFTRSVEKISTLRVARLRAGESVGRMFSSMDALLGVQLVASARRDFRVCVNFVLPGSDAEALGIHPAALVVALNGKSMRGVSLQRVQAAIRHALNQKNDDKSDAATIDVPELGDFIEIDLAQREHEMNVDRNPFALTQFPSPLGQHLPGVKQFRDDRDVDTKEALPIQEQSSPKLDRERSRSFKHFWMSDRSSKACYECEQLFTFFRRRHHCRSCGQLFCANCCARLPQSFGGNKVDESIERLRKQLVCHTCHRQLREGLQMELTGAKFESEDPQKPASSPPAQTLLLMPQHIAEAMGRSTSDASNYKPLDKSEFFDKDEISDDMRVSEQPEKSR…	1957	1295	1705
PSURA_72663	unspecified product	Phytophthora ramorum	MESVVEEAFEVQVLQPFHGWALERFCDRSGNTFHELTRAAQRVSGRDDRLNGVRETPQLEVGVLRSPDWLWSHAWMPDGEYTQCDEEGWTYGSSIERINCRLAEGTSKVKRGYYHFLRRRRWIRTRVRTPLSAVHTEAEVAARRSAAASPSFSESRLSDTQTPNRYYRVYRDALKAYFQMGSTKRPSNFVRVDFTDEDIQKEGWLGVRGTLSRSWKLRYFLLRWDSSSLVCLRDRASMVQVSEELIDRHTSVVTEEATKPRQFQFSICNGERTLRLNAVDGTSRNAWVSAINELVVRSRASFFAADDSESGSSTRSRSYRRVPSSTEEDGSVVTASMVNDMNGESKPKHSRGAWRPYKFIASTMQSKRKTDASCRREYVKQFVEDLDAKIEMAATFVSE…	1174	579	1032
PSURA_82887	unspecified product	Phytophthora ramorum	MPVEVVAPTVLTTCMKDAAPELLTVKLAPPSPDRRRPRSPSSQSSRPASPTFIESDGMGTSSSMITLSTTSVVTTTSIALDMSSVSMTAENADTPETKPASPARKALERANTKANLSILDKRMRIGKTKLGHTRYKNVERSFKPPAGNVINLQHEQYALTYGMMCGIRDSAGLQKPFKQRLTMDDFMLVDKKIFPANSQLQHPFKFKDYSPDVFRQVRRRFGIDLADYMLTLSGDFNFIEFMSNSKSGQFFFYSHDGRFMIKTQTKEESKFLRRILPHYYKFVMENPNTLITRFYGMHRVKMHHLRRKMHFVIMASVFDTPLEIHARFDLKGSRIGRHASPKEHERGSAGVLKDNDLLEKGFHLQMGVARRAIFLVQLRKDVEFLKRMKIMDYSLLIGV…	679	90	653
PHYSO_297604	Phosphatidylinositol-4-phosphate 5-kinase and related FYVE finger-containing proteins	Phytophthora sojae	MADAERRVQSMPHQRLDRDPSRLTTFPIPGFMASTFQEPDADAAGGEAPKPAASPVKVRPPPMSAGNRYWMPDHLCKVCYDCSAAFSLFRRRHHCRLCGQIFCYECSNNFVDGAPHGFPNAIRVCKFCLQFADAAGKKKTKTRENELGRSSIGSLDGNDTANDSFSSRFDRSSHRLSGELGAKKPSPLVFGPPVDPNELPASLLSPVDSNSSDPAGLEPNADPTSATTESVDFFEESDSVEVKRRFRARVRSRRRHSSAELLGAIESGGLMDAELLALTMGRSMASPKTTEIATVPEEPQSGNAAHNSNSLHTQREMVLDKYMQNAHEQIRTGIKSLVSSIPDSLPESESMDTQHLAVTLEDMAFVVTGHLLFSMNFRSPSGFNYTNLVKVKSIAMPKR…	1590	1150	1579
PHYSO_355745	Phosphatidylinositol-4-phosphate 5-kinase and related FYVE finger-containing proteins	Phytophthora sojae	MTTICGAFRQLTSACVSAADSPPALKAGAGSSLSSSRELALFSGPSAPLTLAGPATRVARNSRAGLVGGYASLDQFTRSVEKVSTLRVPRLRAGERLGSMFSSMDALLGVQLVASSRRDFRVCINFVLPGSEAEALGIHPAALVVAVNGKSVRGVSLPRVQATIRRALSSSNHAGDVMALDVPELGDVIEIDLAQREHEMNVDRNPFALTQFPSPQGQHLPGVKQFRDDRDADDKEPLQIQEQASPALLGRERSRSFKHFWMSDRSSKACYECEQLFTFFRRRHHCRSCGQIFCANCCARLPQSFGGNKVDESIERLRKQLVCHTCHRQLREGLQMELTGAKFEDDPQKPTNSPPTQTLMLMPQHLAEAMERSTSDASNYKQLDKPELFDKDEISDDMR…	1926	1456	1863
PHYSO_487860	Phosphatidylinositol-4-phosphate 5-kinase	Phytophthora sojae	MPLEVVLPTGPHNVADNNDAVPELLPPVKVSPDRRRPRSPSSHDSRPASPTFIEIDGMGTSSSIITSSATSIATSASTALDMSAVSVADTTSPQDVTAGKALARVNARANLSILDKRMRIGKKKKGGYKNVERSFKPPAGNVINLQHEQYALTYGMMCGIRDSAGLQKPFKQRLTMDDFMLVDKKIFPANSQLQHPFKFKDYSPDVFRQVRRRFGIDLADYMLTLSGDFNFIEFMSNSKSGQFFFYSHDGRFMIKTQTKDESKFLRRILPHYYKFVMENPDTLITRFYGMHRVKMHHLRRKMHFVIMASVFDTPLEIHARFDLKGSRIGRHASPKEHERGSAGVLKDNDLLDKGFHLQMGVARRAIFLVQLRKDVEFLKRMKIMDYSLLIGVHDSGCEL…	673	89	643
PHYSO_508779	Phosphatidylinositol-4-phosphate 5-kinase and related FYVE finger-containing proteins	Phytophthora sojae	MESVVEEAFEVQVLQPFHGWTLERFCDRSGNTYHALTRAVLRVTGRDDRLNGVAEAPELEVGVLRSPEWMWSHAWMPDSEYTQCDEEGWTYGSSIERINCRLAEGTSKVKRGYYHFLRRRRWIRTRVRTPLSTAHAAEEETRAGSPSYNDDHNVRESRLSESPGPNRYYRVYRDALKAYFQLGSAKKPSNFVRVDFTDDDIQKEGWLGVRGTLSRSWKLRYFLLRWDSSSLVCLRDRASMVQVCEELIDRHTTLLVEESSKPRQFQFSICNGERTLRLNAVDGTSRASWISALSELIVRSRASFFAADESESGSSTRSRSFRRMRSSTEEDGSLVSASMVNEMNGEINGAKNKQGRGAWRPYKFISSTMQSKRKTDEACRRDYVKQFTEVLDSKIELAS…	1163	583	1035
Phal06123	unspecified product	Plasmopara halstedii	MQSKRQTDAVCRSEYVKQFSEIFDVKIELASSYISMNIAILEENLSTAQDFLPSNVASVPKKEIQKLRMEVTALIEAFRARAKVQLASNRTSVIGCNMLQKELYLLVCRLREKVILLAPSQEHATIKKVMLESPTKRRIPVDWYTNCASLEKGRQLSGLADDSIPSTSTSNSTMEKLELSYTSGSSLELKLQNATILARHDRRSLSVPESNQSISTPVNSHSLHASEALRIKPYTKMPEELLEGHFELPDGVNGYVVKVHDKDIGSLIGYTLCSTTYVNQLEAHFDHKVNIIEELNASDSLGISEVSAPSPPTGAEAQATFVASAGDMRERPSVKRSVTVVDKKQVIYLNKLRSADLQHTSMKFSYAVGTTNHEFQCVAYFAAQFHALRALTVPGNVEF…	792	216	665
Phal08548	unspecified product	Plasmopara halstedii	MPVEVVVPVELDLINNFNDVGPELLPQQMVAVSSNCQLTISPSSQSSHPSSPTSIESDGFELSHSMINSSSTSITTATTSATLDLSASTETYVDDSASLASKANSKTNLSILEKRMRIGKSKLGHARYKNVKRSFKPPEGNVINLHHEQYALTYGMMCGIRDSAGLQNPFKQRLTMDDFMSVDNKIFPATGQLQHPFKFKDYSPDVFRQVRRRFGIDLADYMLTLSGDFNFIEFMSNSKSGQFFFYSHDGRFMIKTQTKDESKFLRRILPHYYKFVMENPDTLITRFYGMHRVKMHHLRKKMHFVIMASVFDTPLDIHARFDLKGSRVGRHATLKEHQRGSAGVLKDNDLLEKGFHLQMGVARRTIFLVQLRKDVEFLKQMKIMDYSLLIGVHDSGCEL…	650	88	625
Phal12543	unspecified product	Plasmopara halstedii	MANAESRLMPNKCLDKNISRLTSFPIPGSLSSTLQESKNSNSAVPPAKTYSSLASAKNQYWMPDHLCKVCYECSTAFSLFRRRHHCRLCGQIFCYECSNNFIDGTPHDFPSAIRVCTFCLQFADETVKGTTEVMISRQNLLQSPSRAEMSEDSLMRQSDKFSSHYHFGLVDNRKPSPLVFVPPNHRNEVSSLLSPVDTNISDSGDLQQSAELTTLVINPAKVFSGSTTHQKHHSQANARNRHLSAELLDAFESGGLMEVDGITSKSGYCTDIKVQKHLSSSQGRNLYTQREIVLDKYMHIAHDRIRDGINKILSALSNGLSELESFDLDQLASTLEDMAFVVTGHLLFSMKFRSASGFNYSNLVKVKSIALPATVQTKQSYNFKWLAGTVCHKHLSHKQ…	1683	1110	1537
PAG1_G000519	unspecified product	Pythium aphanidermatum	MRANVRDLTMLSPVVSPAGRDGRSMSTPASPIRNSARQHDRREARSLTTFPVPGYNGSSVQTCYECGASFTLFRRRHHCRLCGQIFCHNCSSQFIDGTPHGFQNQMIRICKFCAHRVAADSVGKPSTRRSLSSSMSAASASAIAPPGLPTTSPLLFSPVNAPAPSEFRLDESTAIDAIENGADAVAEPTTAPVRRSSSSSLQQRQLSSRDSLTSQSRGSLVLDQDSTNTSSDVSRRQLLQRMSTSASTMTPELSFSSSADKFGGEQDVSRFAQSPSSSPSPLLFSSGSARTDSNQDATLIQARASEEFDVEAGSQVDVMKELPNRGQLFTITSSESSDLREMNFDTVPSKTVPSQRPSFARRRRSSIELLGAMERSGLFESEVLDDNVDKPKRRPSFAL…	1689	1251	1674
PAG1_G001179	unspecified product	Pythium aphanidermatum	MWDDGIHEQLVQQQRQQEEQRMQAVVEEAFEVQTYQPFHGWVYDRFCDRSGSTFPALSVAAEDVDGNNKLNVLSEHEDESWEIGVLPNAEWMWSHPWQPDMEYTHCDEEGWSYGSTIARINRRLAEGTSKTKREYYHFVRRRRWIRMRVKKPAVSQDGTHTAVDDRMGDMQSYDEASGGELVPTTPSTVASSHRYYRVYRDSLFVHFRLSGPSSNLSHFKKVVFTDEDVLQEGWLGQRGSLSRSWKLRYFILRRDTSTLVCLRDRASLVALSEIGIDRHTTTMPEKSPNPNQFQFLVINDHHKLRLNAVDERSREKWLSALSELIVRKRASFLAAEDSDSVHNGMNSVRNATSNIFRKMRSSLSNDDGYAPWMPQSAFALPPSASQSDLSEKKSKRRVW…	1131	618	1038
PAG1_G005917	unspecified product	Pythium aphanidermatum	MALSLLCDALKQLARACTGVPDDAATFAYGAESRPRLEGAGGDRRRDFTRSVERIVNLQVPNSLLAGPQQSEQIDFEALERAMGMRLAPSTRRDFRTCVDFVERGSLAESQGIQPGAVIVTISNLSVRGMAPESVIAAIYEALVDSARQRRTGVSVDFAQAVQEVRVDKNPFQLTSFPSPGGQHMPGVRQFQDLEGIEEESNPHGQLQIVHHQRHRERSRSMKHFWMSDRSSKACYECEQLFTFVRRRHHCRSCGQIFCSQCCARLPQSFGGPKVDESISRLRKQLVCHTCHRQLREGLEIELTGTSSAHQQQLKFVDRGTAPLNRPLNSPVSQTLLLMPPQIADAIERSTSDASRTYRNLDKTEFFNKDEISKDDGANNTRGSDQGEKAARPVILFSM…	1981	1477	1881
PAG1_G011606	unspecified product	Pythium aphanidermatum	MSSFLSPTTLHAAATASAALSTSVEGAGSPSGPIKEVVSDPESPAFAALIKASQEKPDLSLLEKRPRIGHSKLGRHKYKGDNRSFKKPVGKEIHDQHEQYALTYGMMCGILNSAGLQNPFKQRLTMDDFMRVDKRVFPPNSKLQHPFKFKDYSPDIFRQIRRRFCIDSADYMVTLCGDFNYIEFMSNSKSGQFFFYSHDGRFMIKTQTKEESKFLRRILPHYYKFVMENPNTLITRFYGMHRVKMHHLRRKMHFIIMASVFDTPREIHARFDLKGSTVGRRATTKDRLSHGVLKDMDLVDSNFRLQVGPEKRAMLLVQIRKDVEFLKRMKIMDYSLLIGVHDVRGQSYLSDSRDQSPYLRKVVTVIASACRLLSSRPSQGLLGSYGQSATTLTTTDDMG…	606	32	571
PAR_G005164	unspecified product	Pythium arrhenomanes	MYWMPDHLCKTCYDCGASFNVFRRRHHCRLCGQIFCHNCSNQFVDGTMHGFRHQMIRICKFCARYVSVTTDAEKRHRLSQSNISTITVDAAASEPLPADDPMDFVADEFEEEVRAMVAAGDELLAAQSQEEDAQATVAASSAAEEPVPPSSLPYAPSLGSIQSHESVDLSTEKEVDPVVVIAEPQASGSLPAREASSRVLETQPEPATPLELAPVETSRLLALQSSESVNLSSATQTLGPTVAKTPSFLPSQSSESVELVTETETEPSVPVPVETPTPLLTVQSSESVNLSTETQTPKPTQTLPEPTLTLPEPKRVMPAPLATIQSSESLDFSATVAHTQLPPPLLMPKPAPSPQSFRRPSLMRRRRSSLDFLNGDPMVMVASTASTATDNESIASGSD…	1726	1281	1710
PAR_G006039	unspecified product	Pythium arrhenomanes	METTIASSPVRPAPVSSPARLPQLSVKGELPSAGLGKTLTTKSPQKAPASAPTIKHAFTLDLSPTNQKDLGSDAIRAASTPTATTMTTTESTLSSFLSPTTLDSHTTLTTATATGGATGSNTSCVSASNVLIDVKDVISDPESPAFAALVKASIEKPDVSLLEKRPRIGHSKLGRHKYKPGNKSFKKPTGEEINNEHEQYALTYGMMCGILNSAGLQNPFKQRLTMDDFMRVDKRVFPPNAKLQHPFKFKDYSPDIFRQIRRRFCIDSADYMVTLCGDFNYIEFMSNSKSGQFFFYSHDGRFMIKTQTKEESKFLRRILPHYYKFVMENPTTLITRFYGMHRVKMHHLRRKMHFIIMASVFDTPLEIHARFDLKGSTVGRRGTPQDRKTHGVLKDMDLV…	739	132	703
PAR_G008080	unspecified product	Pythium arrhenomanes	MWDDHSDGIHAQLVQQQVQMEDEQRLEAVVEEAFEVQTYQPFHGWVYDRFCDRSGNTFPALSEAAAHNMEIGVLPSSEWMWSHPWLPEYTHCDEEGWTYGSTIARINRRLAEGTAKIKKEYYHFVRRRRWIRTRVKKPTVPPAVSSDTFYSTSVSTDQGMDEVPSASVNLLFTDTPPPSIRNRYYREYNSSLFAHFRLNGPSAALSHFTKVRFSDNDVLREGWLGQRGTFSRSWKLRYFILRCDTSSLICLRDRASLVAVGVIPIDKHTSTFSESSPNPDQFQFLVIQGQHRIRLNAVDEKSREKWLVALNELIVRKRPSFDASSEADDSDTNGLGSVRGGSSRFLRRQRSSHASDDGYSSRGATPRLLRRPSGSLSEPTRPLHRKKKRSWRPYKLIAS…	1135	607	1030
PAR_G008263	unspecified product	Pythium arrhenomanes	MALAFACDVLRQLARACSFAPDDAVFTMGVPTSQRQRQLAAGPSYNNSLGDLKRDVMRAVERVIELRVPRESALKNAEDLEALERILGLRLAASSRRDFRACVDFVERGAAAEAHGIQPGAVIIAVNEKSMRGVNAETVMEAIYNAMTAGGSDVKEVAIEFAQPNEEVPVDKNMYQLTSFPSPAGQHLPGVKQFQDFESPGEEVPVTNRAQQPPTQRRRERRSMKHFWMSDRSSKACYECEQLFTFMRRRHHCRSCGQIFCSQCCARLPQSFGGPKVDESISRLRKQLVCHTCHRQLREGLEVELGGAGNGVQLQQLVTADRMATPMHHNRPLPSPAAQTLMLMPPQIADALERSTSDAPRHYRNFDKTEFFNKDEISKDDGTSVTRGSEQAEKAARPS…	1986	1486	1886
PIR_G002817	unspecified product	Pythium irregulare	MESVEEEAFEVQTLQPFSGWTFERFCDRSGNTFPALTLAAHRVAERDDKLNLIGVLPSPEWMWSHQWMPDVEYTQCDEEGWSYGSTIARINRHLAEGTSKVKREYYHFVRRRRWIRTRVKKPPADSRDHGDDSDSSGGSDSEQNGMSAHRQSERALAAKRYYRVYRDSVLAHFRFRSTPRLSNFVKVEFSDDDVQKEGWLGKRGTFSRSWKLRYFLLRLDRSSLVCLRDRASLVQICEEFIDRHTSVIVEESPNPQQFQFLVINRDRQMRLNAVDAPTRAAWLSAISELIVRSRASFFAGDESEGTMSVRSRTFRRMHASVVTDYDDDATTQSGYNFFSSTGPNHGGGGGHGGGTTQRKKTRRKAWRPYKLVSATMHSRHETDRLRRFDYFERFRKDIR…	1183	590	1028
PIR_G003168	unspecified product	Pythium irregulare	MMICDAIKQLTAACVVAQEDSETFWITSNGTETKRTHSTFGTKSNVSSAASTTTASGGAASNNSGKVVTNGSQLALVNAAARNVPLSRFDSRREGKIIGAGGLVSARASHFTRSVVQIIAVRVPRLSPGESVGKMFSSMDAVLGVQLAVSSHRDYKVCVNFVLPGSEAELLGIQPAAVVVSLNGKSMKGFSFDQVEESIRLALMTSTMKKWTGDPDGVIEVPDLGDHIVLEFSQCVQEMKVDRNPYEMTRFPSPLGQQLPGVKSFQDISVLHEPQQVVHSHELPPIQRRRERSTHSLKHFWMSDRSSKACYECEQMFSFVRRRHHCRSCGQIFCAQCCARLPQSFGGPKVDESINRLRKQLVCHTCHRQLREGLQMELTGALAPNNKTAKPQSSPVSQT…	1929	1501	1901
PIR_G005687	unspecified product	Pythium irregulare	MASPARQTQPMPQRHQRLDLDPSRLTTFPMPGFMESSTFQKELQPPMSERPSSHMEPAVRNLPAPPHSAGNQQYWMPDHLCKVCYDCGVAFSFFRRRHHCRLCGQIFCFECSDQFIDGAAHGHTGQIRICKFCARFVEEETERKRILGNAQRRTSLSRGSSLGLVMGGGGQTDHRSPNEDTVSPLLCIPAAAAGNGGGLNGTTLASLASMDSTESSFATNNSFLDSPPSPDAVEMDDRRQFRAPPQLFTIQSSESMGVDDLDGKLTQNSFRPRAQPHLPRRRRASAELLGAIESGGLLDSELKQLKLERAGTGQWGSKDDTATSATSSPVSRASFSVEPPVSYRLKADVQTQREIGLGKHMQEAHDQIRSGIAQVVQAAAKDLQQQHKQIEGAGEDSGI…	1663	1243	1643
PIR_G009166	unspecified product	Pythium irregulare	MKSPIPTTAQMVGVPVSPIAQQPRVKESDSPLKIQARARSFPMRTPPIEPSSSSSSSSPNVKPQTSSIAAKHSQFALELEHTNQDTVERRQPTSSTSSATTLSSPTIPPLASASAPGSASGEPIREMPVPDPESPAYIALVKANEKTDPTLLDKRMRIGKAKIGRTKYKADRSFKKPMGNEIHTQHEQYALTYGMMCGILNSAGLQNPFKQRLTMDDFMRVEKRSFPASSKLQHPFKFKDYSPDIFRQIRRRFSIDSADYMVTLCGDFNYIEFMSNSKSGQFFFYSHDGRFMIKTQTKEESKFLRRILPHYYKFVMENPNTLITRFYGMHRVKMHHLRRKMHFIIMASVFDTPLEIHGRFDLKGSKIGRRATPKERSSNGVLKDMDLLDSGFRLQMGAE…	696	123	663
EPrPW00000016159	Phosphatidylinositol-4-phosphate-5-kinase (PIPK-C)	Pythium iwayamai	MDYSLLIGIHDSQQAIHTTICQNLKAADQKAAGATSITSKSVPSSPSKISLDQAHLADLNAAGDLISVRVNRSLSDPPESEYESNSSDGGGGTTADFAVDGSLSSISPRLLDVEAYPAAHSESLFCRDEGGIYGRDRYGRKNGFVYFLGVIDILQQYNSRKIAETFFKGMRHNRKQISSVNPTFYGDRFIEFMEQHVVQDDTRPPPLLASSPTAQHQV	218	1	203
PIW_G000063	unspecified product	Pythium iwayamai	MASRQAQSTAQRQHQHQQQRLDLDPSRLTTFPMPGFMEASTFQKAPMSERPRSHMDHAAQSLPAPPHSAGSQQYWMPDHLCKVCYDCGVAFSFFRRRHHCRLCGQIFCFECSERFIDGVPHGHTGQIRVCNFCARYVEEAELKKTMVHAQRRTSLSRGTSLGAAIDHRSPDVDTVSPLLCSAAIEAVGGSTMDSIEFSSATNSFLDSPPSPDAVELNGRVFSKRPQLFTIQSSESMDVDEFDGMRVQRTFQPRPHMGRRRRSSAELLGAIESGGLLESELQQLKLGIPGSSSTSPASPAIEALDSFTTQPPISYRLKSDVQSQREVGLGKYMQGAHNQIRAGIAQAVQAASSDLQSQLQVGDSSASAGIDIKQLATSLEDIAFVVAGHLLFSMNFRADN…	1634	1194	1617
PIW_G000450	unspecified product	Pythium iwayamai	MMVCDAIKRLAAACVVAHEDSETFWITSNGTETKRARSIKNDVSSAASTATVAGGSPKKGSGKGKGKLEAGGSQNGSDSGGANAARNAAPVRYDSRREGKAAGGLVSSRASQFTRSVVQVIAVRVPRLSPGESVGKMFSSMDAVLGVQLAVSSHRDYKVCVNFVLPGSDAEMHGIQPAAVVVGLNGVSMKGLSFDQVEESIRLALMTSTMKKWTGDSDGAIEVPELGDYIMLEFSQCVQEMKVDRNPYEMTRFPSPLGQQLPGVKSFQDLLSRHELQEEVHKHELPPVQRRRERSTHSLKHFWMSDRSSKACYDCEIMFTFVRRRHHCRSCGQIFCAQCCARLPQSFGGPKVDESINRLRKQLVCHTCHRQLREGMQMELTGVLGQKNKAAKPPVSPVS…	1944	1499	1903
PIW_G009882	unspecified product	Pythium iwayamai	MQSEEEEAFEVQTLQPFHGWAFERFCDRSGNTFARLTAAAHHVARDDKLSIVTSSATNSRGFEVGVLPSDEWMWSHQWMPDVEYTQCDEEGWCYGSTIARINRRLAEGTTKAKREYYHFVRRRRWIRTRVKKPPTTADHDDGAGDSSSSESDGESATRDSNDVPPTRFYRVYRDSMLAFFHLHATPPANFDRVEYSDDDVQKEGWLGQRGTFSRSWKLRYFLLRLDRSSLVCLRDRASRVQVYEQFIDRHTSVIVEESANPQQFQFLVINRERQLRLNAVDLRTRAAWLSAISELIVRSRASFFAGDESEGTMSVRSRTFRRMTTPIYTDNDEDASQRKKRRKAWRPYKLVSATMHSRHDTDRLRRFDYFERFRKALRTQIEVVGAFVSSNIDILEENL…	1186	573	1025
PYU1_G003966	Similar to Pip5k3: FYVE finger-containing phosphoinositide kinase (Mus musculus)	Pythium ultimum	MESVVEEAFEVQTLQPFHRWTFERFTDRSGNTFPALTHAAAQVVARDDKLNGIADTLPDDDDDGSSSLEIGVLPSSEWMWSHLWMPDVEYTQCDEEGWSYGSTIARMNRRLAEGASKTKREYYHFVRRRRWIRTRVRKPPAPTACASSESDSDSDAEEISRRSETLSTKRYYRVYRDSLMSYFQFRSTLNQLANFEKVQFTDDDIQKEGWLGVRGRFSRSWKLRYFLLRLDRSSLVCLRDRASLVQIYEEPINRHTSAIVEESTNPQQFQFLVINGDRQIRLNAVDAQTRSAWLTAISELIVRSRASFFAGDESEGNMSTRSRTFRRLRNASLLTDDDAGSASGYFPKNGGGGANNHHGAANGTRKTRRKAWRPYKLVSATMHYRPDTDRLRRYEYFER…	1161	589	1021
PYU1_T005375	unspecified product	Pythium ultimum	MASPARQTQSMPHHQRLDLDPSRLTTFPMPGFMGSSSGSSFPKEPMSERPSIQADSASRNIPAPPHSTGNQYWMPDHLCKARAVVISDQFIEGSPHGHTGLIRVCKFCARFIEDAERKKNLLNGQRRTSLSRGSSLGITSAPSVDYRNADAEPQLQTSPLLCVADDTSTIMDSMDASEVSSTYLNPPLSPDVSGGDRSSALPPLFTIQSSESMEVVDPEGKLVQRPFRPKPPGHRRRRSSVELLGAIESGGLRDMDLDQLKLTSTEHDGRATSPTTDPPVSFRVKDTYTTRDMMLGKYLEAAHDQIRAGIRLTVGAVAENLKPGGDVDLQRLAGSLEDIAFVVAGHLLFSMNFRMANGFNYSSLVKVKSIAMAETVQKNVKKESKYQFKWLAGTLCRKH…	1554	1132	1553
PYU1_T010323	unspecified product	Pythium ultimum	MMICDALKNISAACVASQDDADSYWLTTNGTETKRIRAAANGKSDVASNTSTETNGVIASNGVGARRGSNSSGSSAFEDRLVVARAPISRYDSRLDGRPAGPGSLVSTRLSRFTHSVVRLKALQIPRLSPGESVGTMFSSLDAVLGVQLALSSHRDYKACVNFVLPGSEAEVLGIQPDAVVMELAGVHAQNSKSGGSQNSPVSQQTLMLMPPQLAEKLERSNSDVSHYKQLDKVELFDKDDISDDIKANEQPEKARSSALFSIGNPNDHRWSEAKSNQFIEKSNAEALSAGASSPGSKIVTARSKALSGTFEETRFGSFVRINPFTAPLRSSEVVRPKSGSVSSYMDSGRLSVKETGMLGVIGLAENAGDDSEDVTWVMRKDESMKTMADQGRARVEEQ…	1102	758	1073
PYU1_T012348	Uncharacterized protein	Pythium ultimum	MHFIIMASVFDTPLEIHSRFDLKGSKIGRRATQKERNSNGVLKDMDLLDSGFRLQMGAERRGMLLVQIRKDVEFLKRMKIMDYSMLIGIHDTQQAIHTTILGNLKAADQKAATSKSVPTSPTRTSNDPELSLTGGGIPPSLFCRDEGGIYGRDRFGRKNGFVYFIGVIDILQQYNSRKIAETFFKGLRHNRKQISAVNPNFYGDRFIEFMEKHVVQDDTLAPLPSAVAHSSQMQHHQHHQQL	242	1	220
PVE_G001107	unspecified product	Pythium vexans	MESVIEEAFEVQVLQPFHGWVVERFCDRSGNTYGALTAAAARVAGRDDKLNGVTESPNLEIGVLPSPEWRWSHQWLPDGEYTQCDDDCWSYGSSIARINSRLAEGTSKCKREYYHFLRRRRWIRTRVRTPLAGISSELQEIEEPRGGDGHEENEEPLDFEGSPSDKRFYLVHRDPLKSYFRLSSSQVWTRIEFSHQDVVREGWLGQRGMISHSWKLRYCVLLADSSSLLVLRDRASMIQVSEVLIDKHTSLIQEKSVNLHQYQFVIINGDHTLRLNAVDGTSRARWMSAISELIVRSRSSFVAGDESESGNSGRNRSYRRLRSSTEDDVSIHSASMFSDVASDSISSHAQSSWRPYRLISSTMQTKRTVSKQVRNEYMERFAGDMQIKIDVATSFLEEN…	1123	563	987
PVE_G001579	unspecified product	Pythium vexans	MATDGLAASPVRQVQSMPHQRLDRDPSRHENRLAKAADSQSLTIGVFDCAASPVKTKQPPLTTGNQYWMPDNLCKVCYDCGTAFSFFRRRHHCRLCGQIFCHDCSNHFVDGQAHGFIGPIRVCSFCEQYVNGTDKKLTIDQNAGNSIGSINSNDTQSDDIGASTGTITNSGGSSRDDADRRTNLIALDFGGVRPSPLVFGPDPSTAAPQAIGAESPSMLPSPTDSSEDSDSAVPRLELPSKLATADEDGSVKPKPADLKLRSRPTASRWRRSSRELIGAIQSGGLLDAELKAIRKRKIEKESANDAEPSAKDPSAQNAKDLLLTQREKSLDRYMRGAHLRIRHGISHAVQEMAPSLLATSPMDLGRLARSLEDIAFVVAGHLLFSMNFRSANGFNYSNL…	1610	1165	1599
PVE_G002767	unspecified product	Pythium vexans	MLALCDALKQLTAACAVGTRDEPDGPLFSAKRGDPARAKELGMYAAPSLSAERGRLPRPNVRPPTVQTLRKIAVLRVAAGGRAPTCLEDALGLELEPSDRVDYRASVATVAPDSEAERAGVQLDALVVAVNGKSVREWSLQHIRQVLQRGLVPNLRQPRWYSEEQARDQEHVQEGVVIDFAHYVPDVNVDRNPYALTRFPSPQGEQLPGVKNFFDDSEPEITGPTVSTDEVLPLHHRERSRSFKHFWMSDRSSKACYECEQLFTFFRRRHHCRSCGQIFCSNCCARLPQSFGGNKVDESISRLRKQLVCHTCHRQLREGLQMDTGPTFETEGMVNSTDSAASQTLLLMPQQFTDGMERSTSESTHLKRLDKGELFDRDEISDDIRPSEQAEKARQAALF…	1918	1436	1839
PVE_G005950	unspecified product	Pythium vexans	MEASPSSPGRPVPSAATPISPRRRSSTSGGPALIKKTSFQLELDASVEHRLASPASPSVADSNATTLSIASSLSPQRAVQLEDVLTEFPSSDPASPALLALAMANEKTDPSLLDKRMRIGKTKLGRTKYKEARSFKKPEGNEINFQHEQYALTYGMMCGILNSAGLQNPFKQKLTMDDFMRVDKHCFPASAKLRHPFKFKDYSPDIFRQIRRRFCIDSADYMVTLCGDFNFIEFMSNSKSGQFFFYSHDGRFMIKTQTKDESKFLRRILPHYYKFVMENPNTLITRFYGMHRVKMHHLRRKMHFIIMASVFDTPCEIHGRFDLKGSKVGRRASAKERNSNGVLKDMDLLESGFRLQMSPERRAMLLVQVRKDVEFLKRMKIMDYSMLIGVYDSRQAIQA…	648	84	634
SDRG_02043	hypothetical protein	Saprolegnia diclina	MEPMAVVQALLSPRSMSNPVSPTTRPPARSRRNSVEAEPKRKFTSFPLPNASSDKAGMQLPPPEANPLFGDRASLMTPPTRDRTFWMPDNVCKVCRECGEAFNLFKRRHHCRLCGLIYCHACSPHSIDGSEHGYPNQNIRICKRCFKTLDPSTGVEMSGYDLDPASPTSPLMPMSHTVFDYDTHNGTTFNTLVSDAISDDVPASTAVVAPTSTVPSFRRRPSMELRGALAILQRQDTPLTPMPPIGEDAGASSLLERHQDVAASQLQALLLQRMQAIPLPALDRQLLLNDINQHISSTTKRFVEMPYFRTHLGFNHQDLLTVKTIAGGESYSCGLVQGVVCHKNVSHKKAAKVLESPRVLVLRDGIVFGHATERLSSLDTLLDQEKTYMKLIVEKITRM…	1300	906	1293
SDRG_05328	hypothetical protein	Saprolegnia diclina	MLCGIIGHCFAHDLPSPTADVKRALRPGLGTSLSHFDLAGDDASGLTSVSDEKVIVEVRVDTRGGPMDFGVVFRRSPLSVHAAYACQVDSVNPKSSAKEAGVQPGAILTDVALQSMKTVPYDEVLQILLQRSNLQAPGSSLQLVFAQRAKTIHLDRNVDHLTQFPQPTGLALPGTNEFVMDKSEGSVSAASISATPHATDAFTGDALDDTSHAVSMTRFWMSDQHVKACYACDLPFSFCRRKHHCRSCGQIFCYQCCTRLSASFKPPHDAAQYLRKQLVCHPCHRHLRDGADAVVPSVRPALPPPTKPPTAKRPSSTNVGKVSTSPTTAPLAVASRALDSSGRTHDSTAANSLVDDATASLERSKVDLHLFSMFPRVQLVPMAVPAPIVTNVSNESEFV…	1772	1381	1749
SDRG_09460	hypothetical protein	Saprolegnia diclina	MEIKPRETPPRRPTLTSHKSAGSLLDDAGLKRTDGRSVDDNEHAVGRRSSKPHLTIDVHEAKPPFPLGKRRSVSDASIKLSQDEVLGHDMLVSRPGSPAAKAIDMTNQIQRARHGTLLTSPTAAFKKPDGNEIHDQHEQYTLTYGMMTGILASAGSMDLFKQRLTMNDFMRVDKRSFPANPKSKLKHEFKFKDYAPDIFRQIRRRFDIDSADYLVTLCGDFNYIEFMSNSKSGQFFFYSHDGRFMIKTQTQGESKFLRRILPHYYKFVMENPNTLVTRFYGMHRVKMHHLKTQMHFVIMASVFNTPKEIHLRFDLKGSTVGRNASPDEKKRRGVLKDNDLIEEQIHLSLGPARRAMMLEQLRKDVAFLKRMKIMDYSLLVGIHDAGQEILVPGPTLATE…	540	86	540
SPRG_07388	hypothetical protein	Saprolegnia parasitica	MEPMAVVQALLSPRSMSNPVSPTTRPPARSRRNSVEAEPKRKFTSFPLPGASADKAGMQLPPPEANPLFGDRASLVTPPTRDRTFWMPDNVCKVCRECGEAFNLFKRRHHCRLCGLIYCHACSPHSIEGSEHGYPNQNIRICKRCFKTLDPSTGVEMSGYDLDPASPTSPLMPMSHTVFDYDTHNGTTFNTLVSDAISDDVPSSTAVVAPTSTIPSFRRRPSMELRGALAILQRQDTPLLPMPPIGEDAASPSLLERHQDVAASQLQALLLQRMEAIPLPSLDRQLLLTDVKQHISSTTKRFVEMPYFRTHLGFNHQDLITVKTIAAAKATAAASSKGHKKAAKVLESPRVLVLRDGIVFGHATERLSSLDTLLDQEKTYMKLIVEKITRMQPHIVFTG…	1292	896	1283
SPRG_07494	hypothetical protein	Saprolegnia parasitica	METVLEEVFEVQTLHPYKFPLEWRAESRRWLDRTGNIPTSRFCVFPSTFSPGDENDMGDDLKHYWRWNHPWVVDTTYTACDLDGWTYGTSISAMNKHLAKGITKAKRRPQDFVRRRRWIRMRIKLASCQPPTTRGSFETDEGRYYRSLRVDSRLSHVLHCRSTPINHMQNMTFDKSNIVMEGWLGKCGSYSHTWKLRYFILRNDFNTLVYLKDLNSLLQLGQVYINGHTSVFAITYPPTSNLRHQFAFEILNGKTRLRLNAPSGPTRADWMAAISSMIINRRSSFMMGDGDDALLPGVVDGSFQKHKPKAWQPYSLKVSSTVREMPHNKYVETCYIPLVRHTEKLFGTAKAFVLSKLLELAEASWRSPNDIRIQTLIAEGKLILEDLAPDVERLRTNAA…	973	532	927
SPRG_08031	hypothetical protein	Saprolegnia parasitica	MEIKPREPPRRPTLTSHKSAGSLLDDAGLKRADGRSVDDNEHAVGRRSSKPHLSIDIHEAKPPFPLGKRRSVSDASLKLSQGDVLGHDMLVSRPGSPAAKAIDMTNQIQRARHGTLLTSPTAAFKKPDGNEIHDQHEQYTLTYGMMTGILASAGSMDLFKQRLTMNDFMRVDKRNFPANPRSKLKHEFKFKDYAPDIFRQIRRRFDIDSADYLVTLCGDFNYIEFMSNSKSGQFFFYSHDGRFMIKTQTQGESKFLRRILPHYYKFVMENPNTLVTRFYGMHRVKMHHLKTQMHFVIMASVFNTPKEIHLRFDLKGSTVGRNASPDEKKRRGVLKDNDLIEEQIHLSLGPARRAMMLEQLRKDVAFLKRMKIMDYSLLVGIHDAGQEILAPGATLATEI…	539	85	539
SPRG_19498	hypothetical protein	Saprolegnia parasitica	MLCGIIGHCFAHDPPSPTADVKRALRPGLGTSLSHFDLASDDASGLTSVSDEKVIVELRVDTRGGPMDFGVVFRRSPLGIHSTYACQVDSVNPKSSAKEAGVQPGAILTDVALRSMKTVPYDEVLQILVQRSNLQAPGSSLQLVFAQRAKTIHLDRNVDHLTQFPQPTGLALPGTNEFVMDKSEGSVSAASISATPHATDAFNGDALDDASHAVSMTRFWMSDQHVKACYACDLPFSFCRRKHHCRSCGQIFCYQCCTRLSASFKPPHDAAQYLRKQLVCHPSGRAHEATAASSLVDDATSNLEKSKVDVQLFSMFPRVQLVPMAVPAPIVANVSNESAFAVPLRRRAESEPSLSAIVRKSQASYLAVSSNHSEGQRPRSNSRDDLYTYRQPTNVVRST…	1717	1325	1694

## Sheet: S2d Non-oomycete PIPKs
Table S2c. Type I, II, III PIPKs in species other than oomycetes
						Used for tree
Gene ID	Product description	Organism	Notes	Protein sequence	Length (aa)	Min	Max
L8GP04_ACACA	Phosphatidylinositol4-phosphate 5-Kinase	Acanthamoeba castellanii		MGAAGDASGPRAGGSAVAWPDRPADEEEAGTKNKNKKKGASNALDKKKKNRQPEENDDDESSESESESESESESTDEEEEEEEDTLSSSSSSSSFSSASTSSASHFRRPDKEGAPAATATAGESTEPGGGGGGLGRGGGGGVAGEESSGSWAILGQLGSKPRKETYGDDKESRRQYRQAKKDYGERKRTLIDSLTADEVREYKKEKKELTEKERLERKRERDERRRLVKEKKKLYKKPKIGKLVTQETKSYELVCDMLLGIRVTVSKVSARPLHGNTVKDSDFRGRGACAPASPEGAQSAVSFDGLHERRNPHSGSFPKADFTFRDYAPVVFRRLREHFGIEADDYLISLTGDYILSELVSPGQSGQFFYFSYDLRFMLKTITRGEAKFLKAILPKYYN…	820	286	656
L8GT46_ACACA	Phosphatidylinositol4-phosphate 5-Kinase	Acanthamoeba castellanii		MEAPRVGGGTRYCGGCGAPCPAHSKYCTSCGTPLSASGGPTLGPPTPTSSSPSPGGGWWAEVRLRSAGKSTPASTAGGPDARSATTTTSSTSSAASCSNGATHSPASRPPVGPRGRQLSPVASSYASSSSSSSGRGHVGPPSSSSSPSGALLWPYLAHPTRLFFFFFFLALIIAHAAHTPTRPNGAGRQLKRTHSAGNVREEATASSSTSFVSSSSSSVSTTTTAAAAKPASGGGGKVASRWPPVATYATMRPARAAPTATVSARAPSGWTRNRNPSLVSSASSSSSSSSSPSSSSSFSSPSASYHAPPRPPRTAPPTSPSPPPASASASAATARTTSPSTAARAEERQGQGPEQAKPQEAGQALWAKVQVGLRAAIDDARRRGGSSGSADLFTPAQAQ…	674	388	674
L8GUI1_ACACA	Phorbol esters/diacylglycerol binding domain containing protein	Acanthamoeba castellanii		MPPIRPKPAEGGWWAVVQDLKDGNFALETISFGLFKVITGTNSSPPFRIILCGSNYEIARAWTKEEALQDWGWAQAKYEEEVHLVGSTKFSDHHFLALFEALWQHDHPEDAPQDTKKEAVFCPELFDALQQNKRAVAAKLISTKGPGILHSPNRLGELPLHFCVSHGNVDLTRFLLSKGADLNAKDKTGWTPLHIACHSGDLRMCEFLLRQEGIGVMVISCDNTLPLHYLVSHSFEAEELRSVLAMMVANGASVNSQTAQGTTPLMRASIKRNLIGVLFLLSHGADINLCDKTGETALHYAVRSGDKKVVSMLVDRGINIHLSGDQGTAREVAMRMNRHDLVKIMDVGLMMNPTASGFASPSMAPRVSTEVEDLTASTGDDEDEEQSDSDGEGSRGRRK…	1319	1007	1319
L8H7S2_ACACA	GRAM domain containing protein	Acanthamoeba castellanii		MHRAIAALSQRLSADTRSRQHQRFSIYEQRLSSDASATIRSATRAELGGVELDDGDVTTQEGGDCRRQSSDRQLSQGAEEEEEESEADVECEYVVPALALQAVSTVVPDADGGEVESLELDASEIQLQRDAFGLPPGEPFIEYYLCGMEGPLQAHIRGKLYVWQHHLCFRPYVPCSFLGWNSLVVRFKDVVLIKKTLGHLVFPNAILVRTNKQKHIFVGFLRRDECLSIIEFLWEKRHETEPIIVSGQPLSRMLGMIKYPKESRELLQLFSLADTEVLVEQYVCSYKEGSLPTRGRMYISQNFICFTSTLIIQLRPTKARVILPFEHVVSITKDSTAFVIPNAIEVIVQSPGSAVQRQLFFQGFMSRDRTFSVLTTLWRRAKAGKHLTKLLVRRNVNVR…	1479	1148	1479
L8H972_ACACA	Phosphatidylinositol4 phosphate 5-kinase	Acanthamoeba castellanii		MDSRSSQPARSTSGSTSVPTPLFRSSTHTSLPRPPPSSSTSTTSFTSSSSAIPVRSSSFASLPSSAAQSSLGLAGIHFPPPPRAAKPQPAHPHTAAAARPAPAPAPVRSISPPMPHHALPAPLLPISAAPASSLSSSASCIPTISAKPPPSSSPPPRLVAVPRSTSASVLTSSAPVAAHHHSTGAGCGPALMRAVSLSALPATPAAAPPPADLTFLSHTSFAAFTDSPSAFTASSSSPAPAPSPVRLSSFVSGGGGGGYGGAFGQGLAYAQAAEENERAGDAERALALYIHATESLFAAGSELEDLETKKVLEQKLPELIHKVEGLLARQHHHLAPPAASSPHPQPTSPQAAHQPPAPQPAASLLPKLPPPPSSSSNRAPSPSRPAQPDQPQHLRPHQQ…	1134	727	1133
L8HAG0_ACACA	Phosphatidylinositol-4-phosphate 5-Kinase	Acanthamoeba castellanii		MEEENRLLRQEIAELTARLELQQSKIELHPIVDYPARTVRHTQTTKLKKQQRKKEQHLQKMHASAREFCKMAYFLFSKLHDKALYGPASSSGLFSPSSASPSMRRAIRELSLSGPEVVNVRGRITIGSPATTSSLTIRLLRAPDVVAQLAKDIPKASRDSVLCSLSFVIKEGVDDFEVGELSGCLRDILTTAGKSLQCTHKVKLGKGANGERLFVIVFGFEHPTAQKELQTLLSSFEVKIEGEGLKHYASDKGPFLRSMINGHTVELSLAFRKSLLKIFKDPTSAFGQLGEQFSWLLPWVSLLRHSEADIRIEDLLQAPPPSPLSLPQHSFCCSSPTACADVMGHGQSVEGHKANKARRSIPAIVRDVIAQPDVQPVIKSLYSSGMSLLVAPYALQLHY…	775	445	774
L8HBU0_ACACA	Phosphatidylinositol4-phosphate Kinase OS	Acanthamoeba castellanii	GPCR-like domain predicted	MDELPVDAPRPGGEEVEVLIEAKPEAVAVAVGLVPGEEVEVPIQAKKDKKPKKAKKPKKEAKSLSSSGSSVELHEMKETKEEHDHKGKEKAKEAEDEHHHHHQQQHEELEKEELPETKRMRLKEKVRSLHGSSQAMGVAIKKTIRFTVASASMFGADDEIEEEYYTDYAVYHTSPLIFHRIRTLAEVTPEEYLEAWLDTPLDDSKLFRKAASGKSGSLFLFSANKRFIIKTLPAKEGRTLIRMLPAYYQHLVDNPQSLLCRLLGYYAIEVGGHTHYLVMQRNIFWNAPLFSEIYDLKGSTRGRKSTEQEKSRGGDKCVLKDLDFIEVKRRISLPPPIKEKFLAAIKSDSEFLVPSNLIDYSLLVGIHKKEQNEEGHTDGSHDDKTKKKHKKHKKKKEKK…	486	163	486
L8HHI9_ACACA	Phosphatidylinositol4-phosphate 5-Kinase	Acanthamoeba castellanii	GPCR-like domain predicted	MESSPKDSKKATPTRKRSKTNDADSASPLSDSEKEINIAEDGEAKKEEAKSPSSPSAKKKKSSKKKEKTPAAAPVVLEDKEEKEEVPAASIVSPRNEEKPAKEPAEALVSPRGFTRKRSDTVLSDFEDVLDVADEEGLTDDQVYITKVMRGIRKGAMYGETLGKLQRDEKELEMMKDEDREPMGVLGFIRRDYKDKVMFKFNSPTPAGSRIPLMKKDKVVIMTDYAPKIFNNIRFVEHIHSPLRSFLRRSGSLFVSSSDSRFIFKTIPEFEVETLLEILPSIHQHFVDHPESRIIRFLGLHHFYDTITKEETHCIVMNNLLLHPSYAIDEKWDLKGRIPKPGKQGRFADKVDRSKKVLKDNDLLDRRFHLSEEARDELLRTLTADVEFLKEHNCMDYSL…	750	196	546
I1G6A8_AMPQE	Uncharacterized protein	Amphimedon queenslandica		MGLSPLILDQWVVQLSVLSLQVSDRHEATDRHEATNRHEATDRHEATDRHEATDRHEVTDRHEVTSNGDKGTKDRQELTSGGEEKEGDRESVDGNQDEGESREEQEDIELKEGSDHSHQEEEENEEERKEEEGGWEENPEEEGEEEAEVLTKDNPMFVPRAGPYFYHDSRFEDEDETGEADQPTTETIATVTKLKCQELDKWEHDLYVAEEQKPREEWEKKKDREYYENLERRRTRQRAGDGADRTYPHQEKGYRDKGRERRDGQYHQEGRNEGRGNRRDFRQHNQERERGREGNRDRRNFNKRRGNWEGTSQSVPQENWEDDQDREKESWDNNGENWDQDLETQEMKRRTKNKEKDSEERQRGFKNHGGSNQRDEYNQGRRTQGGWSSERGQERHQQR…	2990	2692	2975
I1G7F2_AMPQE	Uncharacterized protein	Amphimedon queenslandica		MASLQLGLQHSIGGLEPKPRRDILMTDFNVIETVDFPSGGSAITQAHKYKDFTFTTYSPVAFRFFREAFQIKAEDYLLALCHQSLRELSNPGASGSLFYLSADDEFIIKTVQKKEAVFLQKLLPGYYLNLTQNKRTLLPKFFGLYQYKCGGVKIRIVVMNNLLPSSLHYHWKFDLKGSTYKRRASPAELEKKSPTFKDLDFNTQLPEGLWLPPDKYDILNSTLVRDCQVLESFGIMDYSLLLGVYNVDEAVRAGEPPPTPTTETVGEQAGAADGDMTGGGGGETDERERSRTFLQSRIEARKNFSIFNPETLASDTDLQDFPTPGYPEGYIQARTKGGDRLLLYLGVIDILQSYRLKKRLEHGFKSIITDGDTVSVHNPSFYAQRFLTFLNDVVFKKDR…	579	31	401
F0Y351_AURAN	Putative uncharacterized protein	Aureococcus anophagefferens		MAAAAASPPAAWQQNVALLSTDAPGAKDDGEASDERKAEGQESPRGGGWNARGTAWVHGEKARGTLDVTGDAATAIAKSNELPEKHRPHRVPRIGKFFRRHIKKPTRRIKPPKGKVIDGRHEQYTLSYTMQLGIQRSVEYAHGALPDSFDAACAETIKTKFPPGGSDLTPEHAMRHAFTAKDYAPCVFSRIRALMGVTPELYLESLCSGLSFIDFIANSRSGQFFFYSFDGVFMIKTVRQDEKDFLLKLLPGYYKHLLKHAVRPDDDAAAAAASFFPNGNASLLTRFYGLHCTKLKHLRRKVHFVVMSSIYGANTSSRMTQFDLKGSLFNRSAKAEDKVLKDRDALDRRVKLRVDKAKADALLDSARHDAAFLARHGVMDYSLLVGIFTPKNGAAGALS…	565	152	565
F0YGM7_AURAN	Putative uncharacterized protein	Aureococcus anophagefferens		MNLHPVTESSKFIQITTADSHQLRRAVKLTQPASLESCEIHEQKCPQSDIPTGSLERQLLSQQKTHVKHRFADVDRNGNTLCKFVCQAYWATQFAAVRQAYLGLNEDEEIGYLRSLSMARPWNAQGGKSGATFFKTADGRFVVKQITRTELQMFLEYAPAYFEYLSKSFFHKYDTLLVKVLGVYQIGSHNRVNGRRIMEQVVVMENLFHDRIISRAFDLKGSTRSRYARQAETLSCKAHPVLLDENFMEFTNGRPLPLRDQAKAYFNSAVLNDTLFLSLINVVDYSILVGMDEENHELVVGIIDYMRQYDIIKKMERMGKSVGMIAGQAEPTVIQPPNYRNRFQAAMERYFMMVPDKWTSFRMQQVG	367	63	356
JGI_V11_54148	transcript:JGI_V11_54148	Bigelowiella natans		MMLTNADVEFLSSGAMVDSNLGVEANHHDDGNPTSIPCRVHMLLPKLLNDVQVPVFEDEASSIIAYTLASQEHAAIIQSSSSGVTTTEGGVVENTNNTVSGDDSERGGDTDRISSSSAAEESSSSSNNNKSKSASGSKHTSSTDSRDDWKSSRHRGQKPDIFSPSWYYTEPKAVEMILNEDSKSTCTHVFSDLSKSGPFQTNPSTITRFTCKALYARKFHALRRVYCGGEAAFIRSMSRCYGWNATGGKSGSTFSRTRCDRYIIKYVNKSEFKMLIDLAGPYFKFMAKGCFRSLPTVLSKILGCYQVSWKRANGDHMKTLYAIVMPNVFYATPVTHIFDLKGSVRNRYVKTKPGETDRVLLDENFLEYTRGFPIPIEEKTKDEMRHAIRNDSKFLCDME…	507	181	474
JGI_V11_79768	transcript:JGI_V11_79768	Bigelowiella natans		MHVMLSQTISTEARKRGERLEEDRTDEMVKGEEKDVKTNKVKPKAKGATKEDKQIAKEKKKRRKKLHRVLKNHPEFELTFDMQIGIRYALGMENGGIKDNTSLYSPSQRDRPPTLEEFDESIRLNFPRNGSETPPLTPPHSSRDFKFKTYAPKIFRRIRERFGISDTGFTTSVCGNFEYLSFKSNSKSGQFFFYSYDKRYMLKTMTNKECALLMKILPSYYQHVMDNPNTLLCRFYGMHRVKPAGNFHFLIMESVFNTNLEIHTVFDLKGSTVNRFAKRGESVYKDVDFADSNFRFRLPKTIAGKLEGVIKADVAFLKEAGLMDYSLLVGVHYLDNKPKRIEYRQDRLRRLKDKDEKHVDEAPLGVPKKYNVISQPKKENVQMSEDLLVNDDNAAAPAQ…	606	121	538
JGI_V11_85345	transcript:JGI_V11_85345	Bigelowiella natans		MSVRRSTFSHPTRGAPSKSVHHIGENAIHHNIVVDAQSYEIGDKVSIFSSSNKSWHEDGVIVDIDRRGQLKIAYNKVKNRLLQSKWLSPDNAVGSLKKRLDENICTSKTIAQLIRQQITYLDSLIERRQGEMKSLAEEVVKARQQKGVLAQELAKIEGGEAVAREMTRMGNVHLEDIIEHKEAKSLQPIEKGHSVARLAESMIFALRWSIMRVTSVPSKLRGGDFNECIDAHFPEKGSGSPYHTPAHRLGDFTFKDYGPKIFKRIRAQLSGVNELEYLEMIAHNQKFLEFISNSRSGAFFFFSSNGRFMIKTISKVECDFLRQNLKKYYFHLMEHKDTMLAKVYGLHRIKIHGVSLKFVVMESIFYSGNPKYIHQIFDLKGSRGQTRMATAKDFERAPT…	640	228	640
JGI_V11_90745	transcript:JGI_V11_90745	Bigelowiella natans		MSSSSSSVKSTNIEPCICLLNGPALEDIDTADDELLPVELAKAILLQIAWQREGVHGVHDHFVSILEVRVEAAQTQQFPACDLEDTSGCNKSRSVGKLKSPRGDSGKMGSQLSRRRKQRKAKDQLKGRRASVPSKNEIIEDEVAEFAFTLARSIPKMEEEVKELENQATADNAKTQDVKKKIKALKAKCTNLDNNMKGFLETKTKGKRSSSVASLIKDELEAAKRLEKILNKLEELEQIKEVSKTDSKQRETITAKAKDEKDKTLNHQSMSPEGEPYVASEEEDKKLRSMWKENSELFVKFERDSQGEWLQVGRPGAKKDPEAQDNDAGEFDTNSGEINTESKQQEKPVPGEETERKEKQKSDDTRDSHSPPLIDPTEFDSPVTSTLLSPRAAARSVSP…	885	467	885
A0A0D2VFA4_CAPO3	Phosphatidylinositol-5-phosphate 4-kinase type-2 gamma	Capsaspora owczarzaki		MAVVCAVQVGVLNLVTCSAPRPCAAARLLFICIDIAITIHRPSSSLLLLPVQSYCTQSFHPIANEYKVSIQARQAKPEGLPRLGSAAGRPPVGRQLYDERIVASRATDIAAASPLQGLLQDQDSQPPVQHVHNLCRWHITLHYGVFFSFVCVSFLYWKEGADIAGAFLMLCHRSDLPMKFKFKEYCPIVLVDLRERFGVDADQYLYSLAGAEPIPVEANGKSGASFYMTHDKRFIVKSMSKIEVDLMHNILPLYHTYIVETSARTLLPQYVGMYRITVDNVETYLLVQRNVFSATHEVQEKYDLKGSTVQRSADGEEIAKGGATLKDNDLRTRNRKLYLGNDIKEQLIATLERDTAFLAKLKLMDYSFLVGIHRTSKGEEPIDQDVDVYSLPSSSEEHD…	455	171	455
A0A0D2VLH8_CAPO3	Phosphatidylinositol-4-phosphate 5-kinase	Capsaspora owczarzaki		METGLAQSASAPVVAAADASVVPSATATLHVPLSLAPIATGVGSTASTASFASTNSSPPASPTGGISDKRRYSSNSSSNKLGHRKVVDGEVVYKKTPSSDLMQGIQLGIRHSVGSITPKQSRDLLMIDFEEHEIVDFPSEGGTYTPAHSSNSFRFKSYAPRAFRHFREAFGIKAEDFMLSLCNEPLRELSNPGASGSLFYMSHNDHFIIKTVQRREALFLRQLLPGYYMNLTQNKKTLLPKFFGLYCYKSALGFNIRFVVMNNLLPSIFRYHERYDLKGSTHARMASQKECMKSDPTFKDLDFMNKHPEGIYLPPSTYEALMRAMQRDCLVLRSFKIMDYSLLVGLHKLDETELQRNSMDSQTSMPDVTPPPTHANSFDLMSSPDKPQSFFSSPRASAS…	733	132	534
A0A0D2VSC2_CAPO3	Phosphatidylinositol-3-phosphate/phosphatidylinos itol 5-kinase	Capsaspora owczarzaki		MSHHAVTNPAALRQQQQQQQRAKQQQQQRDQLTSFAALSPSHQSVPPNGSLSSSVSILDASSSSSALSSSSVSLGYTRSGAAAGSSSNLLSSSLQGVTAPASAASSTLASSTSSGSVVTSSNNASEPDGASSSSSASSHPSTTTTSTTSEPGLTPQGATSMASGGTSTGLSRSASTASTASALRRRPSQSGLVKPATALQVDQLLANRRLSVALSMEAGNAAGLIDEESDGGADIDTPDEPADNEDDDYQSTIPSLSQQGGAAAGGAFDTSKPMVSSGTSTAQDQSQSGGGRSRSTAGSVSASASFSSSRAGSTQSLQGSHHSIDRAESFGGSSNMPENTTEPPTRTLAVVLKQIRHFGDSEYRKKYWMPDVNCKQCYDCSGQFTAFRRRHHCRICGQI…	2598	2307	2588
A0A0D2WHV0_CAPO3	Phosphatidylinositol-5-phosphate 4-kinase type-2 gamma, variant	Capsaspora owczarzaki		MNTKSRFKPVKQNQKVFRASDPLQAVLQWGVNFMMNELSQVERPTLLLPVHFKAYSKTKIHNHQFNTSDLPMKFKFKEYCPIVLVDLRERFGVDADQYLYSLAGAEPIPVEANGKSGASFYMTHDKRFIVKSMSKIEVDLMHNILPLYHTYIVETSARTLLPQYVGMYRITVDNVETYLLVQRNVFSATHEVQEKYDLKGSTVQRSADGEEIAKGGATLKDNDLRTRNRKLYLGNDIKEQLIATLERDTAFLAKLKLMDYSFLVGIHRTSKGEEPIDQDVDVYSLPSSSEEHDEVYFVAIIDVLTVYGAKKKAAHTAKTMKHGVHAEISTVHPEHYRSRFLEFINTIVE	349	55	349
A0A0M0JEZ8_9EUKA	Phosphatidylinositol-4-phosphate 5-kinase	Chrysochromulina tobin		MSSLEGEKQRKDLTEHFFKLDSDGDGQLNFDEFRNGLGTLGLDQSFVRILFNSFDKDGSGKIERNEFLASMAAMLNPADRDAQIQLAFDAYDTNKDGRLVLPEVYHVISSLFATMEKMGIRDHMSASAEDTARELFRCMDIDNKGYVTKEDYAYLATHNPDMLKKDTTVNFKDYAPLAFRRVRQLFGISDSVYMLSLGPEQILGELLLGTIGSLSELFSEGKSGSFFYFSNDGRYLIKTIPHRELRSLIHILPQYVVHVESQPHTLLPRFMGAHRLMLPHGHSKRVRKVHFIVMTNVFNTSRAIHHRYDLKGSTQGRTTGEKVLKKHPDMVRSDLNFLRAVYTMDYSMLIGVGIEMVSCVAAGGLSASPVLPPVSDSPFKIRRTGGQTIAGKQGPPWTD…	483	149	483
A0A0M0JM76_9EUKA	Phosphatidylinositol-4-phosphate 5	Chrysochromulina tobin		MPTPRDESGDESEHTPRGSERTPRENTRGASSTDRRHSRSPGGTRTLATAVQPAKHRVRHRKQRQGQTIYKGHPSWKMMVNVKLGISITVGKVSSEEPRELRLTDFSTSTRTDFPPEGSPLTPGHSSEHFTFDDHAPLAFRHLREHFGVQADDYLVSICGESSLRELGTPGKSGAVFYLTEDGKFLIKTVSKMESKFLRQILPNYYNYVMRSENTLLPRFFGLIRITTASHRRIRLVIFNNLLPQTFSIHEKYDLKGSTLGRYATKEERDDPNVTLKDLDFDKQLLFSHKSHAMLKGQIESDLAWLRALQIMDYSLLLLLHFPAREKDGDEERTDSSAKSSSSEYQSNYDEQGRLARRPSKDATEESKAALGGASAAAGALPQPPPPQPPPPLPVEELP…	734	109	565
A0A0M0JZF9_9EUKA	Saicar synthase-like protein	Chrysochromulina tobin		MNGGEIGASASPDSSVRSEPETSEEADTSNLISAGHESFDLIFMMLLGIRTAISKFANEPQRELAPNEFDDKWDGDFLANGSADTPAHTQQDFRFRDFSPLVFRQIREHFGVTNEEYLLSLTSEYVLVEMFTNSKSGSFFYYSTDYRFILKTCTKNEAAFLIKALPRYHGHLMAHRYTLLCRFFGLHCVHLPTTLGNEVYVLVMGNVLPIDKPIHERYDLKGSTRGRITSEAERQDPNVVLKDLDWIRAGRKLHLGPDKKRVEQQERDQTGGVVPVLDSAEICPGAMSFVQQLCKRMAVTRGAALMIDYGTDETPKDSLRGILRHAPVHPLHQPGLVDLSVDVDFGTLRQVARETAGSSLRCPPLSTQRDFLAAMGLEARINALLKGMDDREARKELVR…	443	72	436
FYV1_DICDI	1-phosphatidylinositol 3-phosphate 5-kinase	Dictyostelium discoideum		MAESFQQLGVGSKSNERSFFSKFFGTDDSQKDFGPLPEIEYSDEQRFNPYPAIYEKKNNNNNNNNNNNNNNNNNNNNNNNNNNNNNNNSNGNGNRSNSSLNNSNNNNQVRRTHSPSVSNKSDESNTTNTNTNITTNTNITTNTNTNTNTNSTNNDTSSNVTQQQLLTNLGQSKIISALKTKFQRPLPPVDDKKFWMPDHSSAVCYECSEEFTTFKRRHHCRLCGQIFCWKCSQKTLTDGKGERVRVCNFCYRRYMAPDDLDMEGYHYDPITGTVISLITNNDDGTNLNNGNGLIKLDGSTHNMNVSLGNSGDNSSFVQSPNNNFSQSPTFSQQQQQQQQQQQQQQQQQQQQQQQQTTGVMSGLNPFSNSTLLFGRNNNNNNQQQQQPIIEEDKQYYGDI…	2656	2322	2601
Q54DL4_DICDI	Uncharacterized protein	Dictyostelium discoideum		MEEISNFEKDKGQNQQENISSNIIKRTKVIKNSKLIKITSTPTPSPPPPPLPSIPLTNITSGDNLDINNNNNNNNNNNNNNNNNNNNKKNNNNIDNNSNITNDNNNNIINDESNNGNSPTLQNNELETPPIYHKNEFFVISDIVPIETSSPLPSQSFSTDQINTSTNTNTNNNNNNNNNNNNNNNNNNNNNNIQLLNIPNTSNNNNTYTNTTTDNNNNINKRNGDNNSPGQLIEIPISPISLRKESDNVQEDESSLIQNKSETKVGGADGNASSSSSIYKKKGSVIINHMDELPSGSELKEHYVLTKSGVVNLKEVSSGSPHSSPLSTSKPFIPPPTTQLFPKGVDSGLTKKELKKEKKIERHILEAIHDINNNEIAGELTTTTTTTTTTPIPLSPNIN…	944	498	942
Q54M96_DICDI	Phosphatidylinositol-4-phosphate 5-kinase family protein	Dictyostelium discoideum		MIGFNRFRNKLKGVNSPPIKREPILPSSPTIINQQHTTLTRKSMLLSKRIVIFGIRGDFLSNLLVTVLAQYECLVTLVFLTQSNSNKDNNNNNNNNNNNNNNNNNNNNNNNNNNNSNNNITTLEILQEESEKIDEIVKENDVIIACFEWSEFRTIYDQVKVISNSCKNIKSNSTNDNENNNDSNNSNSSSSVSSNNESSNENKKSKNLIDKQIMVVFPIGVEDMEYSLENTSIESIFDPLPVTFIFYSALMQWLFVGPPSISQPHLQLVLSKTTEGCYWLDCDDLIKAIVELIIQIDLSGATKMYVLTGKECLTCGEISNILYNECSIIVDDYVEDITFLKSSNSLSSGGVVGASSNPTSSNGANVITTTTIAVAGSTSFVSDSTSNLAVNDKDDDNNN…	1271	741	1271
Q86A02_DICDI	Uncharacterized protein	Dictyostelium discoideum		MTICQPIPCGGSYFWNIVEPYKNDEYVFVMQSYNGPFRWKSEEYRIVLMCGPNSNGYIIATSTLFSEIFSNWEIITTIYKEKIEKTGLSHFSDTFLIQLYKKLAKKLSQVNSPIFTEEEQNIQPPPQPQLPPQQPPPPPQIQESQPIQEQIEQIILPTTLEFPKSRDNEEIKIIKKRKIVALFKTLYRVDAMTIIERDYSSSSQWIEWVDESTGMRPIHVAVERMNVQLVKYLIERKADVNIKDNQGWSPLHFSSFAGSLDICQILLDQGNAAVLTISKDGTLPLHYLIRHCYSINVPSSSSNSNNNKDNNNNNYKDNNKFNSNLSINYNNGGDCNNLTLKQKQESNNKLFSILSLLLSKGTPINAKTIRGETALHRACYYGSAQSVKFLHQNGADVNV…	1589	1264	1589
Y7588_DICDI	Probable phosphatidylinositol phosphate kinase	Dictyostelium discoideum		MNTIDTVVPEMNPALSESIVFAPIRTGEEGEKIPIIPINAALSESIVFSPIPPPPSTTDNTTNTTTTTIETTATDNTNDTEEKQENIENNNNNNNSSISSPNSIDGANKKDSIELEEDKEHSIKRKDGSLGDVVDNEKIIPNSLDSDAPEETSNLNKKSEINIKQVLKNPSFDATNDNHNPQEVDNTDNPDKPTTPRQTTTTTTTTTTTTSTNSTSNKLPNNGDNTVSFDEKFDPNVSHSNLNDDYKASGSSDSPNRVRLNTSQRLKMYKQKSEKRLSHRPKSIKLEHKKNVLGEIIYKGHPSWALMLNIQTGIRNAVGKSMGTEGGVNAKTPQQYHTLRKPSEFKRKEDFYVSPKTQRFESAGTAMTNAHSTGAFKFKDYCPNAFRYLRYLFGIDTAD…	719	348	719
R1B4L2_EMIHU	Phosphatidylinositol-4-phosphate 5-kinase (Fragment)	Emiliania huxleyi		MASSFLTSWLPQSLAAPSSEGCKSADKADAEGGADKGAQQPAAAPPSQQGELSKGKELAVAVPERVAPADGQAAASAGASAAAAAPEPPSPKAYTAAASPAGRRAAGEEEATRPKGRPAKQRVRHRKVREGVTVFKGHPSFSIAQNLKLGIAYATGRAGARTTRQGPLQAKDLKAVYTQHFPREGSATTPAHSTSAFQFKDHAPLAFRHLREHFGIDEQEYVVAICGEGSLRELGTPGKSGAVFYLTEDARFIIKTVSKKESKFLRRMLPNYYAHVLSSDQTLLPHFYGLVRITTALGRNIRLVVMNNLRPEDLPVHEKFDLKGSTLGRYATAAEKRSTNVTLKDLDWRHQLAVPSDVLTPLRRQFAADVAFLREMRIMDYSLLAMLHFPA	391	176	390
R1BFM6_EMIHU	Uncharacterized protein	Emiliania huxleyi		MPAPPPMDPGPSRAESSEAGLGESSKVATSKMITSDHDSFELIFMMLMGIRTAVGKFASKELPAEMGPAEFNQNWEGDFLASGTPETPAHSHSDYRFKEYSPLIFRQLRERFGISSQDYMLSLTSEYVLVEMFTNSKSGSFFFYSADYRFAAFLMSALPPYHQHLMSHRFTLLCRFFGLHRVQQRSGKVVYFVVMGNIFPIDKPVHERPSGWATAGATAKRPARTSCLFYKEQLLREQAARRPASASEEGALTVDKEAAKYGERVGAQNFSVVDPVQYSARFQNFLADGIA	291	74	291
R1DWD1_EMIHU	Uncharacterized protein	Emiliania huxleyi		MPLVTLGPTSVTRPQDKVELAEEYRSVSTLSRFGTSQDVRGSRQTPVHVSTTREYTHSLGGEATERFTEGKSGALLFLLERAFFYFTHDRRYIIKTASKEEFATLMRILPRYHTHAKRHPHSLINRIVGAHELSLYGQRVRVMVVESCFQASREVHERYDLKGSWVGRGGKMLKSRGDDLDVRSRFLLAEEDARRISRHLREDAAFLKANNLIDYSLLVGVTKTRYEIEGAAQRRDTAVVGSGPGDGAASAPFHRLDSGGLAAAYVEGAELYSMGIIDILQDFNLRKRAEYLIKRFVCCQGKGVSVHPAGEYGDRFVRNVVEALIEPVRLGAEPRVIRGYTPAGSPLGMFDLKQSERRVALGRNRTRAAPVVPHPQQPQPFGAERSGVWAPPRTSPRLV…	462	27	332
R1FED7_EMIHU	Uncharacterized protein	Emiliania huxleyi		MPAPPPMDPGPSRAESSEAGLGESSKVATSKMITSDHDSFELIFMMLMGIRTAVGKFASKELPAEMGPAEFNQNWEGDFLASGTPETPAHSHSDYRFKEYSPLIFRQLRERFGISSQDYMLSLTSEYVLVEMFTNSKSGSFFFYSADYRFVLKTCTKREAAFLMSALPPYHQHLMSHRFTLLCRFFGLHRVQQRSGKVVYFVVMGNIFPIDKPAPPAQPALSPPPKGTATALTAVRGEDKKRRLLAQVKKDCELLERLEVIDYSILIGIHRAGADRTRRRVIARPACPRIPAPALGSRRNGEAAGAHEQLLREQAARRPASASEEGALTVDKEVYYVGVIDILCEYGFQKQLEHSYKAACHDL	363	74	362
A9UYD9_MONBE	Predicted protein	Monosiga brevicollis		MDGPTSKLKKVKAWKSKGKAFRQADPLLAVLQWGVDHTMTQLEYVPVKELILVEDFKAHSKIAVANHLYNDHELPSKFKVKEYCPLVFRDLRRRFQEDMDDYLYSLCEGPLAPRSSSARTGSHFYVSHDQRLVLKSLSKEEVLQFHHTFQAYHSHIVELGCRTLLPRYLGMYRITVHDRDSYVVIMNSVLSAQTDAPPQLYDLKGSTFERHATEKDLEQDVPVLKDGDFLQRSMRLELGTHRADFCDRLAHDVRMLEHLNLMDYSLLLAVYRRADIEDVDAFVQDAYALPLASPDQEYLYCAGIIDVLTVYNRKKKAAHAAKTAKHGKAAEFTTVNPEQYAHRFLEFLTAAAK	353	59	353
A9UZJ9_MONBE	Predicted protein	Monosiga brevicollis		MAAAVPADLDAVPRTDVLDNVTKLRPKPANKRPPTRQRAPAAAAVAASPASPVSSSATKHTDPKPKRRRFQFGGRSKTYAADHIEPSSGEETDGDVFESHTPRSNSKRHKMSKKGHRRVDKETGEVFFKNVKSQELMSAIQMGIRQSIGYVMQRRKRDILVQDFDEVESQNYPREGTSTTPAHHFESFKFSTYAPVAYRFFREKFSIDTGDFLMSMCDSPLRELSNAGASGSLFWLSHDDLFIVKTVQKGESKFLRKLLPAYYLNITQNQRTLLPKFFGHFCYKSASGRHIRFIIMQNILPSNLSYAERYDLKGSTKGRFASEKELTKKNPTLKDIDFIKKHANGLIMSDRTYEQLVGTIERDVRVLESFRIMDYSLLVGLFVPSRGAPSAYSSSSAHQ…	1081	167	663
A9V0S5_MONBE	Predicted protein	Monosiga brevicollis	GPCR-like domain predicted	MVDLVTSVEAQVACLDMQLHLVELADLPNTNACHRCGSRFEAHSRHICNSCRFHVCHNCCKRKLIDFAHYDVCDSCYAVNKDRKDFLHDFPYESLPLMGGIFTKRGEHRRSWKRRRFVIDTNGFLSYFDEYLDDLKRVVPLKAVKGFYVGSTYDTRVKWPKDAVSTQCVFVELPTRRMEIVFHSLYEMLHFRFLVALFSSVVDTCSALDGGVDAPSRARQLLAAHNGNPESNSDVPALPDHTNDRNSDSSDDLAFNAAGLVLIECHGIVLHADHYVCTRCGLRLQEPFVVVGKLCCEKHAQEALIELDLPPETLRCFGMAHPRPLFVLVSQEEWRVDPNSVTTATLTDFVMAQDRGLLNKVDAIRERMISLQADRVEGTTAATPSLDTPVLTSNESEKV…	976	438	758
A9V092_MONBE	Predicted protein	Monosiga brevicollis		MEEQYVSLGDPPPEPPEEENSFSLASFLGFSRSTKRAAPAEAAAAPATSKDGVAADKTGPAPLAAAPEPIILPPAQSQQQQITSTDRTTTQPASTPISSTLEGSLAASTGSGSTQGPAPGSVPGSASIPVDARRASFTAGAQASSNVLASAPGPAAPPAPGDYSSFSAHDRVSILNRFTSLVKTDTEQAFRQHWMPDESAPECYECGGTFNLHAPLEDARRFLQQVAAERTLDIRLHREQLVRYANTFVASELINLMITMRFAQKREQAIEIAQGLLEAGFITMAREDGPTTFQDDYVLMRVAPKTFADQDPSTPQTISSADDETDDAPSWFRQIETQPFIPDAEILEESKDEFDEDGDDLNASFSPGSLPPLEPRSSSMTKSQYLSTPKAHRNSISRG…	1639	1293	1579
mRNA1_NF0041470	phosphatidylinositol-4-phosphate 5-kinase	Naegleria fowleri		MYGSFHCFEKTNSDIMMCNNDNNQSSFSSELSYSNLITDRNRRYKNLKRNEGGGMTPSTLSSTFATVTHHLSNGDQKEEEVRPNTIGALNTATDSSQIRKSSSFDDHSSSRPIHHHHQTHSFPSFSPQMSSSHTATDSMTHKNNNSSISNPSSSASMIHHSPPQEEMNVTRRTNSSSSSSSSSISNTLCEKSTTVSSRRFGVVVSSFSEKNHASTTTTTTSSSLNEQGNDNSNNTKTLSDPAAISAEQVAEDSLSNDYLDDGNQMPSSISDSTLEDEQSTNLNSQKSKKRVFKVPKINVGLMTRIESTDFDTDRFVTTDRESIPSSSRSSGGSMNSISNNTARSSRGASFKKRLDSMLKKESRADIYMANMQELIKNSQNKIGEEVTPSDKDFELMRVI…	1323	434	848
mRNA1_NF0062250	phosphatidylinositol-4-phosphate 5-kinase	Naegleria fowleri		MSNHQVRESLSFALKFEDEKHYVEAFAQYLCCIDLITSQLRELTIPMNISHIDLYSQEVQLKTDQLFYFARECLYRSELIFNDKRSYFGGRGGGSVSNDGKGPINDSKDSQKDSTSSSSWLYNPNVSYNSSNMYPSVTNQNYGNIGNGGGLLLGESLHKTEQKFQNFKMTASTTISTAPKSSEINIQNLQKTKTTPPNKSTTQSKPLETMDTNNNRNLSPRRTPPPLKKSNSTPSSELKSSSSSTSSTTSNASTSPNNIVTSSSRVPPKLPSKMSAKTSDITPPKTSSRSENVQQETPKTPLSDDVQKKEDLTFVKQQIAFYDSINKNHENNNSAIRKTNSFSAASLSPRQSRPSSETTQTTSSEIKNSPSVATPRSVSNNRSQRISEDFSSTNSSQTS…	1043	716	1043
mRNA1_NF0081380	phosphatidylinositol-4-phosphate 5-kinase-like protein	Naegleria fowleri		CFIIPFHPNNTLFFMFQSPSESCVCPPSFRNNRKVTSPASIGDDNNQCHDIHFSDAALSSNSLDIMHGTPPPTQLHQRWSLAVEVSENGSFVHDDDDRVFSQQQERQDDDPTLIVGVKEEGTMNKLHSLGSHIKERTNSDGETKSGLTIPSLLPSKLLGSRKKKEKRKDEEGSLTSFDKEELKQLSEEFSAIDKSGNIGLNEFVNCLGRLNDSDNQSDADLVLGKILFRAFDKDNSGTIDYREFLATMAILSRGNVEQKLEFAFSMIDLDHDGKLSREELQKVVTALYKVLTSLGLGSKAMQDPIVYANKLFDEMDEEKCGYLTLEAYKKGALKNSNLLKGLGVLESSESVIDQGDASSSSTENGMDLLTENDLKNTSDKPMKHQGKIIGFGSRKWNLC…	787	429	787
mRNA1_NF0082130	phosphatidylinositol-4-phosphate 5-kinase	Naegleria fowleri		MPNQTILENGITTAVSSPSISSSSAGGTANNHQNNSTSTTTSVSTINKGTQQVNNNISINGTSAHGTEVNGPNMSREGSISISITPTGNTGAVTNGTPNNLSSPNVHHGGSLSPRASESSLNKRANSFSSNNVGNTPATPVHTQFALKPEDNSDEPKKIIKNAKKKKWHVNAMGEIIYKEHNSYNLMRQIQMGIRSAISEITPKKQKDVLTYKDFTNTNKMPFPEKGTTRTPPHEFPYFDFYDYAPFPFRHLRERFGIDASDFLVCLCHEQSLSILGTPGKSGALFFFSADMQYMLKTVTKKESKFLRKILPDYYNHVMANPNTLITRFYGMYSIKPKGGKNVRFVIMNNVFDTTMYVAERYDLKGSTIGREASEKERKRETPVLKDLDFLKREKKLAI…	560	218	554
D2UXJ1_NAEGR	Phosphatidylinositol 4-phosphate 5-kinase	Naegleria gruberi		MSLNQVRLSLSNALKYEDDKNYVEAFAQYLCCIDLITSQLRQLTTGDKSEKGTSWSVDLGSQQLFFFARECLYRSELILKNRKSYFGGIDDSNDERGTNEEDSTIYPSLGTPVESSTKKIGSGGGLILGNQEFGLHSSSSFSDSNSSRIKIFTKNGSSFFTNNSTSTPPTSSNTSSSSSLTVTNSSSYILDRSPRGDRTSLTKPLPPTNVSVNNTPSTNENSTRKRTPPPFKRKSLSEVPSLSLQRESPERPKPKVPPKIVSKDNLQDEKRLCKTVEDEKSAKPSGSVKHLSALFEQAMNNTTPEKPVQKELKSQTPTSQQKSSPNSNDPYNLSIKSTPVIPPLNFPPQPIQPVNQSMDSAKGTPKFEEKKNLQRSQSEFQVTQKKSKRKSLSQRMISN…	995	673	995
D2V0L9_NAEGR	FYVE finger-containing phosphoinositide kinase	Naegleria gruberi		MNGVVDSKNHQHTLTPPSTNNNNNTINNNNNNNGKKRSDSLNSTTSSILFDHDKPKFIEFTTSTPSGPINISSFISKIFHNTTTTNQQANNTSSNLLNNHHSNLLNSDLTNDHSDNYYFYENPTNQAVSLFVSGNKLKLNENIKIKQKILNREDITDTENIEVNQLHLTRREKPTLHATSHNNANQHLNSSQEFQNKTLDIQHIDNLISKKKRSFSITKNSSNVIETENDTSYSGFSLVNKKELLKMENRVDLQASRHNSTDSLLSRSKSHPELYKFISQNNSSDEIVNSDNNNNGSAPQSPSNALQQQQPSSPGTPNNLPNSSSTGSGFQSGTADSYHSPTNDSQSIGVMSPSIMTSPSHHYHYQQQLHQNQQQQQFNSYSTPPTTPSRENTFKQFLS…	1798	1522	1791
D2V4K8_NAEGR	Predicted protein (Fragment)	Naegleria gruberi		SDGKSGSFFFYSSDRKFMVKTISKSEVACLKRILPFYYNHMISNPDSLIVRILGFHEMVIDNEKFNFIVMGSIFPQSRSIDELYDLKGSTHGRKNPNGFCKKDLDLIEKERKFKIGNENKLLYMKIIEKDVEFLSKCNLLDYSLLVGVCNASRNIKQDQEVGINVNLVESSPRKNSGSLAGSRFSRRNKCVCGIPSIDIARELQDDGEVYYIGIIDILTEYNRKKEAEHTLKSITNKSDTISAIPAKPYSERFFKFMHQCF	261	1	261
D2V6J4_NAEGR	Phosphatidylinositol 4-phosphate 5-kinase	Naegleria gruberi		MKASTPTTNSPGDNSLDSPRFKEIELKIKAVIRYSLKRTAEEGEKYAKEVEKEKSLKMPKTNDCKAFSFKDFRPLDFGNLRKTCGMNDREYFNSIGHTKFEWKTMNGKSGSLFAVTEDKKLLIKTVTKDESKTIRNVILPLLMEYIKNEPNTLIVPVFGLHKFTLDGSDFRFVVMKYLFQAPTATTSSVSSVSSPTTANSGAKLQDPNVGFEMNKIYDLKGSTTDRIAKEGENIKKDLDLINENMKFHIGQDLSIEMLFQLKKDVNFFTSCEVMDYSLITGIVAPKEGTLEAIQNHIKSNNEKGRDKFQIITNTKNSQEFYYFGFIDYFTKYGLRKKAANNIKSMKNDSSTISTVPPSSYSDRFMQFIFKVFD	373	53	373
D2VZS5_NAEGR	Phosphatidylinositol 4-phosphate 5-kinase	Naegleria gruberi		MTSHQTGQSSSFTVQAGGSSSSSTVVPPSSSSSSGSAADSNNNNLKATSENHKNDDAKSTTSTNSSLHQQQQQHSELNISGNNLNVLVTPVALDGKSEPLSPTAHRRATSISSNGYPANTPATPVHPQFTSHPEDDNDSDNGKLKGKKNKKKKWHVNAMGEIVYKEHNSYNLMRQIQMGIRSAISEITPKKQKDVLLLKDFTNINKMPFPEKGSTRTPPHEFPFFDFYDYSPFPFRHLRERFGIDASNYLVCLCHELSLSILGTPGKSGALFFFSADMQYMLKTVTKKESKFLRKILPDYYNHVMANPNTLITRFYGMYSIKPRGGKNVRFIVMNNVFDTTMYVSERYDLKGSTVGREASEKEKKRETPIYKDLDFLRRSSKLKVGPQMKNLIMNQLQV…	650	204	650
J9HQG1_9SPIT	FYVE finger-containing phosphoinositide kinase	Oxytricha trifallax		MEQQQNIYQNQANKQGMNDNNGNNSQDSDGQDTSSFQIGVHGMGAGDESHLVGAIEGANQQSHFETILQKHQDATLNRNHWVPDQKARQCKQCFKDFTFFYRKHHCRICGNVFCHNCTTVQAIKSNGIQQKNVRMCSECEDMIQKYQKELSNKNNLIFTGSRNSNYFAQDYQHQPNSKYSFNKDQDYEDNDVVYKDPEQRARDLEELNRIRQIQNEIDNIDNDMKRDGINRLLSAIEEEKIEFTGSIQIDHTNLDKANYQRLRDFSNYHIRNIVIDIMKSNSIDFDKWGNKLLEFVSTAVENVKPSSRLLGDDMNFNNFIKIKIINHADNSKSAYVNGVVLSKNLADKRMEHKIENPRILLLKDSLGSVNNDSNMLISDISTVIDQEQYQVNIIKEKLT…	1987	1513	1878
J9I1B4_9SPIT	Phosphatidylinositol-4-phosphate 5-Kinase family protein	Oxytricha trifallax		MKQSVIKNLKEEIEQKCGRKLGASMHELFTLIERFQQNANIVKEDKRMMDFDSFREILGILGNFSISERMFYAIDDDRDGLITLEDYLIYNDIIAYGTEREKDFVTFKIFDIQGKGKVSYDDFKIFWSQFLELYGEALQTKLQCEEELVEYAFKEIAGEKPYFDFPAFEEAKKSNPQLLMWLEQPGQFLQENVKESFSNKKIDFQVLDDYHSQVMCALDDIENSIESMFGLQRQFTPRDISLKNPTFGGILRSKTIIGNNIKKMTQANHFKQRSQFQIPKTGKLSEIFLNTSPDKTHDQNILIQNTPIIPFQKSANLNDILIGFPRSQSNFGSPLYDSPYKQQRQQFHAQEKKEISNFGVFESEVVKEFQEPNIEIVEDSDDSMGNDTNEEVSLIISQE…	974	635	959
A0BY11_PARTE	Uncharacterized protein	Paramecium tetraurelia		MDQQLSGVLIKRDKWKAESKVTKCEHCDRQFYYLFRTKHHCRKCGLVFCSDCSSNFIDGIHFAQNTEKKVRLCGVCYDQVLKLLKAQGYKLENAFETRVVSVSIDKGQLNLSRRESIHKLDDQSYSISRSQTTQVTEEQEDNMNNDQEFNPEIIQVSIQSYFPPEEQNKNKESELLKSQLSLLKEKCYSQMENICDHSLKIFIQPQRNHDNHFEGLKSTTFEFVKRAVEDIQFSSLNSDPLDITCYVKTKLLPYKDYSLTCYFPGIVIRKNIALKRMQTELYKPRILIIHGNLDFIEETQQFDDFILKEKRVLQDYIEKIKENFKPTIIIVEKSVSKVALDICCKFNITVVQNVKIHQLRKIAKCTGSKFVRLDKLDGYIQKETQVTGNCEKIFFRNFP…	1456	1165	1455
A0CD60_PARTE	Uncharacterized protein	Paramecium tetraurelia		MKRRINFIHTNDKKKFKKYDEYDFSKRRIGFSEKEIKKIRQSIRFLKLAQIGYINYQQFRESLGIMGLANAEFLSLRLFHVIDIEDSNKITFEDFLNYLNILVNGNKQQKAEMSFRFLDITDTGRILQNDIEQLCADILLFWHQITGSKVLPNLSKVEMLIKALGMQSTGEISFSAYLDAYDNISNAIDWFEFFNDTKTEKQSIHTQEIDNNKLQQSIDNLQDEVLSCIIQLKNSKRGGESIIFDANISQINQIDNKIDGPFYVSIQTPKRPGDVDPSQEVSVKYQANQPQFSLFQNDSRIHKIASFGKQDKLIVLEQKKMKKPMSEDFRRATIANIPKKHKAIYFGHENWNLVISMMIGMRACAQALCPLSIELKDKDFKSKYIYNISNSNNQNICYQ…	670	383	669
A0CD67_PARTE	Uncharacterized protein	Paramecium tetraurelia		MKQFSQKELESIQKRFSAMSNNGQVNYKQFQNTMGILGLDHATFLLDRIFNVISEGKKVFTLNQYINYLQLVMFGNEQQKAQLSFAFIDLQRKGYIEYKEFQQMLLDLTMFWNQITGSRVTPRQSYIGNLWDQFECERLDFPQFYQKYQIIQESIDWYEYFNETEILLQSCPQANKAFILQNMIDQLQNEIRNCVNLLSDYERNKKQIIDESFVYGPCNFSTSQIAKNGDDDPSFEISFLSNIQTNSFSLTNSSDHPLDQVLNRLEYLQQMIEQAINLPQVVQPYYFKSPARLSTQRKKNTIMNMPKRKAKQKLSVYFGHENWNLILNLMIGMKQALSNIQPEFYGKNALQHEFAERYVYDILQNRCSNFDFRKAYQFKDYAPSIFLRIRRQFQISNKD…	689	357	684
A0CSV0_PARTE	Uncharacterized protein	Paramecium tetraurelia		MINQQLLQTTKWVQDRDAKACKKCQNPFKAIFRRKHHCRNCGQLFCDSCSNYFMDKTNFKNYQEIKKNKVRLCQDCYIDINRKLRASGEVVEDKNSLTVLNSQQLRRHSKSFNVTDEKLPESAKQVYIVFRFIKTSPPPPLQLVPQIAIDPQPRSQNCKLQIPDTITMGDDIEQKQKKFEERMISKVEEFVERRTLAYGIKEKWQGMMLQFILNAIEYLKQAEILPLKNKILLIRIKIIPFIHYASTRYLRGVTITKNIAHKRMKTHHKSPSFLLLTGSLDLDIQNFDNVVKNHNKYLQQALEQIDMLNPNIILIEKGINNILLNEFLKRDITVSIQCSTKQLQKVEVAVKARIQRAADVFNKCCDKDCLGKSDTAFYESCDPDSIKQNQTLYSRLDEK…	1380	1103	1379
A0D114_PARTE	Uncharacterized protein	Paramecium tetraurelia		MPYLDVSTIVEDVDIFFVKSKQIQPCSCSNHFFDGSPNEGEKKIRFCRRCYDKISQLIADKGFFVDNEESTLKVTLKKEGNSHSRNTSKQFESVTTFTSSKSIIAKGNEVQQIQDEDETLLEINQEKEDISEFLEESDIAKDQLPILQEKSGYQFEKICEYILQNVLQPNKTYEKVIEFWKAKMKTLITQSVQEIQFHSLNTKLMDINHFMKIKIIDHHDEQLTSFFPGVIFRKNVALKQMQSEINKPSIIIIIGDFDMEGSQNQLEDYIQNEKKLLVDSINQIYKNYEPNLILVEKGANKIALDECLKKKITVLTNVKKKVLQRVKLCTNAKFISLSILKQCIERKEQIVGTCEKVFFKQFPKVVSEKGEIQKDSTLCFLKNQSCQKFATITISGPSE…	1341	1058	1340
A0DCP5_PARTE	Uncharacterized protein	Paramecium tetraurelia		MKSASRFDIIKNELIPKKKWKEDQEINQCGMCDNKFNALFRRKHHCRRCGYIFCQDCSNHFIDGPPNEGEKKIRFCRRCYDKINQLIADKGFFVDNEDSTLKSTIIKEGYSHSKNASKQFDTAATFTSSKSIIVKGNEGQQFQEEDETLLEINQEKDDISEFFEDSDIAKDQLTILQEKSSNFLEKICEYILQNVLQPNKPYEKVIEFWKSKMKVLITQCVQEIQFHSLNIKLMDINHFIKIKIIDYHDEQLTSFFPGVIFRKNVALKQMQSEINKPVIIIIIGDFDMEGSQNQLEDYIQNEKKLLVESINQIYKNYEPNLILVEKGANKIALDECLKKKITVLTNVKKKVLKRVKLCTGAKFINLSTLKLCIERQEQIVGRCEKVFFKQFPKSIQEKG…	1370	1087	1369
A0E250_PARTE	Uncharacterized protein	Paramecium tetraurelia		MDQQLSGVLLSRDKWKPESKVTKCEHCDRQFYYLFRAKHHCRKCGLVFCSDTNFIDGLHFAQNTEKKVRLCGVCYDQVLKLLKAQGYKLENTFETRVVSVSIDKGQLNFSRRESIHKLDDQSYTISRSQTTQVTEEQEDNMNNDQEFNPEIIQVSIQSYFPPEEQNKNKESELLKSQLSLLKEKCYSQMENICDHSLKIFIQPQKNHDNHFESLKATTFEFVKRAVEDIQFSSLNSDPLDITCYVKTKLLPYKDYSLTCYFPGIVIRKNIALKRMQTELYKPRILIIHGNLDFIEETQQFDDFITKEKRVLQDYIEKIKENFRPTIIIVEKSVSKVALDICCKFNITVVQNVKIHQLRKIAKCTGSKFVRLDKLDGYIQKETQVTGNCEKIFFRNFPRP…	1446	1153	1445
A0EDD8_PARTE	Uncharacterized protein	Paramecium tetraurelia		MKNQQLLFTTKWVQDKEAKCCKKCSSQFKAIFRRKHHCRNCGGVFCDRYRFCHRTQNSCSNFFIDKTNFKNYQEIKKNKVRLCQDCFNDISKKLRENGEIVENKDTLGLPDQQQMRRHSKSFNVVNEKLPESAKESTPPALQLIPQTIPDQKPLLPVLKVHPPESITIGDDIERKQKKLEQKMISIIEDFVERRTIAHGINENWQGVMTKFITNSIEDFKYHQIDNQSKVKNKVRYIKIKIIPFINYAATKYLRGVTIRKNIAHKRMKTHHKSPLFLLLSGSLDLDIQNFDNVVKNQNKYLQQALEQIELLNPNIILVEKSINTILLNELVKKDITVSIQCRYKQLLQVEQAVSGKIQKAVDVFNKCCDKDCLGRADTASYVCCDPETIKQNLNLYDKL…	1393	1116	1392
D3AWL5_POLPA	FYVE-type zinc finger-containing protein	Polysphondylium pallidum		MTSSSSTTSSFISRFFGNDDNQKDFGPLPVLEYTSEPRQQPPSPLLPPPPPSTSTTTTTASAPVSPFASPNVPSASILAQQNPSPLNSVISISDPNNSNNSSANNSNHSSSSSISLDNSNSNSNSNSNSNSNSNNGSLNNIGSVIGGSSSSNSSSTDNTTNNNSNVNSTDKTIVDVLKSKFQPNTPKPDKKFWMPDHSSPHCAECSTLFTVLTRRHHCRLCGQIFCWKCSQHSITNGKGEKMRVCNFCYNTHNSGSQQRGLQNNDDQIIPMSPNDIIQNIEGTEHHHHSVDGVPQSQQDRSGPNQLKNTGLFTSKLINYVPSFQSPFSKKDLPIVEPSPFELEQNLTKIMHEIGGNELNYDLSEDESSDMSEDEVILPQNEYISNEENSSNNNNNNNNN…	1891	1576	1855
D3AZJ1_POLPA	Phosphatidylinositol-4-phosphate 5-kinase family protein	Polysphondylium pallidum		MLQFNRFKTKIRNAPLFGKNGASPPSSGGAGGIIKAITKRLFNERKVIVVGEEGSFIASLLTSVLAQFECSVTYLSLIVHTTTSTSTSTTTPDNIDNNNNNNNNNNNEDNNNNNNINTLTINMSKCWVRSGPNMCATVDQEELSRVMNSIVNTMDAGDFVILCCEWAEYRQLFDQLDVLARCCKSASVRSVAVVFPMGVEDESITQLSSSSSLNSSSTCSSNGKSIESIFEGITTTFLFYSALMQWLFIGPPNNSDRVVELSNVVNSNSIDDGGCYWLDCDDLIKVIVEIVRQSLELVSTNNNNNNESNSSSSSSSSSNSISLDNRMYIITGGECLSGKDIAMVLNNELHMTTQDYKGDRGDTIAKFYQYLKSPISTIQSPDIEVFLNHQPTTFSEFIS…	1021	580	1021
D3BC04_POLPA	Putative phosphatidylinositol phosphate kinase	Polysphondylium pallidum		MVEDRNQMELNVVSSQNEINNSGGATTAQTSKVDDGAEKLHDNKVVEQSSQQQQQQQEHEQPNSSNTTNDDVTTTNTNSNSNSSSDESNHLKLDDESSISGSNKRKEGSVGDVVDHEHNIVHSGSAGSDNEAPEEAAKSMKSEINSETVLYNNATSNSGAPGSSSNNKHNSSTEKLGNSSSSFSPMVGADGTPYITTTTTTTTTTTTNNNHSEFRNSSDTVDLSYTDSPTKSKLSMSQKLDKNKLKLKSERRLSYRPKSSKYEHKKNVLGEIIYKGHPSWELMLNIQIGIRNAVGKSMGSVSGTSNVPHQFHTLRTPKDFKNRSDFYQSPKELRFDTAGSQLTEAHSTGPFKFKDYCPVAFRYLRYQFGIDQADFLVSLCNTQKNGENALRELPTPGKS…	674	323	674
D3BKT3_POLPA	Ankyrin repeat-containing protein	Polysphondylium pallidum		MSVVKHHLTHLVENGSDCNLGGATGNSLDAARKTGQSDLFFFLSGFSKSLDPFDYNEYEDEVEIESNSIVNNYLNNNNNNNNSDSNNNNNNNVDRDNSMSMSSLDIECIKQLQNDKLEQKLKEKNDKLKINHQNFYPHMFVLIDFRGPTWCSLCGYFLWGLRRQGFACEVCGYCVHPKCKKRATLTESCDVARQMNNKDHANSDTVDQFLSTSKHHNDKPLHKQSINRKRLESLYNQFNTLDKEQHGSFDSNHDGKMDLKDFLHGVSVLQNSSQEEQIFFAFQMLDRNNRGYITVGELKQVLQSIYQSLGNLKINSIKPDTLIQYIFPPSIVYKELKEEIKKPSPPFSKALKYGKLVKSLSVDSKIGVHRTDDNNNNNNNNNNNDNNNNNECNNDSNNN…	992	673	992
D3BM25_POLPA	G-protein-coupled receptor family protein	Polysphondylium pallidum	truncated	MVWLTNPQFFKGFTSNLKKALPCIKIADEENIPLLRSLGDEAQDPTQLATSLRNYILTCCLKGISLSVHDNPIDSEAINHSDLVSVEERIYTEKDLFREELNLQNTTTKKHEFKDYTPKIFAAIRQLQGLSPDDYLKSFNATTFFDILTNQKFSEGKSGSFMCFTPDNQYLIKTITAEESRLLRKKMIKFYDYFKSNRSSYLLKFYGSYKVVMPNRHYVYLAVMSNVFSCTTQKIRERYDIKGSCINRGGKHDYDKKSLGLDLDFINVRQSLRLPHHHKEFIIHQLQRDAEFLQSLNIMDYSLLIGVHENTDDQQQQQEQQITNAQSPDQSPSQSSSTPSPSSLSSSSSTLHSSNNYIVKTPPPNYGRLISSDNKEIYYIGIIDILQLYDFSKKQERFL…	437	86	432
X6LFG8_RETFI	Uncharacterized protein (Fragment)	Reticulomyxa filosa		GLIRVCDLCSKLKPDVTLFGIGVYYSHPPKGADDSMTLHRLSKSLDPLSTSKTDMNVDNSMLAMESTRNGVNAIETTSSMVANLLGAGDISYTNAGKDSVRKLYQQHILYVVQHLCIFHSVDLKWTETIANFATKVNTLVKQVDPLNMEISDIRHYVKVKRLSGKGLPLYVYVCFESAIINQYINIYIYIYIYLCIDCQGGSIEDCQVINGLAFRKNVAHRKMRTSISQPKILLLDCPIEYHRMSSKLTSFDILLKQEPEYMKMLVDKIKDLGPDIVVVSNSVARLAQNYMAKTNITLICNLSASLMQRLARCIGAPVITSVDHINHLNPKLVLGDVCRFLVKYFLEDPHGRRTPLVFFNGCSSDAHATIVLRGGTKLQPHINTYNIIYVASCYHIKKK…	1805	1426	1770
X6MQG4_RETFI	G-protein-coupled receptor family protein	Reticulomyxa filosa	truncated	MDIVTKFSEGRSGAFFFYTLDNKYIIKTVTKSEAQLLLNILPHYKEHMDEHRDSYLNKFFGLHSLKMYRLEIYFVVLANVFVPGHEPQEKYDLKGSWIDRHTNHHVDLGKLMKDEDLKKALLLDPEESHKMFQRLKDDTRFLMKQHIMDYSLLLGIYYVSVDPATITKNPDNDSSDVAQSSNDVHEDNDPVITLKALNSTRPLPESFSLKPDHRPRAPTYTSSKDTVGNHNNAECARAIEGPGIYFVGIIDMLQKWDTNKKVESYVKNYLRCKDRNGLSCVEPGFYRTRFLRKMLAIGIKPDVTRCRDSDDD	312	2	305
X6MTB3_RETFI	Phosphatidylinositol-5-phosphate 4-kinase type-2 gamma	Reticulomyxa filosa	truncated	MKDGDLKKELALDPEQSGKMFESLKEDTAFLMQQQVMDYSLLLGIYRVGARPRNGADAQTAPAWTTESLVRSASPVVAAGNIGSNSLVFSLKSLDALNGHSLLDQSSSTLSSFPLLPGAINKYCQRAEEGSEIYFLGIIDILQKWDNKKRLEHYAKTCLRCKDKKGISCIEPKSYQLRFLNKMSMIGIRPSDNTKFDDEL	200	2	192
X6MR42_RETFI	FYVE-type zinc finger-containing protein	Reticulomyxa filosa		MEGNIEPGNHLLLSQTQMQPQLSNGSAAMGSSPSTPGSPVGSPPIVTFNSNTKPKSVLKLNVERTDLPEDLEFTVDFGNMFADPKVVLQVTLTEESRSNLHINASLRSNPVSRRSSLNNIKKYAFDEKDQDKDKDKDKDRDKDRDKNKAKDKDTDNALIAGNKLVIAASPLDDSDQSFIHNSQDSLSYSSSPSQGEENVELTPQPPDMLTLNFREEKESPVVNNDTSNGHTNSRSTKTNDNSSNNLSTMNTTNNANSNTTTTTTATTTTTTTAATTTTNNNNSINILRKEKEEIKTSEFENQDSEERSGITDQTIPDVRRLVQEAAFLKDPYRGNFGLLLCFNNQTVPVYQNEPSSLIAYTLSSLEYNCRLAHVKSEEIRSCLERKVPTFEELQNKFEG…	890	545	855
X6NZG4_RETFI	Uncharacterized protein	Reticulomyxa filosa	truncated	IAGFDEKDYMESIIPSSAAQQKDVLDAKFGEGRSGAFFYFTHDSRFLVKTISKSECEFFVSILKKYVEFLHDNPDSALNLFVGLHSCRMYNLTLYFVVMENIFLADLKPHETYDLKGSWIARYTHAGINSGKVMKDMDLNRYIVLSKESKEKILEQLEKDSLFLRDTGIMDYSLLLGIYYMQIAHNPPRNSRGFVHRARTTEPSKNSTNAKETENLLNDFHGGVRAQVIEGPGIYYIGIIDILQKWNISKKMEHYFKCWVLRNPSDGISCVEPVFYQQRFMEYMRRIMITDEEFLELNSVSTEMFHEAVVLQYPAPAKVDDSFRSRGSTLQIPHSSSHHSPKHSPHIDEKSSASDVQVAPSNVISEERRSTQKMMDGTHQKTSFRRTYRLHRGNSSGHV…	494	3	295
X6N7H6_RETFI	G-protein-coupled receptor family protein	Reticulomyxa filosa		TTTTTTTTTQQTDLDETDALKAPFTDYCPHAFRYLRTSVYKISDRDYLQSIQQGAEEKNLMDVVAKFSEGRSGALFFYTLDAKYMIKTVTKQEGQLLLNLLKPLVQHMKNHPHSYLNKFLGFHSLKMYNLEIYFVVLANVFVPNLEPHEKYDLKGSWIDRHTNHHVELGKLMKDEDLKKALLLDPGQSSEMFQRLVHDTQFLMEQQVMDYSLLLGIYYVGVDPKKIDTQKRHQRDPKPLVANDVTEERKEHLLENNNDSDANADQELFFPDLLRTNRNMPEDVGIKRFVRPRAPTYASMKEVAEQKGAVRARVIEGPGIYFVGIIDMLQKWNTEKKVESLFKAYCRCKDKNGISAVDPKFYRKRFLRKMFMIGIRPKSEEYSGYGDPQFE	390	14	383
X6NRA3_RETFI	Uncharacterized protein	Reticulomyxa filosa		MNQYIPPFFFLLPKKVNPKNTSINVAPNNSSKEPQSGTEKEPRERANEWKESDKINPDLESPETILNEAFAKRPSRQIIQYTLESRPDDSVFTSLTDGDTLGCLDLNEGNPFSSHYLDSIDAKPEKRNYSMARFLLTLKKQTANESKWENTRKSDPDDVNVPFTDYCPHVFRYLRKHVYGINDREYLMSVAQGSDEKNIVDIVAKFSEGRSGALFFYTLDTKYIIKTVTKQEAQTLLNLLRAYKEHMEIHPDSYLNKFLGLHSLKMYQYEIYFIVLANVFFPDCQPHEKYDLKGSWIDRHTNYHVELGLFYPFFVFTCICSLNEYVKQILKNHDGITGKLMKDEDLTKELLLESEQSHQIYERLREDTRFLMDQQVMDYSLLLGIYYVGVDPKTIANNN…	552	153	547
F2TV97_SALR5	Putative uncharacterized protein	Salpingoeca rosetta		MSEVKSKIKRVSALKQRGKVLRDTNPLLAVFQWGCNHMMNEAELVSDQPLILDRDFKAFSKVQVHNQYYNEQELPNKFKVKEYCPVVFKSLRHRFGEDPADYLTSICDGQIYGGKSTGKGGGDIYYTHDHRLVIKTLAKEEVASFHHTFKQYYSYIVECDGDTLLARYLGMYRITVHEKETYMVVMNSIRPVGIPTHRLYDLKGSKVDRKASDKERAKDLPCLKDIDFEEAQERLYLGGDTETFKETLKRDVQFLEKHNLMDYSLLVAIHDCNEQTPGEIDRDVDVYHVGPHAKDLKADPKRLYFIGIIDVLTVYSTRKRAAHAAKTAKHGARAEISTVKPDQYAKRLLEFVSSMLA	357	59	357
F2U129_SALR5	Phosphatidylinositol-4-phosphate 5-kinase type-1 alpha	Salpingoeca rosetta		MSTVSATASSSVTPKVTSVHPGVSAQVGSLEPPAGTTASSSSTTHAQGSSVNKSANDNDNSSNSSNSSNNNNNISVPATPKQHPASSPAATSTRSTSKHQDHADDQAPRPHSPQASPSHAAQPSSGGSVAKPRSHRRSRRGKALAASSGDDSDGGEHSGKHRPRKEKTGHRTVNTVTGEVKYKKVKSTELMAAIQMGMRQAIGYTMQKKKRDILMQDFQEVESLYYPREGTNSTPPHKFENFKFYTYAPRAYRHFRDIFNIDTADFLLSMCHKPLRELSNPGASGSLFWLSHDDRFIVKTIQKGEHKFLTKLLPQYYLNLHQNKRTLLPKFFAHFCYKSSTGRHIRFIVMNNILPSHLEYQERYDLKGSTRGRFASEREKQKKSPTLKDLDFNDIHEEG…	1006	221	621
F2UGR5_SALR5	Putative uncharacterized protein	Salpingoeca rosetta		MEGLYQSFEPPPSEVKPAPAFSVARWFSFGSSSSSPSSSSSAPPQAPTASSAPSSSSQQAELFHDGFIHHRQLPRYVESAEDVAQHQQQQQGTLRPADTHAQQRVVQPQQHQHQQHQQHQQHQQQGTQRHHRPHGPQKEFVVATSEAAESHQRPASSQAAQQGSSAKRGARVPMGMPERPPLVTEGKPNELSLFPAPEKIKPIPMLKMPRLSRPGPSRAGTGTQATLPSSQGSDQGRSTSDPSLRLGAPGSGTTAVSAPATGGGAGMSGKASAAVASSSSSSKAAATTVAGTTATSGGEALSSSARAREASIATDAPATRERSSSMLRMSGVLRRVQLLGISTHDKEFREHWMPDDNVKECYECGMPFHAIRRRHHCRVCGQIFCWRCCRDQIPGHYVG…	2898	2483	2773
F2UR48_SALR5	Putative uncharacterized protein	Salpingoeca rosetta	GPCR-like domain predicted	MGTRRTTWWQRLLRNESSTEDGDISGRGDDNNSGSPASSSGNTSGWHRLKRAMSRGSDPRTPASTDGRQPSIPEEGEEDEPEKQVGNNAWLFAAEKEAPCCLSCGKRFSVMVTRYNCRACLMAVCTDCSSQRLKLFPNVRVCPRCYEVNSNRSKFEMVPRPAPFVLKQGRLTKMGQMVHTWRARTWILDSNGLLSYFGSDLKRPKGTVNTCRLVRWIDGVAPELDAVSWPQNTDREKAFALEFERKTVHIIADSREDVHAWRRLISMFARQCLHCGESLFSSSPPNDDDDDEGGRGRRDGDGDDDGDDESIGVEDNDDDEEDVAPINDDDDDDDDYDDGVDDGGDDGDGGEEEGTREDAEVADGDATTTQAPPASDETQQQQQEQQQQQQQQQQIGEGD…	869	631	868
A0A077ZTR9_STYLE	Phosphatidylinositol-4-phosphate 5-kinase family protein	Stylonychia lemnae		MIIINKTIAKFTFKAASYQARLFSNQNFFSQQKDPSYQLSDEKALQYMKMAADLSLIRFKDEQEMFQYKNDFQSALMFIKKLEEVDSSGVEPLANVLEFYGGNEGKMRTYEQLEKDDMQRVKEKIDIKKEIQKMNANMQGGAKKEAKQVCNGQTTYWELTIIVDSEVDKGKLVQRLGSKIDSQFSKKDIKDLKSRFEKNSTWVLVDERGETIDLDLKTQDNLEQTMIAKQIQHDQEKGSNRSDNLSGFHKTLKSSHYNFSPNTSLVVDRNSTPISKGYVKGTNYKKVEISLEKEPGILGIHYERKMSKNQFRLCMGLLGLESNAFLSDRIFEVVDSDSDQYISFSQFATIMDTLINGEEDEKHEFSFSLLDVYDSGYFDFEEFKEIISKIIAHWCIITG…	1339	989	1339
A0A077ZZM0_STYLE	Phosphatidylinositol-4-phosphate 5-kinase family protein	Stylonychia lemnae		MFCSCASKKPSEFKGQKFIAKPLKKQKQPVIQNQKEEIERKCDRKLGSTMHELFTLIERFETQANIVKDDKRMMDLQAFREILGILGNFKISERMFQAIDDDRDGLISLEDYLIYNDIVSHGEEREKDFITFKIFDIQGQGKVAYDDFKVFWSQFIELYGEALQTRLQYEEELVQFAFKEIAGDKQFFDFPAFEKAKSNNPQLLEWLEQPGYFMQENVKEALNNHKIDIKVLEDYHNEVMGAFDQIEQLLEDQFGLQRHYTSRDLSNKKPSFGGFLRSKTLANPQMRPSSKNAAAVMKNVSYFQNSKLGKFPDLNISPSPLKGDINDRPTEHFLNHNIPFQRSINLNDIILTINQQISAQGSPNFDSPQINPNLNFKQITRKNTKQSVVNQEHEIYQRE…	1000	655	979
A0A078A0I2_STYLE	Fyve finger-containing phosphoinositide kinase	Stylonychia lemnae		MVQDHQKLGQKNQYQASGFIQNENLNKSVDSDDKDNSSFQIGQNGIGQGDESQFIGAGANNPSQIENLLQKHQDATLNRNHWVILIVQCNDFAGTRLKSQAIKHHCRICGNVFCHNCTTVKAIISNGMYNHQCLLQIGIEQKNVRMCSECEKMIEDYNKKLKQKNNLIFAEQRNSNYLSQDYQSQSRYSFFNNQESNKVYYHTIQLHKQIFNADEPIVATIQDQKDLDRLRMIQNEMDNMEYDNKKDGLNKLLSALEEEKYDYNSSIQFQNQDTSNIDKINYTRLRDFSNSHIRNIVTDCMKNNNIDNEKWGQKLLEFVSKAVDNVKPSSRLLGDSMDFNYFIKIKIVNFADNSKSSYINGIVMSKNLADKRMFKNINNPQILLLKDSLGQIKNDASHL…	1942	1517	1879
A0A078AH33_STYLE	Phosphatidylinositol phosphate kinase pipk5	Stylonychia lemnae	truncated	MNRQDPDPLQNTLIDIHRIFLLVSGLGNTFVRVIGDPYLRRKVIKMLRCKKRKTFETPAITESIIMETEGSLMLKNYENETVNLLYQNLPYQPNKDNRVLTEDLNMNINNTTLDQFSRNNLSHQNSAILKTSMIERKQSSMKKERDSTMDLKNLYGSICYHFSMIRNKSGLYVKNHVQQKIMIYITINKRAKDTFVHFQHLSIRNLSLHQKLDGSIQTPSSAQFQIKNQEFRFEEYRYKDFKLIRRESGILDQDLEDSFNSIRNEDIFKKELNKKQAGRSGKQIIFTYDRKFIIKEIDSEEKGYLIRIAQQYAEYIKENRDSLLARIYGLFSLKIENQSKVYFIIMHNLDIYPKDSVIFKYDLKFSEFNRRHLDFNELDYYRTKLIKIDDNFQDLIEKS…	678	209	669
A0A078B4T9_STYLE	Glycogen starch alpha-glucan phosphorylases family protein	Stylonychia lemnae		MRSLSCCGKKQPKTYQETRQQLEKKYNKVWRFKEDELFEFTKRFQSQAVNHKLSHKNYRESLGIIGIESLSFMCDRMFHVMDKDKDGFITLEEYLNYTDVLLYGTEEDKLKQSFELLDEGNYGQITFNQFRKIVGSFAQMWSAALGQPTPINPRFIAKIFQTLSEGKEYFDLEEAMKDHPDMLFWFSKPEEAMNKRLNDHLGKQAQKEQKLREKIETLKDKFIVYQKSIQVKLQQVIDIIGGVVTPQASKDISFMSSIEGIDKTNINFIQKARLKKMPVGNDLFMNLSHKDKDIEFPNDVFNSKSPKSQRIKMTKGLRKVKTKILTNKNQTSSLMNTNKFNHTKGQRSFGQLLVQNNQRNFDVIEEESPKMIAGEDVLDSSIGVSEPNTHQKKRQMYFG…	2311	1001	1504
Q22B30_TETTS	Phosphatidylinositol 4-phosphate 5-kinase	Tetrahymena thermophila		MIFCCTSKTRRVAEEDEIRKAISKTTFSLQEVTELRQRFYRMSKNTGKLRKEQFREHMGVLGLDTVFFLSDRIFTMLDSDGDGQINFQDFINYFDIITHGNQEQKAQIAFNYIDTTNQGSFDLNDLKKMIGGIINSYCAVTGAHFNEEQQRRTDQYIISIFDQMSTQKNGRVTFTEYLQAIRKNPNILEIFEFLNKGIQETIKDDKSKEIQISKMVLQVENQIDQVIGSLAGEKEDSVPQNAFPHQQKTISFKRSSIRNINKLPSDNDIEPTKLFPLLTQPNIVIEEQIKRKDKSQSSKTQIIETIGMNMNSQKNNHEVNDSKKITFMNNSNLTFRFKSQPELPNSTVKEEDERQNEASTINDANKPPTSRRYGAECLKVTFVKPVSKYQNNSGDVQDN…	1397	1026	1350
Q22XT7_TETTS	Phosphatidylinositol 4-phosphate 5-kinase	Tetrahymena thermophila		MEQGPNQNGVIQYERPQTRKMSSRTLKQLEKKFKAKFVKPQAWKKDEDSKLCFICQKEFNFLYRRRHHCRKCANLFCSSCSNYFLSLLFNPLDEVDKETRLCKNCFDQFKQSIEQEQKNSEEEESLSSEDDEESDSSKITNRIELKDQFELKLKSLIKYIFQQEKKLSNVPNFCDQYIDRTFNFTMYCLKNLRCRLRKQDNEKRIEKFHEMDINRFVIIKTCLHKDANQFTYVNGIINSKNVAKKNMFTSFGPKKDTSSVIQYQNQRSNNSSFDGSNHNNNGSQSAINQGVRCMIIGVSVDIFSNTDTNYPDLQQIIQKQRLYIQRIVEGIKQFKPQIIFCRENVNQDVLTQLEQEKITVVQKIKNNIILKIAECARCLIIDDISLILPQNNNQSNQKI…	1761	1438	1760
Q24GZ3_TETTS	Phosphatidylinositol 4-phosphate 5-kinase	Tetrahymena thermophila		MNQEFDQRLNFSQQQFRDSHEVSQGSVYTSDRKGFHQIGKEKNLNVQTNSIRLQQIRDISAGPIIQSRNQIDNQEQILMKKRESTPASATIPFKPIVKSNLHFEELSKKYKFSVNEIKILKSRFDTISKKGILTLQNFKDSLGIMGRDNNFVDRIFKLMDENGTEKAVFEDYLRYLSQLLNGNQNEKAKLSFKILSNGKKIITYEDMYQLVHQVSYLWANMTSTNCTPSKEYIDSIFSIFDYDKDGEVSFDDYYNIYSLETEIFGWFEFLNQSEINIQKMREEYEKYIKNKRKGSHQRHEEPQLQNNENNLSTKIHDIKSKLGDLSKNLLDSLNIIQAERESITKACQEQKDLLKQQQDQSQSSFNNYTNQIKQMRGPQILSHSPTEKSGDDHPEEDDS…	919	583	917
A0A0L0D1I6_THETB	Uncharacterized protein	Thecamonas trahens		MGVHLAYAMAHAALAAQQRQAADADAAGVPAHGRLPLTDAHYAAMTKHVIHLGAPGLTRSSSAPHLRAPWEVADAESVPVPRSRAAARAMSTIDRTDNGPASDRARSTAANAAGSAHPDDGSSVGEEEPSSGGKGKAKTKAKGKARSKKIKGKTVIVDVAPLVFARLRTRWRVPVPAYVDSLISSPLLGGSTGAGKSGMLFFRTWDNKYIIKTVASSELSFFRKHLHDYYRHMVMCDNSLLTRFFGLYKIKVKSETVRVVVMNNVFHTPLRVREVYDLKGSTKDRLVTQKQIIEGEKVLKDLNLKRRLHVGPGVKELLLDQLDRDSALLADHGIMDYSLLLGIYTPAPAATVSPSARLSSASSSSSCSSSSSSSCSSSSSSNRGSARLVLDSSTTSDAS…	703	143	550
A0A0L0D4N8_THETB	Phosphatidylinositol-3-phosphate/phosphatidylinos itol 5-kinase (Fragment)	Thecamonas trahens		MGSATTGGDSCHGLAFGVTVDGLPGWGFSVLSLFEPEFAALRGRAGIDESLFRASLARCMQWQAQGGKSSASFCKTLDERFVLKSMSRVELEHFVRIGTEYFARMARGAPSCLARIFGVYRVALRTCEARPKAHVEAWVEPVADALGPSLDVLADSLAQSGMPEGAPVASDEFLVVMENVLFGALGEFDAVYDLKGSQRSREACTGATVRMDGNFGRERAVAPLFMPPGPRSELLEAARADTDWLVEHNIMDYSMLLAVSEATGSLHVGIIDWLRPYTWDKKVESQLKTRLEGLRRAKARVPTVIPPPDYARRFLAAIESYLPALPP	327	25	326
A0A0L0D531_THETB	Phosphatidylinositol phosphate kinase PIPK5	Thecamonas trahens		MILGIRTVVSQTRELEADTILTPADSTEVLRWKFLSDGTPKTPAHKHSDFKFQDYAPRTFKAIRSIFLNEDEYLLSLTRENALTTMASPGKSGASFYFSNDLRFVIKTITHAEAKFLRSILYRYYHYMYSNPNTLLSKFCGLHRLQPRKGPKVYFVIMTNVFPSWLDVHARYDLKGSTHGRSVGPAVMALPPSERASAVLKDLDFVALGKKIRLGPAKANLFKAQVRRDVEFLASINVMDYSLLLGVHDLNISNSARLRATLLKRVTPTAPALADRDAIRRAGLKRKARRAAKTALYKRPVLVSPLSTSDLPSLTHQPSVASGVPGSVFSSVFTAELGGLQSTDASDAPLSELYFLGIIDFLQKYNVKKTLEHKYKSFRFDRTSISAVPPNLYATRFYS…	619	29	417
A0A0L0D705_THETB	Serine/threonine protein kinase	Thecamonas trahens		MTSSVFRCRPRAGAVAGGGAGASAGVNSSGSGSSNTSCSSSADSVSTSDAGEESDGRSEATTSSMCTTSTSVSMARRGRGESASEPKLNVGTRVDGSSHELVYIMILGIRTVVSRAATVVVRNGGVVEEPTAASSKLVHRWNFLHDGTERTPAHKHSDFKFQDYAPVTFRAIRSLFLDEDVYLMSLTDDYVLTELSSPGKSGAYLYFSNDLRFVIKTITLTEAKLLRSILYEYYLYLKENPNTLLSKFYGLHRVKPHKGKKTYFVIMENVFPPDLDIHRKYDLKGSTWGRTVGAAKVDKESSTLKDLDFLSRKASLLLGPHKRAAFLDQVRRDVEYLTSIGVMDYSLLVGVHDLNISNSQFLRATNLSVVKPIAPELASRDDIVNANLRKKYRRQAKQA…	707	138	512
A0A0L0D927_THETB	Uncharacterized protein	Thecamonas trahens		MQCSGCRFALATPPTGRPGEVHRGGLAWHAACWACSACGADFALPPRPSGPVFDRGGGALHCPVCFVRKVKDELGWNGHLAPMLVPTVAPALAAPPPPAAVADAAAAPDAAVTPGRELSDGSSLSDIEVPDSGSDSGELEWSSDGEQGQVAASADGGHGSNDNDDDSARPPRSHAGSVASALMPQPAESYLEPSDGSVLEVPAALVAQLNAQFVSVTINPAFDAANWDPALAWASVAEPRSESEAESGDEEQTKGKTKGKVKDRKSGEPGVGVFITHRIGETALDEAVTEVCEHDFEAKLASAHVYVDPHGKEHKYTSSEYAPRAFAAIREMYGISPAEWRESMADSALVGGSLGAGKSGSLFWTSRNRAFVIKSLPKSELVVCLKLLREYHAHVAKYR…	654	299	633
A0A0L0DG82_THETB	Uncharacterized protein	Thecamonas trahens		MHALAWIAVALLVVSILAVVLLVAGSKWCGQSEEQGDGASETTALLSSHGSRISVNGYQTAVGSLSNGDVDDNGPGSALPPPAISGDGVRILSKEFWIPDAAAPACAECAALFNFIRRRHHCRLCGLVFCASCSQYRLDGALFGRVDLQRTCKPCHDSFLEARAASRLIARTPDADNDRSCADSDARDLVPAGDGRESDGDPAAGVGASAEAATSRRLARASSGVLEPMQPQAGGGSAVSFHIPAGTRRESGGALVAGPLRALESALAAAADGAGSRRIRSIAAQQRSRGMRTESQTRIIGMLSPMSSSRKHARIHSVHPRSVDNETEKADAHRVGRASAKPRAGGVDSPQVSDIEPVSESETDSETGCSPTSSLRRKQARIRASLNFEGPSSVNHVSS…	1664	1386	1660
A0A0L0DJL3_THETB	Uncharacterized protein	Thecamonas trahens		MAAIVASSSSSSGGQGLVSNNELMAIVQALGLWRAVPSAAVPAEFVAVFAKEAGKAQEAEESGAATSSMTRSRQYSLSDMAAAARSSASPPDSPASGVAPVGVAARRSALQRNSKRVDSRMSSGGQSQSSTFDDSFTFFGPPDSDRRRVFARLRRKEMPTTEFELLPHLQDELDRERAAQRFAVMASKQRAAAGQADAADVLAQPNSLDKTGTFDVGASGGAVPPPPSGGDAAASGAQPAATAAAASAADNDVVAERAEVVPLRTMLEKQHWVKDSHAWACYHCGASFWLFTRRHHCRLCGQVFCRKCASWFIPARLVLGSKGKDVRSCQYCYDHALESAATSEAAAAALAASEAKAAAANQAKAKAAKVKAKAKAKAKAAKAKARAAKSKGKAARAAA…	1993	1692	1987
