# Supplementary material for: The Ancient Link between G-Protein-Coupled Receptors and C-Terminal Phospholipid Kinase Domains
Source: mBio. 2018 Jan 23;9(1):e02119-17. doi: 10.1128/mBio.02119-17 (PMC5784254; doi:10.1128/mBio.02119-17)
Supplement: TABLE S3 [file mbo001183681st3.xlsx]

## Sheet: Contents of table S3
		Table S3. Overview of GPCRs in P. infestans and GPCR-bigrams in eukaryotes
		Subtable	Contents
		S3a	Inventory of GPCRs and GPCR-bigrams in P. infestans
		S3b	GPCR-TKLs
		S3c	GPCR-INPPs
		S3d	GPCR-Acs
		S3e	GPCR-PDEs
		S3f	AP-GPCRs

## Sheet: S3a Inventory P. infestans
Table S3a. Inventory of GPCRs and GPCR-bigrams in P. infestans
						Number of TM domains predicted					Predicted protein domains
UniProt	Gene ID	Product description	Proposed classification	Sequence	Length (aa)	SOSUI	Phobius	TMHMM	HMMTOP	GPCRHMM	SMART	Pfam	Prints	TIGRFAMs
D0NE66	PITG_10049	Protein kinase	GPC-TKL	MAEPSEWLAAWHAVHWVCLGTGAAAALFLLLHSATFHRLKRRMADLLLSGIALADVGFVGLEAIKQALHASYLARYRREDEGQEELHYTTGDFVLTLLARFSFFMSLYWIANLSLLMRLGNLEALHARRSLLLSSLASLVYGCMHALLPTMSGEDTTNSGAYTVTAVLLLIMQATPLLLIMTNLRAVKKSRLKSSTQGRNVIRRLTGYCVCAAVLTMPYAMVLIVSQRLISVGAVAETLNYFVPVANALLFGTSLSCCCCCATATETALPTHEDKVHFDETPSSSIDISAALMTDGSGTPRCTGYTALATPVVLGVRDGLLAGGPIAEMVTEGPAVMIGEGSSAEVYKAQWLGITVALKCLRFRAGSSSEAELYMTHLAELRTEFLDEAVLAAQLRHPN…	678	7	6	6	6		Serine/Threonine protein kinases, catalytic domain	Protein kinase domain	#N/A	#N/A
D0N7J4	PITG_07217	Protein kinase	GPC-TKL	MCLALVRYLRRNRHIALTGDSKAARKILLPAFEPLLWLLGCTVGIYTVGVACLMTVNLSGAKYYDLLLEIFYSMRLFAFGLVVVFLLQKSVSVPALRRAVWITLVLALYTLPVEILLAEYVEPNDRHLAFAVMSAVRSLSFLFFGYVFIRPPARASKRTLREYCLFIVTYSVLHFSSELFFHLESNSMGFALTYATVLWAIASPVVIWRVLKADTEFWRGLGQRAVELQNLFRYRNSIDERISSQGLHVLIEMHRKLIIDFAQLKLENKIGTGSSAVVFKGYLGTATPVAVKVYTPPLFTEETVAEFSQEAALCGALKHPNVVKFYGMCVYPPTICLVSELCQGTLGDIARAARTPLGRNEPRHQKRQQMLLNVCWMLDAARAVSYLHSFSPPFLHRDI…	807	6	6	5	7		Serine/Threonine protein kinases, catalytic domain	Protein kinase domain	#N/A	#N/A
D0N7M2	PITG_07251	Protein kinase	GPC-TKL	MDHLLWAEILLLIGYALMCLLDLLLIVYLRVNRREAFKGDPHASRKVILPAFEPLLWLLAGVTGIYVVFFSVALQIDLYRVEFPPLDREFFYCGRMFVFTFVLVFLCQKSVSLPALRGSVIKALLLSCNTLPVVALFIIYAPQRVMLIFYIKLVTRPLMLLFVVYVCMARPPAGRANACVLRKHGWFIIMYHVILVFYSVFQQFKPDSIWYPVSGYIILCWSAMCPLMIWKILRADTEYWRGMGKRVFSLQNVAHHSLPRPHLQTVHEGISSHGIHILIETHRDYLIDFAHLELKKKVRADSDVAMFSGLLRSKQDVAVKVYTLQHFNEEVVGEFSHEAALCAALRHPNIVEFFGLCVCPPTVCLVSELCQYTLKDVLAARGTVHERRHISWFGHKNED…	830	7	7	6	6		Domain found in Dishevelled, Egl-10, and Pleckstrin	Protein kinase domain	#N/A	#N/A
D0MWD3	PITG_02457	Protein kinase	GPC-TKL	MPSPGQDHAAASPRSSFVLLDSNGQYSPGTHSDGGTLRTRPEPYRTPHSLHSLRRLYPPTPTAHSDDDGTRSEGGGHRANLRRRESISDLFPMPGASVFTTPANIMPTREASILIDTDVQQVAAQDPGHRLGVQPAGSSILQSVLEQKGEGRGSRLTSSTNASARNEVLEGESLGHNTPSENTRSRSSFLDGIPPMEPVKRGARWALRLRRCCKWQNRQIHRWRLRHRIVSLWRRLMPNWDSFELNVTLSMAVIGVALAVAIAKVLSDATPDQLHMVARCALPGGMASYTASTAYLAGVIIPTVNNVVFFIVALWMGLLCSRSRKRVLRSAPCSISSNLKSAFMLPCYEAIWYTIAALSAAGLVLYFVSFQAYKSDNDKTYKPLTLEDDPNYPCSVVTM…	874	9	8	6	7		Serine/Threonine protein kinases, catalytic domain	Protein tyrosine kinase	#N/A	#N/A
D0N7J2	PITG_07215	Protein kinase	GPC-TKL	MIVLLVSYGSMSVLSAALIAYMRHNRHVALKGDTEASRKTLLPAFEPLLWILCIATGSYAMYFMIALIARFYAPSAGSVATEAQSAGRHFVMELALVFMLQKSVSMPALTRSIIITSFLACYALPFVWFTTINGQSESSTSNYWIVAIARLLISPLYIYVIIRPPARASKRTLREYCAFGIVYQVLELTYHTAFNSRNVHLGFVLIYIHVLWGSLCPLFVWRLLKADTEHWRGLGQRAVGLQALFRKGNIHERVSSQGLHVLIEMHRKYIIDFSVLHIKQRIGVGSTAVVYNGLLHSKTPVAIKVYTPSSVTEDTVAEFSHEAALCGALNHPNIVKFFGMCVSPPTICLVSELCVGSLDVVALALARRQLQPRRQQFLLNLGYLIDAARALAYLHSFSP…	896	5	8	5	6		Serine/Threonine protein kinases, catalytic domain	Protein tyrosine kinase	#N/A	#N/A
D0N7L9	PITG_07248	Protein kinase	GPC-TKL	MATVVVLDRVRLSQIITLVGYSILCSFCLLLLIYLRWNRLVAFKGDAQATCKVILPAFEPLLWILAVVTGGYSVFFAIALHAKLYTTKFPYLDSEIIYAGRQFVFVLALIYLCQKSVSVPALRRAVIKAVLLASYTVPVVWLLNHFVPNETMVFFFVRLLFRPTILIFVIYVCFISPPAGRASPTSLRIHGAYIITYHVFTIISVLVQHYYPDSPGYSALSYIVLTWGSLSPLFIWSLLRADTEYWRGLGQRACALQHAGRQSGPAQLDETISSNRIHLLIEMHKDFVIDFAHLELRRKIGAGSSAAVFSGRLQQRKPVAVKVYTPFRFTEEVVAEFSHEAALCASLSHPNIVKFYGMCVCPPTICLVSELCQGSLEDILYAQAKSRSRRRVTRHLFDL…	897	7	7	6	7		Domain found in Dishevelled, Egl-10, and Pleckstrin	Domain found in Dishevelled, Egl-10, and Pleckstrin (DEP)	#N/A	#N/A
D0N7K6	PITG_07235	Protein kinase	GPC-TKL	MESVMLRVRLLLGTMALGYGVIFVLCIWLVVYMRYYRSGALRGDTRAARRVLLPAFQPLLWLLTVVSLAYTICITLMLVLGPELGDSGLVRSEVYYSGRLFVIALPVLYLQQRAVTLRALVRASLLSLLLATYNIPLVWSVSKVADARTAHYVTIATGAFPLFVLGWICLRPSERASQKTMREYAAFVVIYYVLRLTYGELLYLGHNFRDAAFTVTLVCVFWGSLVPVVIWRVLKADTDHWRGLGRRAVHLQSLFRQKYHYLHERVSSRGLHVLIEMHRKQIIDFAYLALQRKIGAGASAVVFQGMLHSKVPVAVKVYTPRVLTEEVVAEFSHEAALCGAFHHPNVVRFYGMCVSPPTVCLVSELCQASLEDVTRTSARLRLLYQQNHEHEAGQDISLP…	902	6	7	6	8		Serine/Threonine protein kinases, catalytic domain	Protein kinase domain	#N/A	#N/A
D0MVS9	PITG_02226	Protein kinase	GPC-TKL	MPSQGGSGSLFANFSVVNATVAPTASPEEAAAKQAMLAYLLSRFHTLQLFLLLGYGIMCLLCIILVIYLRFNRNTALRGDATAARKIILPAYEPLLWVLGCTTGIYTGFFCSALATELYTYEISKLATEVFYSGRQFVFLSVIVFMLQKSVSGPALRRTLIITLVLSTYTIPLVWVFTAYYPAADLYAPLTAARALLLLLYSYVLVRPPVRASKRTLREYCVFAYIYYTLLFAYNECFRQSHLESGFYLTYSNLLCGSLCPLVIWRVLRADTEHWRGMGQRAVALQRLFCQTRGMPERVSSKGLHILIEMHRKFIIDFAYLELQQRIGVGASAVVFKGTLRSSIDVAVKVYTPTDFTEDTVAAFSHEAALCGALHHPNIVAFHGMCVCPPTICLVNELC…	910	6	7	6	7		Serine/Threonine protein kinases, catalytic domain	Domain found in Dishevelled, Egl-10, and Pleckstrin (DEP)	#N/A	#N/A
D0NE25	PITG_10008	Protein kinase	GPC-TKL	MTATEDALETTRLVIICTAAVISSVVAVVLFRRIPDPGYSSRGRGRGRSRSRKPPLPPPHATGPALFYSVIMTDWLFSVTGAINQSMDMVMGGGVKVRTVIGASIDSLYHISFLVSLLWGVVLAVFVLRTHRWARGHAATSPPMKRFPVRTSWLTIWTIGLGSGLLSTARLQAHITDNDAADMLAECQRYLYITVYALSAGCVTAANAVLFVQRRRLNSVEELAGTAIADPSLGNSADNAALASTKTWELQAQQALRIAHEKLMYYFLGVQILQLPMMLCYVLGFDSISYAIYEVADCLLFSVPLLNAIVFGWRHLGEPRLYDDELRNNGTILQSSINSSRHGERQRDRMGTGLLAGSGNNGAGNVLASSFRTVFGSSAASSNNGKESMKSTYVGNETV…	910	6	7	5	6		Serine/Threonine protein kinases, catalytic domain	Protein kinase domain	Tyrosine kinase catalytic domain signature	#N/A
D0N7T1	PITG_07317	Protein kinase	GPC-TKL	MIPFPLFQTGHTRMTDTPSRVSMAKVIPKDASGKVTEMVRSSGRSGTNQHSKNESPVYAPKTPNGVSSAPVSPQKGTRLHIMGASMHDLKLNHIFRPRGSRNGGTPSRQEDIGISFVSLEFSNAEMEQRFTLARCVKYQTRLKFGAGFTAFFIPLLVIMQVSFKANAEDGTKWTQLPLVMVFPGVVTLMGLLVCFFQHFFMTHMRWLTLVCLVGQISALLDTTAAGTMVSERNIWVQFIFSLGITSSTGLTFLKSTTVLVCSSLFFLILAWVRFASKTSTEQLSAPGTVSAAIILYSILLCFLSWNWEYEERRDFVLTERLAQENVMVQMTMEMTGWFSGGAADQSPDNRSDAGGILSANCHIDPKDVLVKEELGEGTFGCVYAATWKETRVAVKKITL…	949	6	6	5	5		Serine/Threonine protein kinases, catalytic domain	Protein tyrosine kinase	#N/A	#N/A
D0N1N1	PITG_04619	Protein kinase	GPC-TKL	MASVEAPDKRRRRKPLPPPPLLPLEARFSDFPTGSSESSMVPELPATFDLSANSIASTDSEMTSTSSTSTSGSSRGVKWWKRVTGMRAKRRRTTSREDRRSLDQEMYVRSILESYASSMSSKDRYSTSTPQFSVDDSSSNTSKKSSERVSRRRRDEKDKTDTQVVTTTTTTTMTTNTSATTTDSDRRESRDSGSPAYMAHFTPNGDTAQDDYRVDMDNHTQPHLTAGVPGLSSGSSPGPYDDVLDDGPFAPSSVSDDEDRNRRRLRRRMKIEAMRARLLEKNHHRARARKKMCIFIACIGVTLTAFVVAAVLIARVGVEIQSNSLESSTNTTSINSINSSSSGSGSGGGSVLIVTSGSIASEADLSPTNSRASALEGSSSAADSDDDSVLSSSDSDDYN…	1035	8	8	9	10	GPCR	Serine/Threonine protein kinases, catalytic domain	Protein tyrosine kinase	#N/A	#N/A
D0N7R3	PITG_07298	Protein kinase (Fragment)	GPC-TKL	MRVTMVFILAGFMTIWLLCVGLIWHIRMNRAGAFKGNVEAARKVILPAYEPVLFVMAIINGAYIVFLVVAFATDYFDVFISPVILESFCSGNQFMFVTVLMLMFEKSLSFPAVKRAVGLSLILSYYTTLYVWVVTNFGPPNHQKEFTIGLQFVRGLLMLPFLYAFIKPPNRATKRIIRELCFATFVFYTLMVLVVIFATNPKTARNSHYVLFAILSWVAFCPLVVWRVLKADTEYWRGVGQRACALQDYFQRENGLSERISSNGIHVLIEMNRKCVIDFAYLELVRQIGVGSKSAVFQGMLKMKTHVAVKAYAPSSCSDDVVAAFSHEAAMCSVLNHPNIVKFHGMCVAPPTICLVFQLCQGNLADTLADQARRQNAHPARQQLLINIGMMLDAARAVS…	784	7	7	7	6		#N/A	Protein kinase domain	#N/A	#N/A
D0N7J1	PITG_07214	Protein kinase, putative	GPC-TKL	MRVTLVLILLGIVTIWLLCVGLIWHMRVNRAGSFKGDAAAARKVILPAYEPVLFVLAILNGAYIIFLIVTLATDYYDVLVSPLILESFYAGNQFMFVIVLVLMFEKSLSFPAVKRAVGLSFLLSYYTMLYVWVVTHFGRPSQQKTFAIGLQFVRGLLMLPFVYAFVQPPSRATKRIIRELCFVTIVYFLLTVLLMILIMNPKTVEQSRYVVYVMLSWVAFCPLIVWRVLKADTEYWHGLGQRACALQNYFQRENGLSEHVTSEGLHVLIEMNRMGSKSTVFQGTYKMKAQVAVKAYVPSSCSDDIVAAFSHEAAMCSVLNHPNIVRFHGMCVAPPTICLVIDQMLDAGRAVAYLHSFSPPFVHCNIKPSSFLVDSECNVQLSDFGEARSVTNLKKRTLL…	680	7	7	7	6		#N/A	Protein kinase domain	#N/A	#N/A
D0N5Q1	PITG_05798	Protein kinase, putative	GPC-TKL	MHHVSSERRLDVLDGSDVDQDDNAGVYSRVSTPDGRLDGPNASQRLRSSSSSSESSSHSSSTSSRDENQASRSPSGVQLLSAQGSASWQAHMDPRVDLKLLSNHFRDERMEISYQLYSSTVDFPVARRLMLALVAFEGAAYFLFRRFKDTCIAPSGNDYAWVDLLSSLLNEDPVSAFNHTETSCVSFIEPMSKDEGLTWLLWIFAPFAVIYGMLPLKYFEGSMRLRIGVYYIRRHWKVIASLIILSWSVGLAVFVHHELVGMRKNLEQSLANGMVCASDTVMPTSWYDTSEWGKISGVDGQMTLLSWLQLYDSKLAYSLLMGLLAVLAAFTGIVAVAMKLDFTHVLLLAVAEWITTLMLCFLGATPLISSSRRVMSNEAFLFFLCVFLPTCFTLTATYS…	773	5	6	5	7		Serine/Threonine protein kinases, catalytic domain	Protein kinase domain	#N/A	#N/A
D0N721	PITG_07022	Protein kinase, putative	GPC-TKL	MGRKSALAELLADHRRQEADDEAPSGTVDHEAPSSELPLIVAPPTSTNRSAEAAQPQAFQPRSSSSHSRGRHEPDAKCRMERVYEEVSRRKSQVIAAPAAPRGSSETDSSATPPSDTALPKTATENEGLRCTHHAQNEAGNADERPDPCHFLLPRPKDRKRPRGGKKRVGFATAESGSSSSHTTSNAHIDIFSAEGYQHNEDRDERQQRRRERQERRRRRREKASRKSSNDDDKGATLLDVDDATVQYIDAVLVNPDPQVFNKYTRFFLDPKLETLYQDFTAIYWFGRARWHVALWMAVHLFVNLVFYALPSSGFTGMEQFVLSYDSLPTIFQWIYIPIALPFAALPNKYNPFQTRWRSWVCLIIIFFNLTFQVWLADASRLAINNYAIVVDDYLSCEA…	896	6	6	6	6		Serine/Threonine protein kinases, catalytic domain	Protein kinase domain	Tyrosine kinase catalytic domain signature	#N/A
D0MUA6	PITG_01871	Protein kinase, putative	GPC-TKL	MSSSGDAITTEDYGNVALLYGKLVAQVFSTLTSAFVGTRHILQVVALKKEIRARRQLQTPMLAAADHRRRYTGRNCDPAPPTVLNLSDGVPLSSQQSGRTSGTQSNASEEYRRNRQASFLVRERENALYAPIGGPDLTTNESDDDRPRVSVASRILRVMCITDFIFSLSGAVVTAVELWAPAAGSSFQLTFWAQAPHWCSQVASFCWVATLALYIAKHRNRASFDVAIAHAIIWMVVVFYWVLELYSSYYETKGFVNAAKIIWKVMAVGCFLIITFCWLNFARRWMKQERRKGAYVVSKLASYTLAFFVFVGPIVVTDLALGLHSSGDVMDTCSVILAMWPFVNAVIYLTKPTLCLKLFQSKPSRGQHGQYDSADGQGNGLNRLGSRRFMSAGNGSAGT…	938	7	7	6	7		Serine/Threonine protein kinases, catalytic domain	Protein kinase domain	#N/A	#N/A
D0MVW5	PITG_02264	Protein kinase, putative	GPC-TKL	MAHSTWMLLVVVLLCSQAVADPHSKPSHENVASEADRRRFRWLDEGVTGSGDVREWGQQQSFCFYDNSTLHIRMDPLNSTLQPALIQTLGQSREANALYNMTNATLWYLQSVAWPLRPVFWAWSELRVVVESPKVNQLSYTFARTPGLLCRSVLKAALLTPGLEQYVPTYVVNAVENFLFVASKLVCENCVGGCPLECREVADEDTCMLELSPYHAPCITVTGPPQPFISTATPNFSFDLTFYTYLSWVYAQNFFLGLLFFYLSEWLSRSRSFHYLLGATMGVLFSALLAVYLFQRQARNTTNMLPGAQLVSSLASVATVAVPVTGFVIMPNLYRLGAWAISYLVYLWNREVLFGIPHLGKIYFAFFAFFGCVLVWWYQWGASAKSETEPQDEEEIEEI…	1372	8	7	6	7		Serine/Threonine protein kinases, catalytic domain	Protein tyrosine kinase	#N/A	#N/A
D0NSQ0	PITG_23066	Phosphatidylinositol 4-phosphate 5-kinase (PIPK-D11/GPCR-PIPK/PiGK11)	GPCR-PIPK	MDQLFIAWQLTALISSLLSSGAMIFFFIRYPSIRVHPGMVLMCIFMSVSIASIMRVGLHAWYILLNPGDVGGSVPATLSRIANEELGHDAGALEAYVPFFFWCYFFFSTSATLWFLMLALDLIFSLSNPFLPFNADNLKHHIFAWPAALLYCLIFRYILGKFQSKLTANVVLYFDLPAYIVLLYIGCALVQSRRRIRILESHAHATTERMAKRIRPYLGVFAIHTMIALAIYLVQLGTEFGRMTPNALDQLSLVLETLALFALFCRDAGVFKTPSQPRAVDSSRGDSNSSNPSRTTITQIEAGAATLTSTTGAAAPLSDNGGAEKIDVSNKLRMDVMRYMSKGIMRSIEMAQAVERKALRGSASEVTGSDTAIDVGGYSSVSYNDYTHVESMGVVVVGE…	796	7	7	6	6		Phosphatidylinositol phosphate kinases	Phosphatidylinositol-4-phosphate 5-Kinase	#N/A	#N/A
D0P1P8	PITG_20028	Phosphatidylinositol 4-phosphate 5-kinase (PIPK-D12/GPCR-PIPK/PiGK12)	GPCR-PIPK	MGAYEALAMAQSAQLYLLVGILGFVVYLLLVLSYFLVPNIKAQHPAADLVVWHAGCGLVLSAGFVFAFALQRQDVEPEDDELIRRQCSILGPFNQFFLLAGVCWYLMLSLDLLVALVNPWMGYSCKSWAYHTIVWSASTVSALLLRQLNLFGLSSLNVCWIKRTNDPVQVNTVNWVFLFVIVGATCVLSFAVLVFASFRFVRRQLDVTYRAKRRNLMQYYRYLLIFAGHWAACAALYYAAYLQEFDGKMAKHFELAFALVFGSYPVMLLIVWILNTELYQNFSSENNLSKSERGAGDSTSTEHFSAALRKDLMRYTTAGIRCSICESPADSLRSPLLSLARDRFGSLDRTAALSFLQMEEGDSAGLYHEKKRLATTVYNGEYRYYEKLGFTDYAPKVFQ…	734	7	7	7	7		Phosphatidylinositol phosphate kinases	Phosphatidylinositol-4-phosphate 5-Kinase	#N/A	#N/A
D0N397	PITG_05618	Phosphatidylinositol 4-phosphate 5-kinase (PIPK-D3/GPCR-PIPK/PiGK3)	GPCR-PIPK	MQPNQNYVLANARPDSLPTQTGAFISVISCSVIVFSFLWKRKWRRYPNPIIYWKAVVDLLYALRFQYNWDTYTNPLGCRALATFTQFCIFSSECWFLCMSFNLYQCSTNPFTNLKHNLQWYHVFSWGVGAVFAVVLWLSSVQFDPKIHPSCFVDETVANELVVYYVVVILAVLCAVIFAVLETQTHPFNGMKEALEAKKDVIRSARIFTVAYIIYQIILISFWLADVLFLSNHPHALQLVRDASSFLQTAKGLIDLIIWVAINGLDCRAGRLRDTFDSDRYSDVDIDLQPQLNVALRKEVLHFTTRGIVAASSNTPMVTDGRRVVHLRLHELGMTVCFDDYSPASFRDIRQGFGINETLYRKAFLATCHERLESGGSSGAFMFYTADYAFLVKSVTTSE…	757	6	7	4	#N/A		Phosphatidylinositol phosphate kinases	Phosphatidylinositol-4-phosphate 5-Kinase	#N/A	#N/A
D0N308	PITG_05519	Phosphatidylinositol 4-phosphate 5-kinase D4 (PIPK-D4/GPCR-PIPK/PiGK4)	GPCR-PIPK	MALCIPGSSQNASAAASVASTSDSTNPFGRRLLTSVASSASAGDDGYVQLETEFPGAIAISMVVNALSLLGFAFILTTYLLFPPVRKQHSSLLVWVALMGMLFHGTVLAQTSATYGTCCTTAPVVQLALFSHELYFFALAFNFYFTTKFPFRSSRWLNPIYHVVVWGTSVAVMIVAWQLGTGRVSSYGYCWYAAEDGSENDDGEFILLEIFFIPVCAGYCVSIGCYILATKRVRLTMGGNSKTRTNLDSMRSFLFWSFSLWMIVTIPYILRHRNVVAINSSGEKALRFVGRLGIAFLGTGSAILWTKSMGVLKTFKLWRQRNWDDYFKVYDASWVLRREILYFATKGIQLGASSAKGTPENDSTNPNVESIFSFTQRSGIFPWQLRLGAVSQTPSVLSF…	807	7	7	6	8		Phosphatidylinositol phosphate kinases	Phosphatidylinositol-4-phosphate 5-Kinase	#N/A	#N/A
D0MWP1	PITG_02574	Phosphatidylinositol-4-phosphate-5-kinase (GPCR-PIPK/Pi-PIPK-D10/PiGK10)	GPCR-PIPK	MGHPPPASESDALLRCKEYGTTVEQLTKARYRPHRGRRRATRFLSLFSCFQVLVTGPCSGLGVAIAGLLVLVGVACSTIALVGTYSADEYLFLGAIASASFTLVIIVSFLTSPAVRAHPNPLIFSKSLVDLLLALIYVAEYCITEFSDSVALPFRIAAITQALLIAGEFWFFAIPIDMVQSITNPFTSYAHNFRVYWFYSVLSGIVCGLILWSLGDAQAACLKTGDTNPDCEKVLDVNEQRFIWFHHNTDMPGFFWHQWILYHMCVVVYLLFGLACMVYVRSRLRRGLEETFEVRRRVLSNGMLTCAVFISWSFLMICLFAMTNSVTVKAVLGKTLFRELIDLSAFMHASRGCVNIIVWIVVNAPYFPSFYAEDSADTTIQSPFGNGVLTHGPFSPAGD…	931	8	7	6	8		Phosphatidylinositol phosphate kinases	Phosphatidylinositol-4-phosphate 5-Kinase	#N/A	#N/A
D0NFW1	PITG_10980	Phosphatidylinositol-4-phosphate-5-kinase (GPCR-PIPK/Pi-PIPK-D2/PiGK2)	GPCR-PIPK	MASRDNRDSGGLRVTERQPIYNGPSSSAPSSRKKKSRRPHAPPPPPPQRPQQHFNPNEVEYDMVESERQLPGSEMPYYRTDSAPNAQGFPNSMLEAGNGYSSMKTPIELKKPPSSKQMRSVDESSEDSFDNGSYVTDKIQGGPNEGIGWFHAKIKVENSIHWANNYKIQCIMFFIFICGAAMTVAFADNDADASVGLVAGSLITLFCCCAVVYTFLTRPTWRKHPNPIIFFRSICDICLVAVLLITELYKCGSGDCSNTLTGASCTATAALTQFFLWTSESWFFVMAIDMLSSLQSPFTDYKSNVRRYHGFVWATGLLTCILLVSIPDFAGESEFGYCWTASKSKLRHDHSESSDSSETGNLWNLNFQSWLLFYIWLILYWVYAITVIFWAYRRLNSGL…	934	7	7	7	7	GPCR	Phosphatidylinositol phosphate kinases	Phosphatidylinositol-4-phosphate 5-Kinase	#N/A	#N/A
D0MQV4	PITG_00460	Phosphatidylinositol-4-phosphate-5-kinase (GPCR-PIPK/Pi-PIPK-D5/PiGK5)	GPCR-PIPK	MSRSYSTETPYRRSQSVTSHSQQHRGTPVLEEQSYMNAFSPPPNSVYVMETQQEHSGDAAPDGRRSTRQLPPVDQNGSFRLRHGTRGMSGASSGFVTMDNSSTISSSSGNYIDAMSLNNNMSATAQQPLISTPRATQKNIVRVIDKDMTQQFRGRSKSVGQGRIRWFENRKSQLLGFCLTMAFLGVSVAMYNYRWTGLIAGSVNTIICGSAVVITYCRKKQWHQHPNPIVHNRSVLSIFMAICLLLNVLVDFDPSGSNTDCQRLAGITEFFFFTGEAWGLVMACDLFFSLTSPFTSYKRLMKFYHLWVWLGGITMGVITYAVQGAGGFFTVDGQSMTYNSDTDTVIGFCLASSRICCDSGETCPDDVEKCSTTASFLNAQKWPWILIYAFVLLVLFVSV…	927	8	7	7	9	GPCR	Phosphatidylinositol phosphate kinases	Phosphatidylinositol-4-phosphate 5-Kinase	#N/A	#N/A
D0NRC0	PITG_15475	Phosphatidylinositol-4-phosphate-5-kinase (Pi-PIPK-D8/GPCR-PIPK/PiGK8)	GPCR-PIPK	MAHGDALSLEGTLCPKGSMLLPVITSVASLIGCFYVVGTYWRVLALRQHPAGIMFGMSLYGAIYQFLYLLDQASDSVRCTDIGIIVDFFLTGQETYMLIFAIDLLLALKNPFSASKGQMTKYHIFGGLWSLICAVISHFDTQYALFSFCWLSSSGEILSHAHDDTDGHKASNGTLTAGVFFALYIVVVYCTSLIAIVRTWNTFVRGLPDTFRTRKRIQRHLKYYVGCYFGYWTLVLSTYAVFSLLPHSSSDSKGGMKCRVWHLLSCLLLAKGMVHALIWTRTSNILRIIEQLRRNGTVNLPPQDGNWDDNINWALRLEILTNTTKGICQSVDRAEHQARASAESSLRSISVSDSSLEEGIVGSSSGQGDYCDRKESYTQIEELILENRNDSRSNGPRTE…	1014	6	8	8	6	GPCR	Phosphatidylinositol phosphate kinases	Serpentine type 7TM GPCR chemoreceptor Srsx	#N/A	#N/A
D0MRY6	PITG_00896	Phosphatidylinositol-4-phosphate-5-kinase (Pi-PIPK-D9/GPCR-PIPK/PiGK9)	GPCR-PIPK	MPAPRRALRPPSPAPTSDSNCTSPQYQAISTPTRTSTQEFDLLADEVARSRSHSHALSAILGANGRVSVSASTSMDWRTSSHVQLQLATSTTQIQREQLVENEEKTELPVRLVNWRRQRRRWRKILFWVGAVALFLGVFALTFAAPKQVETLAPIVLGAGLSLLSTLLVLVSFLRRRRMRRRPNELLAFVALSEFGLATLTLVHVLTLCSAEDGSCRPMGMAMCSVSAGLEMFLLLAGVGWFGAAILHLFVSVSNPFASYKRQLVLYHVVVWGLSLIASVATPLILFTSHSQDQPPLTDVQVCRMVALILPLLPTDAGKSVALRTRRLAQWQTLNLEFWGLLVAIVVFVVVAAQLSLVVGWWRSNSGTIIALKARRRLMKRMAIYVHALNAMWLVLLVV…	1231	8	7	7	8	GPCR	Phosphatidylinositol phosphate kinases	Phosphatidylinositol-4-phosphate 5-Kinase	#N/A	#N/A
D0N3Z4	PITG_05282	Phosphatidylinositol-4-phosphate-5-kinase (PIPK-D1/GPCR-PIPK/PiGK1)	GPCR-PIPK	MDDARHVHTSSSQSLGVSSSTVSDPDVNMLQEEGNAPPAALRTCMQSTTRWFQLVMFFAFVIALVLAMASTYENLSPGLIWGGVLSIFSVFFVILSYASVPSYRQHPNPLVFWRTIADAVFVMQLMAQQFVRCLFFDCVPLCSSTNLQCGCSTDSGAGSTCEVFAGLFEFTLLASECWFFCMTANLLMSLTNPFTDFKRNTRMFHLGSWFIPLVLGLLLMNTDDWAGYSDLGVCWTNALKNLPADNMAGCGPGYEVTDNFSSDYKAVNANIISWLFFYVWMGLFIIFGIAVWVWAWKRLSEGMPETYAVRVQSINRARFNVFAVTFYWIIVVIVYIKFLSRDRADPDKSSELLNFLIAGKGYLDLVIWFALNDFHVAHFTRCLGENTGDIDVDLNPQVN…	1016	7	8	5	7	GPCR	Phosphatidylinositol phosphate kinases	Frizzled/Smoothened family membrane region	#N/A	#N/A
D0NM62	PITG_13511	Phosphatidylinositol-4-phosphate-5-kinase (PIPK-D6/GPCR-PIPK/PiGK6)	GPCR-PIPK	MTPAAIDASLDDDELRPPARISDSPQPQVYEKPLALGCNHIKNGGHKADEEQGTPPPVAPSPRGSATAQPPAEPGVRVVADLLRAPTAEAQKSQLVMSFGVFMLSISLGASALCFYDEILEATGIQSGLLLGSVGSLSMCGVIILSYLSTKWYRRHMHILLLNLALCEFCLAISFLLEPAWNRLGAGVGSDLSCRWLSTAREYLIMCSSAWTTCTALDLYYLMTNPFTSPRLNRHKYQGIAHVTALASAVIMCVSNSFGSPVAVGNFCWVGADTQARSDHISYKQPSGSTTGIWVFIVTPATISMVANLYVTLVSYGRLRRGVSATLRNRRVLLREGFVTTVTLIAYSALLWGVYGAYWLTPSATQARRLSRLFAFLLSYRGSVPFILWCLYKHPQHKK…	950	6	8	7	8	GPCR	Phosphatidylinositol phosphate kinases	Phosphatidylinositol-4-phosphate 5-Kinase	#N/A	#N/A
D0NMJ1	PITG_13677	Phosphatidylinositol-4-phosphate-5-kinase (PIPK-D7/GPCR-PIPK/PiGK7)	GPCR-PIPK	MDARAGHAGPPRRNSDEFDIATGNSAFSVSPHQSSRIMDRSVGDTGTSNFSVSPSPLSSPMHSVLRPPVNITTTSPPSEPSTGSADSQSPLKSALRNPNSPQKPKITRRVSIEHNVQVDAESRRQRDRLSSSQHSAASSESGLDDSGVSLRFRRTPPNSKTSHRSSFAMRDTVLSRMSSNVGTLRKSFFGVIGRGTTVNDPLELSPNQEFDLDVIDESGGLDENIGQILKPQVDFSNWIKEGYIVLSVGVILLVIMIVLAETVDSLNGYKIDPGLVFGSLLTLILCVCVFVTYHGVQSYQRHPNPLIYYKCVIDIFLALRFLLDPMLLDMGVYRVNDDASCAYLSGVTQFLYLSSDCWYFAQIVDLYWSLTNPFMSVKANRRRFKTMVYSAGAFTGIFA…	1241	7	7	5	8	GPCR	Phosphatidylinositol phosphate kinases	Phosphatidylinositol-4-phosphate 5-Kinase	#N/A	#N/A
D0MVR2	PITG_02204	3'5'-cyclic nucleotide phosphodiesterase, putative	GPCR-PDE	MSSRHARISNVSAQHLRVELDVVSQVETRVQLQRWWSLRFEHPVMEKRFQIYYEESSIVSSKWACSATLGSTAVLQAAVFYDVFVLKSPERTPWVFVDIAVAGNAFLLVLWGVFLWTGRQRKQVGSYFEIMLFTLGLSMLMLILVLGLPLAAYETETVAFSEQHDVNILTELDEARKAHDVTRTIFFLLILLGAIATTWSAQFLAYCALATSTLLALGGWIVGCSDYLRRQWHLVALFTCSLFLLGRVIYCGERNLRNKFLRARRLMLENMKLSRQNSVMHQQLSCHVNAVGIGNGRHRESREAPSSSKAGSRVLPQKQKSKIRPKNGKATSEPPVTGESWMENVLRNLVQLRQRLEDDEQSTSELDFVLQTLTSENDLFLDTWSRQRRVPKSDSNVEK…	742	6	6	5	6		#N/A	3'5'-cyclic nucleotide phosphodiesterase	3'5'-cyclic nucleotide phosphodiesterase signature	#N/A
D0NJY1	PITG_12950	Calcium/calmodulin-dependent 3',5'-cyclic nucleotide phosphodiesterase, putative	GPCR-PDE	MRTTIYSGNGTTYNHAGHHGSEAINTVLNDRANQRVSRIYPLTDSVYVAQTKKTPVEVKFHPFTSTFVNEPRLEKLYQVTFARENSARSSRMALIFFFMYLVFTGSNLSNLLSKDSSVRSQSFRYFLLVFIPILPIPLLVYISRRRTYEIQFQRIYTLMLLCWSFSIIAGGMFSMLTEWYNYVAKDVDVILDELGIANVDDSRIFYVNSSVRSDWQFKAISGTRAEVLQAYTKEILLPSATMNINLLRLIMIFVFVPLLRIDTLHFALVGVITSASYMALTLIFYPVTDSTPFILNRVLVICFPMMFTLAMLVRNRDVDRVVRQDFLHVWAVELEAEKATREKNLIAEENRTLKQELAQRDSEFNLDLTSPLHALLAELKSFLDTVDLSDEDMQRGMVI…	855	6	6	7	7		#N/A	3'5'-cyclic nucleotide phosphodiesterase	3'5'-cyclic nucleotide phosphodiesterase signature	#N/A
D0NDJ1	PITG_08933	Calcium/calmodulin-dependent 3',5'-cyclic nucleotide phosphodiesterase, putative	GPCR-PDE	MIAPTPLGNISENMAMTLHSSMARRSSLGVPVSTLIFPRSAADRSEAIKLTKAMEEKYGFHYVTNSFTKDPLVELDFQAFYTETNLAPALYASLVCWLIWITLSTPDWVGFYDDDPDVREASGLRLWVSAFIYLPVPTLVACCRSRYFVGHEQTLLCLIAHCFAAGILGQGLINADDYTRVFLKDLKSLFSLAFHDEPHGTDDRRHSEGLDTSSNNDTILLDGSTEWWIYQNLESSGRDLVLAYINRVAIPMAHLNMNLLRPLVVLLVSPLFKLDAFHYLLLAFGINLEFCIVVSLQYPPSSSTVFVVNKFLLIFILVCVSAVLVVRVRQIDRFLRLNFLHAKIVEERARASHLQKEIILNENKSLKKMLEERVGGHGDGSPPLDFDSPMAKVLLDLKA…	876	5	6	5	6		#N/A	3'5'-cyclic nucleotide phosphodiesterase	3'5'-cyclic nucleotide phosphodiesterase signature	#N/A
D0NJF9	PITG_12266	Inositol-3,4-bisphosphate 4-phosphatase, putative	GPCR-INPP	MPPGAFARLAGLLLALAGLKTANAAFPESFAYKCESNKCLYTTDTSGTVYTDPVACVKECRTSDLQNVDEGSDLSDVASMTVTSSLNGTCSNCSLVVSSTYNFPQMLETFDLTTASVASSSCNFTCEITLDTPTLWTLEGSSSDCFAGSEDTDVDCSRDGNATIMSLDADALGVLMAVRNSYEFLVDHVTTRLGPGTFSEDTTLSVKFEGTGCIASSSNAQQAFQLDLTSDSYELIGTFTNTAMEATNPTIMSSTPVTMSVTSGAVLSAGAFFLLRVASDKEAEFGTLIENVSSASMTLPDSGSSSPVDLELFVGASNISFTIPDSFTGSIQNGHTVNITFETFQNPANNSVAIDKVYLSAYQGLASAVDNSPIKFYSLDDASRSLKAAPLDIVTVVVY…	1541	8	7	8	6	GPCR	#N/A	#N/A	#N/A	#N/A
D0MX26	PITG_02728	Inositol-3,4-bisphosphate 4-phosphatase, putative	GPCR-INPP	MRRRLLRGGGGHMYTATLLLLLAFASTLPTGAAVEEAEVFGSVPALAALEKHDIKLELEQMRAISRGDVGVDGRSPVVHEPQEVEHLLQVQSTTDSSECSGSSGGAETIEFPQSDHYSQSSSVSGATSGSGAENEDAVVGITLGLGGLDISIGSVDVAVGSGGVDVSAGSAGISVGSGGIEATVGSGSYGLGVSVGSDGFDATVGSSGLEVSTGSHGLDVTVGSHDLGVSVGSGGVGATVGSNGLDVSTGSQGLVVSVGSHALDVSVGSGGIDATVGSDGLEISTGSHDLGVSVGSQDLDVPFESGGIGTTVGSNGIDVTVGSREVHLDASSRNIDASVGSQGIHVTTSSSDVDVSVGSKGVHFGASSTHLDTDVGSNSDQVYTSPPTVDPNVQITTAP…	2170	8	7	8	7	GPCR	#N/A	#N/A	#N/A	#N/A
D0MQJ4	PITG_00336	Putative uncharacterized protein	GPCR-INPP	MSFRSLQDEHSGLSESQLNVLHAVILSCCGVSLVGCLYILRHHYVSARLHSGVSMVQKMVVVLSVLDAGLAFPKMFGNPLTDSTDVSAACNVQAFALHVFGLMSVFWNAAIAHCFYRKIVHRDSEARLKSRFKLYLLLAIVPAVACSVALYAARLFGDATFYCWVESRAKQFWAFYLFVVIAILYVSVILWLTHNRISRDFRDANLDAQESWALITSKLRIYIAAFIVLWTPSTVFRLFDDELGSSRFAVALLMQVTVCTQGLATAIIYGGLLTKLYRIVSCRPSISPTHKFVTSPSFPTVDTGTNHSLVKHYRKPANIFVSTFNMGEARLTPAQLDKWIPLGHDVYVIGLQECLHLTNTHSLIRQHLEGGRPRPATAGPARRASKFHQFNREIGSKNT…	962	7	7	7	6		Inositol polyphosphate phosphatase, catalytic domain homologues	Endonuclease/Exonuclease/phosphatase family	#N/A	#N/A
D0NVV6	PITG_17353	Putative uncharacterized protein	GPCR-INPP	MPTTDEIERHQYYQNVASATTSVLSIIGAFYIIGRYWYARRLKAKSLSVYASSAHHLDVTKELIHIIAYLDLFGATGRAFGQLPTETFDQDAGDPVTPICKLQAFIITFGDGAPIAWNFIMALNLYRWVCMGEDQQMLMKKIKWYIVSTMLFTVGIPSICLIFNKFGDAGLWCWVVVEHDSTEELWWMFGVLYFWVIAGGIAMTVFLVLVKINMKKRLKTYENDDANDAYYAVVHNLTIYITGFIFCWLPAVVDRAYATFTGRTSFTLDFLHATIVPLQGFVNAVIYGKFHIWVVRHVREPWTSNGGSSTKNSKVSEDMLRQSVRLRELERHHMGTATIFVTTFDMNWTPCPTNLSDWIPAGKDLYVFSLQHCVEVQAIEQMIRGYLLQVNYPTAYRSI…	1158	6	4	4	#N/A		#N/A	Slime mold cyclic AMP receptor	GCR1-cAMP receptor family signature	#N/A
D0MQH8	PITG_00315	Transmembrane protein, putative	GPCR-INPP	MSERHDAGPDALLSDAQEARLQIVGYLSSALSLSGTLYVLAHFGYLQWCKPRRLETFTLQQLPVQFQRRPRSRVDFMDKLVLVLALFDLVTIAARAVGRSVVHNYALCRAQAAITQAGNLASCIWICCMAFNLYRWIAGGESDATRQRRFPLFLAVAVVPGAGFVVFHLMTNKYGDATFYCWFDEIRYMFLNFYLFYLLMIVFNFVLLALIHFNMKQRVARHDTVEADTSSMLIRRKLLLYILVFIAHRTPMMIYRIFEAGGMDNLSVGLVMQVIQDLNGFSNSIVYGGICRRRTKEVPPPRECEAESVSSPTESIMGGYAVKKRPTVTEDEHDSIARPSARIGTALTQAGRKISCESDSGESSVDKCVHPRKAQEDHNYSCRTWHQRLQKRFSLHYPT…	1129	6	6	6	6		Inositol polyphosphate phosphatase, catalytic domain homologues	7 transmembrane receptor (Secretin family)	#N/A	#N/A
D0NKT2	PITG_12548	Type I inositol-3,4-bisphosphate 4-phosphatase, putative	GPCR-INPP	MESAPVDDGLVFLPQASSGLELLCVALYLSLALVAACRALSQGSTFHRSQRSTFQRLMVLFAVTRAASFVSEGLARNLLNRAALCLFFSLVLFQTLLWIDIANPKVSTRSRRIWIAFVVANGLFYAAVLGLSVMHEAKVAQARHSKSRLNRSTLWTGVLPVLFIATGSFVSSLGLVYSTWKMRHRVERVLKPSGNGLRRRLDERVEKKLTSALRFTSVVMGACSVLFFLRTIIYVQRPFSHQGCGDIHSPDVCVVVGYVIPEIVPCVLFLVLMWEVEPTLEIPSRRSLSYTKGRVTSETTPLLDNEAMPPPLLVAAKEFTDRIGTASKSAVTQPNSPPGSQSGYFTVGRRPSPLSLGLGNGVLGRARRRLELVVRQHLGGASNEQQSLEGTSILDLANS…	1455	6	7	6	7		#N/A	Protein of unknown function (DUF1084)	#N/A	#N/A
D0MXA5	PITG_02812	Type I inositol-3,4-bisphosphate 4-phosphatase, putative	GPCR-INPP	MRRRRPQLLLAALAALLVDRIQAQSASASTSESVTADTTAADDCSACCVASTSSASAASAILAGGDPDLSLVCCSEQQPRDLFGTAHGECSGLPCCEYSGRKAQNHQAWYPCVAFPTCQNDNTKQPFCNGQDLWYFMEGYDWTCTDECCNGLVLDSNVWRGVENYYPGQTNGTFGVTVTPTDFLDVFYPDGMGGETYTVHQIMLASPPGYNFTEDCSCYLERVANSTPNAQRESTTCEVSTFLGDNRTYLTVDITENYQANDTFVFLFDGVVTPSGLNDTASLTSNVTYTTTSNLTPVYFIFNDSENTVFDTYVRVTDLTSATLSSGSFLPENIYPGNSGNATLTFYTDANIPESSSIKLTFGDKWGFTGNAVWSWETFPLDVPSEEEFYALAAATTTQ…	1855	9	7	8	9	GPCR	#N/A	#N/A	#N/A	#N/A
D0N7C1	PITG_07126	Adenylate cyclase, putative	GPCR-AC	MDDSTHYDWTLTYVIVLAVATATTGTTLLLSFKHIKVGDSAVQYITYSVSRLYFIYSFARLLLYVGVFSNFDGLRDTLDALDDGELMGARAIYSDGKEFKALAVAVTMIGDCALLCTAFFITTLAYEMKRLIIKSMDRGPKRERAIISQYRLRASVMTVIFAILMAVSALLPSAKSKVLQTAAFWFELVFIWVSVLYPLYATIWISRQKRARSAVDSASLLLHQRIKTFVIVYCVLAFPSCVVEVLLRLIDDLAMEWVGLTRILFYLSGAGTAFAIGISVTCCYRALRPLMPSSVYEQLLEGGYFQDDLEMDVIVEAPTRRPVFVVTDIEGSSRLWADNPQAMADAQSIHDDLLRQQLPRFRGYEITTAGDSFQLAFHCVRDAIGWCVSVQEKLLKAPW…	567	6	7	7	7		Adenylyl- / guanylyl cyclase, catalytic domain	Adenylate and Guanylate cyclase catalytic domain	#N/A	#N/A
D0NFI6	PITG_10524	Gastricsin, aspartyl protease family A01A	GPCR-AC	MRLGLLVAALAALSFQPASSLLRVPLTAKAQRRSADHLLQFHTQPSDAVTNAVQADHVLQYAAINTQDILHNAQDLAAQGLVPLENFMEFQFFGPIAIGSPPQEVLVCFDTGSSDLWVPGNKCEACAGQDRFNHSLSSTYHESTTHPAFAVQYGSGKVSGHFGLDVVHVAQFQVQDTTVGIVRTEEESMARMKADGLLGMAFDGLSTFSHPPLFFALLEQYPELDSVFAFYLSPDPNTNGSELHLGGYDEDFMGSLEASWQMTDVLPQFGQWTFWRIHLHSVNVGKHRNACADGCVAFVDSGTSLIGIPGTLYLNFLYEVATFAQNQGCYCGFVQYGFQCFLCAPEDFPPLRIGIGGNHFYVLEGSDYTLCVGLTCIVLVQPSGQEMWVLGDVFMKKFY…	737	6	7	7	7	GPCR	#N/A	Eukaryotic aspartyl protease	Pepsin (A1) aspartic protease family signature	#N/A
D0N0K9	PITG_04113	Putative uncharacterized protein	GPCR-AC	MIWAVLCITALALSAVGTALLVFKLYRDWDVRASSVQWLFAIFFIYQCIGAAARLVYFIWLAVYTTQTADTDDDIGGTNLVGTELYQLGTSAVLKLRDQQSGWVTAAITVGDTTHFGLAIWMFLLVYELSKLVAVSMDRGDQHERAKIRVYAWVGHLLILLFLAADIALAVVFSGYSSYAYIMLLSVYVLQTIALVYMIVTVVFLRVKGRNYESVHGNFEASPLYRRLKWIMLVYALFVFQFYFSSVVMYAAPSKTMRLSSYAGASFVFYYLRGFALSIVTGCSQLCVVRSVRCCVPDDIKARFRLRRDCTPLPRGSDVPYTNPVFVFTDIESSSALWAIGDGRIMQEATQLHDDILRGSLAPYRGYEITTAGDSFQLAFHTIQDAVEYCLEVQLHLLN…	534	7	7	7	6		#N/A	Adenylate and Guanylate cyclase catalytic domain	#N/A	#N/A
D0N0K6	PITG_04110	Putative uncharacterized protein	GPCR-AC	MAMIWASMGLTSILLSNIASMLISFKLYRDWDIRVSSVRWLFLTLFVYLWLYTVGRASYYLWVVMLPIKEFVDGNNAVPYTSKQLDQLGIYATTDLEAARRLFPTTILCFCDVMHFAVAFWVLPLIYELSKIAAKSMDRGTAKEQAKIRMYIIVGHGLITCFVVAVVVLSIIGGGYSSYTYRLALCIYVMQIITLVYMGVVLFLLKCKGRHVESINGQFKASPVYKRLKWIMLAYALFALQYEATSLFTYVYTPRDEATLSYIGLSQVMYNATGLALALCTGCSIPCTLRLCGCCIPDEMLVQLVVESNRDEIPCIYDRDETVKPPVLNPVFVVTDIESSSALWGIEDGKVMQRAIQIHDDTLRSLLNLYRGYEITTAGDSFQLAFHTIREAVSYSLHV…	584	7	6	6	6		Adenylyl- / guanylyl cyclase, catalytic domain	Adenylate and Guanylate cyclase catalytic domain	#N/A	#N/A
D0N0U2	PITG_04232	Putative uncharacterized protein	GPCR-AC	MTTVEAAWVRNSSVNMAWMYTYCFALFFSCSMTMLAAYHMRKLGGDMFRSTVRFVIAMFLFCSTLHALAGGVFYAYLINAISKVVHQMKHASGPGSDQTQAEVTVGQLLHNDSKDDGGEAAYITKLTQDDVPLSTALTALLLTENLFFILSAYWIFLLSRELFKLAMRTLDRGEQNEKATIVKYVWRGWVIVGLFLGAGLAIVIIHDGYNRTYKYLSFVELGGLIFAVFYATGALVVLRFSGRKHEHIHGVVMASPLYRRLKLLIIVCAIFTLPYCFLQLALLSMPQDEVDAIPDYLVGIVTMLYYLFGAAQALVMGGSQQCCIRMLSPIIPTHVKNSPEWANLRANRRHDSYATYEATAPPDKPVFVNTDIEGSSALWAQAPESVIDTAQDLHDDLLR…	638	7	7	7	6		#N/A	Adenylate and Guanylate cyclase catalytic domain	#N/A	#N/A
D0NLB2	PITG_12852	Putative uncharacterized protein	GPCR, putative	MVDADVLAGEGAEALSLADRLLLLLTIFLFLLLSAVSGRVLYSQYAAKRKRLISTTTAAETPGTAPATKAPYSAVPQAPPAPVNVVGGSESALMEEEGAAAASTGSEMRHRLFLLLFVASTLRVCSLVTEVATLEKVTAVPSTSVYCRLLALFLWLPSMLFVSMYGLVLLFWAQLCYACWGKAHPWPRRLFFLFNVLLYVGFALLFALSSTSAGLWRGCDLMQGGVYFVGLFGILYYSIRLIDFFRNQSPDEDFFFDLSSPRQRVLRRITAVCILLCVLFAVKAVYLIGMGTGYMESEESQYRTPVGVHHIAYEFTIHFSTEFVPSALLLFFTRQQKKSTPQRQRLRSSSATSASASLSGGSYGANNSRDKPPTPNYAYAPTRGIAASNAYQEDALPML…	459	5	7	7	7	GPCR	#N/A	Protein of unknown function (DUF1084)	#N/A	#N/A
D0MXH0	PITG_02906	Putative uncharacterized protein	GPCR, putative	MRPLYVRVLDHVLRRSFGHPLSVQLLALSSLVLLLSVLMFSLDPWLDDNSHQYMRRLAPSINVQFDSFAVDHLVVFGAISPPLTWLLLVHVAYSQIDSRVEAALLILRVASCLTVTFALTVLLTEFLSRRAMLALVALVYASLGLLYSWSVPIWKWYQEEMHTRGLVGFLPDSMQELLLRTSLLEWLTDTSFSDKVAPFLPFLLPLTRAEQMKLMEQMPPESQVMMTKPGLLPLLPDSVQNVLLPAAGSDSDQDEAKQEESQTSEEALTIQETEEIRVVRMQQRRLLTLTPPTRTMSGFDFHRPEVVDTVRTPPSREQALNEIVASRMWNGCKELVKLPSSKTLNRTAAMSSALLVMQLYASKGSRKVFLTFAQLVAASALSSVACCAIFLRFVQLLDL…	462	7	6	6	6		#N/A	#N/A	#N/A	#N/A
D0N515	PITG_06519	Putative uncharacterized protein	GPCR, putative	MKTKEREDGSFMRIDVISMLKLLLVSGIAVTFLALFVLIGFGGSPAVANSDWTSSPTRCTSDFSISLYKECLGPNSTVSAKDADANGTVSAIDEVLRLSISEQRSVLTCMFDSCTNRTNRPFTSREQSLHVVHYSFGLNGFKQLNRYFYLEASFPNLKKTSRSFDVTMTPHIKGFYLNESSGNQTYANIITDVVQKTVTVECQAGATSCEPTYFLRFGDIDFNDYQVDVLFNSTESLALSSSNVQFRKTWGTESFTTWLIGIKFLFLFVSAFFAGWYIYSVTKLSSREQNVEQGFVMALALSLILFNDPFYFTEATYGSNAARILSVGFQVTFFQMLLLFWLVVIDNLRLQGMENGVSNLKFFGPKLLFVAFFWLIMVIYYGYIKYNRNNDVTWDPLAE…	516	7	7	8	7	GPCR	#N/A	Wnt-binding factor required for Wnt secretion	#N/A	#N/A
D0MZV0	PITG_03287	Putative uncharacterized protein	GPCR, putative	MRFLLLLLSLEALVPASRASIIAGYTVGRQLQYIGKFCFSWTPTLNDVAGRITGEIETDVDGLQVAIYDDEALFWNYVMTDSSCDCNCKVSAQHTKGVYNVTATNSHHVTPFVFSVDIHEHLRPRFWYVALARCVPGGDEYKPAFAEITETNFRKYYFSSWFRIHMTQGDGSELPVQQQGLPTIYAVMTAVAGAAAAAQIVAVQRMRQSESFHPIMRILTLVVLFFFLCNALLFIHFTTYEFNGLGVPFFKYAAKITEVFVHVGTLLLAMVIAKGWTINSVALDGQIKLSCLILATLVLYLSMAMWYLVWLDPASTLYIYDSWPGLGICVLQVCVLGWFINTILETRSYEQASAKRYFFLRMCGLFSVYFVALPIIVLVASFLSPWVREKTVSAMTTSV…	445	8	7	7	7	GPCR	#N/A	Rhodopsin-like GPCR transmembrane domain	#N/A	#N/A
D0N942	PITG_07946	Putative uncharacterized protein	GPCR, putative	MTQVSLLSVWALPPSDATMALGSWLLFFLFARFFFSWWLFRDYAVRSVATPLLFAASLTFSLSIFEMVLFEVTDVMHVSSRQWVWRVDLIAMTYLVVLVLPLSLFYAMAREYGVERRQAAITACTLLLFYLYGFWRVGGVLEPDLPRQSVEALFSIRNFVSRVSLLGVLFMALLSGFGAVNCPYEYMTFFWRRVAEEDIEFLEKRLRHNLDILIAKKKRLTLELRASARRQDEEDLAGGNKTSSIFSRAFRFFSSKQDDTTYIKGLEAEILTLESLGRELFLEVNDMRDVQARSLRARTLRGRVFNFFGYVMSAFCVYKMVMSTVNVVFRRSRDKDPITDAVEKLLYIWPSLAEQLNIRFVSEVASLGFVGILVFTQTRGFLVTLLKFFRTYSSTVSSN…	486	5	9	9	9		#N/A	Abscisic acid G-protein coupled receptor	#N/A	#N/A
D0N7Z4	PITG_06734	Putative uncharacterized protein	GPCR, putative	MATVKRQITPWMWTIRAFSSPASIVKNLPAGSLFSKLTLADVDINSLMAEYVAVSSNSAEPSPYFRAACNWVKANYDTWSEWVDRLPLCTFEEHVVSQVIGCGNDTSVREIKFSWKSSNPGNASLPYNCDGGVSTLPNTLATSRSCDWIFENRRTWTGWIDQKPECDSSFYHYSVSECASDSLRTVQYVWKLPNASHPQYSAECSGGDKLPDTLTIDCEYMPTSSPSFAAMTVFAAIVACLLAVAILLVVKNRNAPIIRRSQYEMLLLMIFGGFFTTGAAVAYAGKPTRTLCGIRPLLVCMGFTTIFGALVIKSLRVYRVFMKAAMKRVKVTLFKILKILSIFYIGDSVIFVAWYTADFPEPTITTKDATEFRGTVDRISCSSSSFIFTALLIFWKAIL…	558	7	7	7	7	GPCR	#N/A	7 transmembrane sweet-taste receptor of 3 GCPR	#N/A	#N/A
D0NWW9	PITG_17876	Transmembrane protein, putative	GPCR, putative	MRPRLALLALLGVHVTSAMKQSWVFESEDRSHFFIERFGFGPSGRMDVSVSAVAMEVPEDAEEVQAGLLFVHQDDLWETVALLDDAIGSGDLELPQASQQGDQCVLQRRPDSQWIDMTDAQTWNVSRGTAHVQLDGREGGQHNGPLSVGFYYIFYAHCTPGLKVSFHMDAMFKNGATDFLSAGDAPLPVVYVLTSFLFFGAAVVWGKCLCTHLEYVQRVHWLMATLVSVKTLALFAEAMRSYYMKRNGDTLTAWTAVVYAFMSLKGLLLFSVVMLIGTGWSLLKPHLSPRDKSVLSLVLVLQVVSNLAQILASETAVGTRACVSWRDVLVLADVACCAAVLLPIVWSIRELRAAAATDGKAFANLQKLTQFRSFYLLVITYIYVTRLVLQLLQASLPYD…	502	8	7	7	7		#N/A	Lung seven transmembrane receptor	#N/A	#N/A
D0N823	PITG_06767	Gpr7 transmembrane protein	GPCR, putative	MPSLVSSLLVLWGVWLHAVTASIYPVTSSYWVPPFQRAEKLFATDQGPILARTGNSSVTIDISGVNVTQDMAGWSLVVFFYHVDNYEDFEAVAGKIELLACSDVEGMKFDGMSDVQRFVFTVANESTPTVSANVSHLVNSSGWTDTQIFVCAEDEGAATETLTFSGSMEVRNPYGLLPAVLYGMLPFSGFLTVGYLVLDVFFVFLLIRHRRQLLSLHWGILLILVMGTAASAVWLYAFYRMNKTGEPVCCPYPTTFLIAVILDTFVRTLARVILLIVCLGYGIVRSHLSRVEASVIAFLSLAYFVSGIADEVTRGTSSGADFREKPTAWSFIQLLCNLAFIMWIQYSMERILRDLRDQKQFAKLSMYRWLAWSLAAFIVFFTILTIVAVCSRLGVFEWD…	496	8	7	7	7	GPCR	#N/A	Lung seven transmembrane receptor	#N/A	#N/A
D0P4U7	PITG_21879	Gpr7 transmembrane protein	GPCR, putative	MPSLVSSLLVLWGVWLHAVTASIYPVTSSYWVPPFQRAEKLFATDQGPILARTGNSSVTIDISGVNVTQDMAGWSLVVFFYHVDNYEDFEAVAGKIELLACSDVEGMKFDGMSDVQRFVFTVANKSTPTLSANVSHLVNSSGWTDTQIFVCAEDEGAATETLTFSGSMEVRNPYGLLPAVLYGMLPFSGFLTVGYLVLDVFFVFLLIRHRRQLLSLHWGILLILVMGTAASAVWLYAFYRMNKTGEPVCCPYPTTFLIAVILDTFVRTLARVILLIVCLGYGIVRSHLSRVEASVIAFLSLAYFVSGIADEVTRGTSSGADFREKPTAWSFIQLLCNLAFIMWIQYSMERILRDLRDQKQFAKLSMYRWLAWSLAAFIVFFTILTIVAVCSRLGVFEWD…	496	8	7	7	7	GPCR	#N/A	Lung seven transmembrane receptor	#N/A	#N/A
D0NAQ2	PITG_08478	Putative uncharacterized protein	GPCR, putative	MEEVYFRLHLQLIRWAQRLLSAANRERIEMFLFVVASHFLLLFFILHASFISDGGSVSCLAQILPPSATPYSLQDGHLRLLRIQIMPDIDAAAWSLSTGSFVYAPQKSLLALLEHANTIQTDVKMDTLLLPKSSQCFKLRWFNDLPLCSFIRDKVVGYDIILVNQIVKHFGARGVFYREDSRSTINLSYGVFNPTLAAQSWLRFVAMKVKILHTILFLLFALAALVAFVLMETQKRMITFAALFQNRHQLQIPFANLVLTFFAQSLVFVPVLVGMVYFLFELYKDRLLAFGVMTIMWMGESFSVVSVRTRLSQAYFPPLFFCLFTLLHIYLFSFPFGFSYVALGVTSLLLLQLMLFFWNCFEIPALNRGDISRMCSREQLFLSFLF	386	6	6	6	6		#N/A	#N/A	#N/A	#N/A
D0NY86	PITG_18519	Putative uncharacterized protein	GPCR, putative	MRRRKEPRAAIHAVPDAGVSVHKSSSTSTAPTHDALSIGDVAALLVLASGTLLGYTVTLYPSIAGGDSGELVAESCHLGVSHPPGYPLFNMVVHLFTQHLPFGDTPAWRANFFSAVCDTIAVIFIYLSLLLWMTPTGWSGRRVVAFTSAALFGFSPLIWTYAVGAEVFALNNAFTAVLVFLLLQFVRHQNFKSAVAGAFTCGLAMCNQHTIVLFELPIITCVLWSRRQSLWWKEFAQLTGAFILGLMPYIYMPITAIWSSQPGSWGDVTTLSGLIHHVRRADYGTLRLYASNEANEDLWTRLYLYAVDLSDREIPFQLAAPVVVLGVFQTLRASTGMNPQLGRFMAMMYAFYMVIFHSLANLPIREGLLYGVQMRFWQQPNVVVFLWFGLGLGYIVNFL…	785	6	9	7	11		#N/A	Protein of unknown function (DUF2723)	#N/A	#N/A
D0N5U6	PITG_05852	Putative uncharacterized protein	GPCR, putative	MPMASTEFVQLSYWGFTVWWFIILCVHVVACVYTALYSYAYWILQNTYLEHYLELFEIGMPPPYHRTIVIVHAILFALHAVCILLMLGGSVWQRSFAFSPWSCDTSPRNTRLNSDRSNSIVMQSFTKVYTKISDRHGFFGVNGAHFHVLLILREVVETGLQTIQAYRTSSLLPRTMLNRFYVVLLVANCWSSVLVYSVFFKGDEASRRFACIVLDCVLDLISCVGVELMIVLSYASDYNVSVMGFWDFMWQNDEWAARALNEFRMVFVVSLSDLASRAIFSLGLILTTTNMKELLQCLPQQRCHKIASLDTENDQTRGEKSTTIVPTLPQQPNLKPSELVMPIKPAGSYRGTRLRTQCARLMLRAAHLFFGAWGVVVLGLHIHASMQPTLSQCLLQVRP…	721	5	6	6	7		#N/A	#N/A	#N/A	#N/A
D0N5D8	PITG_06665	Putative uncharacterized protein	GPCR, putative	MGRQVVIPQRSARAEDNATDDRKDSSYWSGVLVIPSRSRQVSRLWLEKALVLTDGVQLFALMWQLSQPWPWPARWLEATRWTNAFTLDLFSFRATGAAMGSTSQSFSLWGEMPRYWLYALVWALVPWTGVLMLQIAKGIWTKQGRSDFLLLGVTWENVLLQILQFLYVPVGLAVIRLVNCNADGKLSVDPTGMICGSAGHVISVLVVTCTMGGSFLVGLPWILRRRMRESVVHSSVENHERFMQEKELEFILGTSDAYLELYMPQFASFRRHSVVMPVQICILKLLLMLVFSVLRSSSPSLANQGTQGSIFFFLVVGMAVYRTWKFPYRCLSSSYLVIILDWMLVSNGVFVLLCSNGVRSALTVSTSVTSSLTFLNISFLIMIGSKALRDIILLKLDPQ…	571	7	8	7	7		#N/A	#N/A	#N/A	#N/A
D0NQ73	PITG_15228	Putative uncharacterized protein	GPCR, putative	MSENALLIDLMEARASHQEAHSARKFHQKLLELPDLPSNGCRANCSHVVDWIDAQLRSLDRVEAYSQVFQTDEASSPRTNVYGILRASPLADGKVCCSEAIVLVTHYRNVGADSGENTGLSLGLALLKYLSRAKWLAKDVILLAADDGKLDGSDGYAPGTEAWVQAYHLDPIDSGLQGVLPMRAGVIRAAVNLETLYDSRQVDSVGIYTAGMNGQLPNLDLVNTAVRALRQHQIPTILDRSDVQHDGAHKSVVASALGFVSSLNDKFSPPEYKEKTRSYLTNLKGMLHFMTTLATGPSGPHANFISYNIDSITLSLTQSQASTKRPLVSRDILRSMEMVIRALSNVEEKLHQSFFLYVLPSTSTFVSVGEYIYAVLLVISPAIAHLLYLANQTTGMRVA…	666	7	7	7	7		#N/A	Gaa1-like, GPI transamidase component	#N/A	#N/A
D0NUF1	PITG_16927	Putative uncharacterized protein	GPCR, putative	MSTYVVQGLAYFATHPRLWVSTLCPLLLTLIVAITSVVVLFSVALVPQAEELEDAGVTKWLSWLLAVMLVLVEIFLVTLIYNLVIMGCYQDKVFEQVMVARGFKEMVEDEERHAGCVRACRSCCRVSLWLRLVLLIVTLPLNLIPIIGSIIYAWLNGTILAWEYHLLYFEFKNFTYAQQKAFVNEHKVQYSSFGMQALLMEMIPGFGSIFVFTNTVGAALMAAHFEEEERVRTAPQHGGFAKPPRSMSTYVAQGLAYFLSHPPLWKMTFRPLLLTIVVGMTTVIVLLSAAMYPQEQALYDIGVPEGLAWVLAIMLCLVESFVIVMLYSLICLACYQDKVFAYVMREQGHTDLVANKRKHASCIRICTSCCRVSVLLRLGLLVVSVPLNVVPVVGNTMYA…	494	6	8	8	#N/A		#N/A	#N/A	#N/A	#N/A
D0NXH3	PITG_18003	Putative uncharacterized protein	GPCR, putative	MNLPLVVFQWLVVAWDAVQIELKGTYSPDRVLALHDYSNLTPWWRIVSVILISPLPCLIYVCLPETVNLSPPSLGMGSNKTFFGRFFLSYTMWCLLQMHMISERMPLLSLSKTQLVISAVTVAILSTGIELLYSWWIGFPVPYTIHMMAVPYVSLMFFALAIVWYPHVRQNLGLLWKIADAILICVCHGLMDSGIERTAFIMVLPVLKTFYRALFYYLCRFASGQRITIAVVFNADMVNALFMNFCMQYQPSFMTTASLMAANTVQVILMTHDIDVIRKQIAQTTKRIINLTKNDRGDRVATLSMLPRAVDIFQRYTFHNSSDDAHHTQLTSTMKITVVPLGNSASQLGPTTDIVVGTRSELEQLEQKYVSLVRKLMYASEFSILTAYAEVITPIVYCT…	507	7	9	7	11		#N/A	#N/A	#N/A	#N/A
D0P184	PITG_20142	Putative uncharacterized protein	GPCR, putative	MDERTRTTSWGAQYYAEQEHQKSTRNWRSTLHPSVLLAVCGVTGRCVIAPLVVAIVCITTGYFTSATFFIDAKHSYFAYSQLDPIMRGGCHTCLSSCRKVLIQLGAFGSDAIISMPVYENSQVVANLDAAAGDYSKLTSEEITLADKLDHDGAVWILSVVNTLNLALAPQMKRALEVAVEQKEKCESRWNLGVVLRLHRFQTSKNSADYSSISVADFNTYPDYADCRPDIPNQGIVGLKLAYATNGEDLLAVVPDRLEFPYEIESSSLPTPLLRSFFSGCRVRVVNTTGVYVEDGCTLIDHWRSYGLTLQSPDDLPVCSTGDVCVHNMYNTVWDVFRSRYADTVALSMLPGAIVAQILLMGIVSLYQVMSSKRSVLLSQIWAYRCQNGRMQAAYLAQVM…	661	6	5	6	7		#N/A	#N/A	#N/A	#N/A
D0MRE3	PITG_00672	Putative uncharacterized protein	GPCR, putative	MGHELRVLPLRKALVLVVNLASTVLTLMAGLRENPLIVLVTGRYDEMRARLMERRINYNLVRDDFLDIDVLTNLTRVGESYRFFSAPTRSPDNLGEDRSTCMRVNSINVTHAEVYFDDFWGTGARRSQYFFHSISAPRCDIINFNPEWFTECVYTNNNSTDDCHRYIFDNFDDLSKKRFVQNGVPGDFGRPGMPFLRCTGRPPASFMYMTDLMVHQAFWAGGSYHIHFESSKCLAVPRIIDFETNYGLFQTESLDQQAEVKVALDNTGWFTLIVTYAYGLVTLLLVARGVFNTLAKLRIVNYVPVKLRFAGVRRYFKYIFPFMNLSVWTSDDENSIIRFKGRVIMASDVWINHWLYMLLSILDALVSIRMTYSVYEIGQWMLSMHITMDNFIFMASAIT…	742	6	6	5	7		#N/A	#N/A	#N/A	#N/A
G9HQC5	PITG_08393	Gpr11	GPCR, putative	MQLQTLAYAISGAFTLLSIILSGWLIWTHLLYNPSAGIRKHVIRILMMVPIYALTSYMALVFNESKLLFETVRDLYEAFALYSFHCFLVEYLGGQSVLASTMRSKPQMTHVFPSAVYSRGPMGGKFLRQTTIGILQYIPIKLLMSIVMLITSLAGVYGEGELMNPLVSYGYVCFILSASQTWALYCLLIFFHGAHEELQPMRPWPKFLAIKAIIFFTYWQSIMISGLVSVGVISEKWHIGCPDCWDAQKIASALNDFVICVEMLGFAIAHHYAFAIEDFLSPSGTAGVSVPSSNVKAPLLANFMDAINVTDVSTALKNSRNEILTKKQALAAKFERMNSTSPGGGMF	347	7	6	6	7		#N/A	#N/A	#N/A	#N/A
D0MSU3	PITG_00079	Protein kinase	GPCR, putative	MMYPGTRGPSSRVAVDLGQTDGTIDDGWPTNEPNQLPPPGRPQPMNAPRVRSYWRRRYDQWARDDDETRTRKAYAPGTIATLPMSMQIAFRRKMLSIFALQLMLLTALVASLTYNSTLSEWTRSTFKRTTDLVGPLIGSIAALGGVYFVRTRFPLNWVMVAAFSVVLSLLVAGVQTWLDTPAGLFCCGFTFVTVCVMIVLSSLSYRYHGDAIPSGPSAGLQPDTDGEVVLRSSLVSGCIAFAISAIISGILYGILGDSDDFVSLRALGYSLALELVLIVWFSYDASSMYSIMTPDEYMSGVVYFYVDLIVLTCAAFFLAGIMFVAAMFCPTASFGYCNCNGCLCFSRARQEEENNDAGVIPYDVDEDRTISYGAVETARDIERG	384	7	7	7	7		#N/A	#N/A	#N/A	#N/A
D0NSP1	PITG_16022	Putative uncharacterized protein	GPCR, putative	MEQVQEVLLLVASCVSCAGCGLLLATWKRVEAPSYVSRRIVTSLGRAGLVTSIAFAMSLVVNGLGQNYRHHEGLCYAQALTLQYFYLASYFWTACFAFHLYQVIVKRNEYPEEFLWVYRGVGWGLPGVMLVYLVLRQLTGHLGVGGADRRWCWIAVHTTQEDAGDDSLVWRREGAMQQLSLFYLPVLCVFVFNVGVYRTILKFLHMDPMASRFREKVKLYVGIFFLCSIWGIIHRLVQFFRTDHSPNEFLGVMESMCDPLQPLLNAVIYGTNKQSLETYKERFCPSWIYYSSLPSSDDEESSGIDDSPLLPQVVGAFDGPPLDPLDREFGHYFDRGAPRSKLSRQHRARSVSR	353	6	6	6	7	GPCR	#N/A	Slime mold cyclic AMP receptor	cAMP-type GPCR signature	#N/A
D0MXN6	PITG_02990	Putative uncharacterized protein	GPCR, putative	MPHKTTQSQLSKTENQPLLDDEDGDTLLQRQLVTLKVCGWLSLLLYVALSLAVAWRTSLHFLHSSASAKKAFHMTLLVSTLLQLPEAVEWIWYPTSQTWEVMYVCRLYSLLLLSFCKSYLAVCWAGVVSAGQRLARRRMTRIVAVLNALLVLWGVIVPILIARYSDNIYGQYSFMKSTLRGVLTYSGVIVVLAYGILLGYQGFRLRRRLILARGTVPAASVEKSLNQLMLAIFIFIVSDVVRILALILNEAGAAMSMIVYLILYNIIPNVFPTICILYLMRRLTGRGGSDVGVSHMKGLGSKRTLSKYMTEADSDGSTGSDNADHACNDNVIARAQWELQSQQRYRHHQQDQIQSARDTQLSPTFCWVRESMEPR	375	6	7	6	7	GPCR	#N/A	#N/A	#N/A	#N/A
D0NM40	PITG_13487	Putative uncharacterized protein	GPCR, putative	MVWLDPTSTLRCVSWSLLPLMLLETVLVGVILWRTFHQIYWSSHPRRIFLHIVLLLSCVLRLIFWLGMCNSSVLAFGMACMWWSNSMVLLCTAAVIFQWSSAVTAGRVTAQELQRSKRITVLHPLVFLHSVHLIWTIFMGIHVMTHGLSTSSEMEDYPEDAHALLITYRSINIATLAFDAVVACYVAVQLRERLLSAAMADDMKKKSVVQMTLLMALLTASVTLQMIMDVPVFLSGLEESWSSLTFQSFCVIKYFVPGLFLSLAFLYIMRRVEQREPPRMVVVPNRSLVEFVECSSPDCVWCAHHRRYHLDQTKWDMTLMTSFSPRTVDSSYHSSTHANLSQGSWSSGSTPEVRDSHYRLHQTYHGHHTRGHVPYPVQIHGDYEPPREIPGRRGARYS	398	7	7	7	7	GPCR	#N/A	#N/A	#N/A	#N/A
D0NZE0	PITG_18780	Putative uncharacterized protein	GPCR, putative	MAHVAMACSGLERRLWLYLLSAGISAMYTGFYFAVALAIGFPVPFSYLTLNIVWISLIVAGLWVYMGPACRSSALVRKRLKLHAIFIYAASSLAVVYPLFYYAFLHAREYASTQFLLTFALPVIKMMEKLLLYHTTGHAPDLQPVFIAFNIEVFNALFVSSCMRNATSVSVTMMLMVADFMGACAALYGLRNIMLRILPVLLQNTTTLIVS	211	5	6	5	5		#N/A	#N/A	#N/A	#N/A
D0N1V2	PITG_04707	Putative uncharacterized protein	GPCR, putative	MLLEIGRFVFLALTDAAMLPALDVMKRNRRHFELFIGVLQLIVAFSFNAAEAFATQLFLREDQWHFISDVLSISYFLLLCVHLMGYKDESHNIVLRYVAFAGAWLFKTKDGWDSTLYEGFLVVCYLLGLIYRRVLTPSSDISPLNKQNATYAVGCLAGATIVGFIAIFLESDESHTALGLAKGVMHVMGGAAFYYAWQSVPCMDSKKDDIIPTHSSFV	218	6	7	5	6		#N/A	Protein of unknown function (DUF3522)	#N/A	#N/A
D0NPU6	PITG_14437	Putative uncharacterized protein	GPCR, putative	MFERMLALEEYTKKTPFARVILVIIGVPLFVIARVLCQESVPLQDPADGWEANYGFWVRAGLAGVGIGNAASIQIGFWLDVPPFTLNQILGYCTLMATGYIVAGMTFAKFWVFPIPFFMFSLCLVTITVILAYIRLVVGAQGFRQIMARRQQLGRLNRVGTVQAILFIVYPAYQMLFTRATRSWYEIPVLMILPIVRLALKLMLTRAAAHKEDMIPVQVV	220	6	6	6	6		#N/A	#N/A	#N/A	#N/A
D0NJB7	PITG_12216	Putative uncharacterized protein	GPCR, putative	MGLASRIPSLGTAVACWAVLWTLILNVVPAGTRRRNNIITLNAAHGIVSSISSTITLYYGLDTTVSVAVSLSFFLVDLAAMVHSDGLRNLLSLRQSRLMDYGHHVFGLYWGLVLFMNEATVCDASFGNPYVWIQTNEVSTGFYNWYRLTDSTVAGALFASSFFLSRVVFNTVYIIPRVTQQCQPLYVLGCSPFFLLQYAWFYMIARKLVPSAQRDQQAKGSTPITGREKETKKDA	235	5	6	5	5		#N/A	#N/A	#N/A	#N/A
D0NAQ3B	PITG_08480B	Putative uncharacterized protein	GPCR, putative	MCFSHAAPIVILPLMFIYYRVWGSPEDQRSGFNLLRVLERHSVIPLSRLWRLSAFFGVFYLVSDYFWFSSFKNLAVATGAAIFNSSPLFVYCFSICLLSEQSVDQEALRRLDSVRRSDDGRDESRRGDNDEEAKGASIVAAMMMLTAAAMSAMFSVTLSKFIGDDMNDIFTLFAFSGLCGVFAFPPWIIGTIFFANSPIPSLYEDVGLPTNEEGGLRVDCGYRLLRDQFRLFESCDLLDVAT	242	5	5	5	5		#N/A	#N/A	#N/A	#N/A
D0NPU7	PITG_23017	Putative uncharacterized protein	GPCR, putative	MHDVIKPRISRFINAWFALQLPHFGGKYSIERLLAFEEYTRNTSVDRVLLVVIGAPLVIIALLLGQESIPLQDPAEGWENNVGFWIRAGLLGAGVGYAAAIQIGFWLDAPPFSLKQISCYCAFMSVIYVVVGMVTAELWVFPIPFFMFTLATITTCFLLIYFRIIVGSRGFQQISLQRDNLRRLCRIGSLQSFMYVAYPAYQVLFSKANYTMYEIPVLLLLPLFRLVIIVLCLQSTFSTLFT	242	5	6	6	6		#N/A	#N/A	#N/A	#N/A
D0NXA3	PITG_17926	Putative uncharacterized protein	GPCR, putative	MALHDGLVNWPLFFGCILVGIGPLAALFFVVVAKRAQLVILALSGAFVWLVAILVTATLWQIIPPLKTSLSATVPVGVVIQEAFRLLFFYLYTRTEQAVKRVTTSSHQLPLNDITSSLAGGVGFSVMHALLMFGSLVGSSTGSRGAAFSASCESIPLIFSAAISTLALTALDVALMVVAFDGYRKRSALAVGAVFVIHMGVALSALANMETNGCYISIPAHYAGAALACAGATMIVWRSKRLAVDAK	247	7	7	7	7		#N/A	Aph-1 protein	#N/A	#N/A
D0MS05	PITG_00918	Putative uncharacterized protein	GPCR, putative	MLLVADFAGDRQTTGAALGMAWATLGAILIAGYIEFFGAAYKTLHWFMGMLSVTMFICVGKHAFASVYHGIRALPTALAIYWVAFFFVQYGYTAYNGNKGQLFGLQVYGGVSENADSCNPCSAEQEAYNRGVSVAGGRADLLYNIVEYVWAWALPLLVHKIGVKWVLTVSTVPQVFYTAMAWTSNPDFNVFVIALTGITHAVWFTLVAPVIIHVFGEEEDIGVFVGALNSANCFGQLLNFAIGTGLVQT	249	6	6	5	7		#N/A	#N/A	#N/A	#N/A
D0NAS9	PITG_08509	Putative uncharacterized protein	GPCR, putative	MLAFYMFMVTALDFDSDSGSALRGSSSTDGIVGNISDSIDVGPGIAAVIAIVGGVAMTTCGYKLLRPTMFACGFLVGGYIVSAIVVYIVDGRSYERTAFWIAFLVGGIALGCLVVTVYNAGVFLIGAAGGVFLATIVNASFGYRIYPNDPTTGLLIMAIVFGLICGLIAFKVERLAIIVATALVGSVVLVNGAGYFIGDFPKLTAIKDYRHKDEDGDYVYDIPKEWWGYLVAMLVVFLLGLTIQIKKTGK	250	7	7	7	7		#N/A	Domain of unknown function (DUF4203)	#N/A	#N/A
D0NB45	PITG_08642	Putative uncharacterized protein	GPCR, putative	MVPLCVLHVYGHSRPPGDFPDHLDIEPGVLAEFAIISGLVGCLYGFRLLRLMIFLCGFLVTGLLMATALEHVFGLKTWVLAASWIGFVVMGIAGGCVALAFFPLGVFLVGSILAYTLTSSLPYRLLPGESSTVLDGVVVVLGGMLAWLLVRPFAIAASSLMGSVAAVRGIGYFAGRYPSRDDVDRFHSYVMRSREPWIYAVPGAWWAYLAAMLALLAVGMIKQCHDVDKERSHSRIGRYTGWRSMSNIPIP	251	6	6	7	7		#N/A	Domain of unknown function (DUF4203)	#N/A	#N/A
D0P3E5	PITG_21275	Putative uncharacterized protein	GPCR, putative	MLFMKKSMKLLAHGATYRKWTFTLADYFSKRFFRIYPLFALVATVLWMLPHDVKLLTFDFDQRFFVFWTLPLAISYYLFIPVFVLAVLKLRSYWWIPFSSAYCWVMYEGWYTFRWSHMGLAPHFPTFLAGSLAAVIFVKLDILSFQGLFFNWIHANIAPQTAGFPFISVLLTVIFVIEILLPSSLFSIYLLHGLVIYTDAISEQPSYYDRIFSTFGLTVLVATVSYSLVEYPSQLLAQHVTRELARREVLGL	252	5	6	6	6		#N/A	#N/A	#N/A	#N/A
D0NA44	PITG_07909	Putative uncharacterized protein	GPCR, putative	MKKSIKLLAESASYRKWGYTLADYFSKRFFRVYPLFALLSIALWLMPFEYKHRYYLVKQPEDFNLFKTLTFHPEHRHYLMWTLPLEISYYFILPAFVLTVLKLGHFWWMAFVPLYVWMIHEGLYTTRDSFYRQPLSMHLPTFVAGSMAAIIFVKLEAWIKATSFKFRTLHVVALPVVEAILIAVYLSVVFRGLFFNWLGMPLPPSTRYIMPFTSVKLSLLIVIEMVRPSTVSQVFEWIVLRYLGKISFSVYLLHVRSPCLVL	262	6	6	5	7		#N/A	#N/A	#N/A	#N/A
D0N825	PITG_06769	Putative uncharacterized protein	GPCR, putative	MYGALDVYFLVLIYRHRQSVVGTHYFLLCVLLLATGESLAWFVTYKQLNDSGVPVCCPYPDSVLFSTFVKVLAGMVARIATTLVSLGYGIVRMQISWPEVFVVSGLGVCYFIAVGALEVSHLANQSDGDVRPPAVWEALVIMTNACFGGWIYLSLELTRKNLAAFGQTAKLQIYTSLNRILVAYLMTSFILMAIEGAIYSGAVRIPWTYTWVVWAATRLLFFGILLVAVYLWRPTKHGLLYAQMDQLPTRSFSSRRRNFPAL	262	6	6	6	6		#N/A	Lung seven transmembrane receptor	#N/A	#N/A
D0NLN6	PITG_13308	Putative uncharacterized protein	GPCR, putative	MFWQLSCASLCLFLCISIARGLLAVRSLERRAHLESRIFVLARSFHGPIFAACLLLVALRVAFFSLIATYQMDEMEFWLKVATFWLLDMPSVTLAALHGYIVLFAVRLVFRRRWPGATTSASSGVLTAVFVAFWASLVALVTLVAVCRAEGDKMGLVVPQWMTFGYTAVIWMTLGLLTIKYVGHAVQILWRYRRRSQWCIGDGREEASGALQRLPVLSISCLKKLAVCSTLLSALLFARGVLYCKHRDRAVHATSYADCCALSE	264	6	5	5	6		#N/A	#N/A	#N/A	#N/A
D0NN19	PITG_13899	Putative uncharacterized protein	GPCR, putative	MARTDNLGYIAWLVPFTGILTILGTEFLACVNHFTCSENFPTLSYAATFRPEAFAFTGGMCLTAIFIFTSVVLFFWYLQLRMQRRSDEEESASKQFVTGYACLVAGVTAAISLFGLAVLDMRNYHDAHINFTIAFFMAAWGTMIAVQLARKKILHEDETAEKSFSTDSLLVILRRRSFWLSLRRWRSLDVFTAYTLGRLLLNTGLASTFLFGLFFLCANGVWPNPLGFTAVQEAFFEAVAIVCQLLFMGTLSCELARLARLVERSDYASLERDE	274	6	6	6	6		#N/A	Frag1/DRAM/Sfk1 family	#N/A	#N/A
D0NU34	PITG_16353	Putative uncharacterized protein	GPCR, putative	MTALLSWVNLALYALQLFVNGFSSHNIGPMSRRYETLITPAPYAFSIWGFIYTFLAATVVVDCFWPSVSFYTSAPNANVLRTLFAVSCLMNMAWIVFFTNEYVNVATATLIILWLSLFALYAHIATERRDTGFDLKRYVLSELGLIVYFAWTCAATLISFAVTAQYVAGDYLSLTSYVALLSLLAVATLSAVIYEGDVAFGLVVIWTLVGLASKTTTLDARVELIAMNIRACATQSAAIVAAFIIISAAHKLMAPKTHFQPLQLGAPLYGDKPVNYGTNHA	281	7	7	8	8		#N/A	#N/A	#N/A	#N/A
D0N2B8	PITG_04904	Putative uncharacterized protein	GPCR, putative	MEPSDTSYSSHSRRPQEPSIPSKTSSSSNRLFVFCATLAAAALLVAFIFYSIHEGHSRNSVYLLQGCLAIALLEKSWWHYRIRQRFLAPLEASVAALFGGTDPERPRQSSSEYDRELRERMEPQTYAVTKFTDRNMKDVRGATVIVALVAASVVAAIGTIIALLTEDTVLVCAAVGCFTGVLSACFAPTPSDGVAILVHQGALTVTAMNTMIAHYTGSETQMAILDYLFVALAGWVIIVIARIVASKKLLECFLMQTIFRANWHLSSLQLPAQKWVTICST	281	6	6	5	6		#N/A	#N/A	#N/A	#N/A
D0N0B0	PITG_03454	Putative uncharacterized protein	GPCR, putative	MSIDWSLECCNDKQFLSIFLIICYAVAIFKLWRVSILHPFKILTVFLHELGHATAAWLTCGSVKGMEVHPDEGGVTKTIGGLQWVILPAGYLGSAVWGMALTIASADKTASEVAAGVLIFFLLIFIFYAHNGYLRILNFCFILLLAGLLALNIWTTFDALQYVTLFLGVMSCLFSVYDIWDDLISRRVNESDASVFAKMTHTSSRCWGVIWGLIALVSLVAAVYFNLLVAEDSGESLTNISDASSGTKVALACAVVIVAFSVLHTGFTRRCMLRKRDGLGSYFAA	285	7	7	7	7		#N/A	Peptidase M50B-like	#N/A	#N/A
D0NJV9	PITG_12928	Putative uncharacterized protein	GPCR, putative	MSVLASWRQSVQRLRRLKSYMDGSNCWRLVLACLLTPLPCVALATLVESVPLDPPEAGPFKNYIFWIRAWIVTAFVDYSMVMQMSQSLARLKMKHSHIVLIALVGSIISFGVVFVVAVWISFPVPFSMLVASPPSVVVILVSIGTIWRQRWRSDAALRRDLARHTMVFLCQVTLTFIYPLYIFGFSSVSGIRQLFYVLMLPVIKSASRNWIGYTLAGQDDIKPEVVIFNVEVFNALYVSSAVQNSSSLGTTIALMLIDVLHFWFSMRGTIGALKKIAPSLTNSYGGG	287	6	5	5	8		#N/A	#N/A	#N/A	#N/A
D0NU31	PITG_16350	Putative uncharacterized protein	GPCR, putative	MALEATLLVLQIMVTTDCLRTFIVAATAAVPTDFDAVNATDAQDLFNLLAPPSYVLCVWMQLFLCFTFGVWLGPKSTAGTFIARYSTPASREALFLSLALGVTSISAILWDSLMLLDRRCLAPIALLFVWCGSLPFYLVLSRSYRAPNTLVDVIIFTLGEFSVRLYFTWLTGAVIFGVLDTLQYLHGDYFSYTVYVQLMGAMLALAFGLYMQSRDPVVALMATWFLVGLAYRKCTFEGDAKETFEKLQTAALVIKPVFLLVLIFDAVRSLCHFLQNCEADFLSLVVVEAS	290	8	7	6	6		#N/A	#N/A	#N/A	#N/A
D0NJV5	PITG_12921	Putative uncharacterized protein	GPCR, putative	MVGSHQNARQRLWEAWISLQVENQGSYSIERIRQLGFYMSGLKNRRILLACVLTPLPCLVLSLLKQIPPLSPAEAGVYKNGVYIARSWVILCFMGASTLVQMGHGAPRLQLTRLQITRVSILAATASVFGLCVLTVFPLPFGLLIAGPPFVIVIAICFTYISGPQWRSDPSILVDVKRQLVIYNCQTMLPFVYPLYILGFVSLTGMHQVVFVAVLPIIQIIAKNWISRALADDDQKPQSVVFVVEVYNALYVSNVLQTASSWTSTATIIAVDLLQFWVSMIDIVKLQRKTLSK	293	6	8	6	8		#N/A	#N/A	#N/A	#N/A
D0N689	PITG_06023	Putative uncharacterized protein	GPCR, putative	MSSHVEEISQHWLVSKIFLSYLIAITGSFCTIQLMEKWRSAIDTRDKLILMLLSSIALGGCGIWCMHFTGMNALELTRDDGSVLTVDFEAGLTILSFICAVGGVFVGLKIASADPFFLELEQEKRKNILVKDLASTAMADVVNKQKVAKRIKFIALFSRLPRIAGGGLFAALGVLVMHYLGMMAQRTHADMTLTAGLVVLSVLIAFFTATAAFWILFRALTFFQDSELLRLGSALTMGIAVCGTHYSGMGAASYTFNAEGMGDGGLVMKGSQAAILASHGSLLFCYWVMTWSVASS	296	7	7	7	7		#N/A	Bacterial signalling protein N terminal repeat	#N/A	#N/A
D0N4M1	PITG_06340	Putative uncharacterized protein	GPCR, putative	MDRKWTSVFTIIFYAWMDITVNIVQTPAMLLVANFAGDRQTTGAALGQAWSTLGSIVIAVYIDIFGAAYKTMHWFMGTLSVIMIVCVIVACIFAHETPLDPSKVDKSSAWVQTLPAVLVVYGIGFFFVQYGYTAYNGNKGQFFGFEVYGGSAANADSCDPCSDAQNALQRWCYNIVGYVYSWCIPFLASKFGLKWVLTLSTIPQMFLLIMAWVSNKGFDVFVVAITGMTSSIWFSCIVPVIIHVMGDDVEIGMYVGALNSANCYGQLLNYAIGAAIVNTSLGYKLPVFLGGVISRCTA	298	7	6	8	7		#N/A	#N/A	#N/A	#N/A
D0P4H7	PITG_21314	Putative uncharacterized protein	GPCR, putative	MSSHVEEISQHWLVSKIFLSYLIAITGSFCTIQLMEKWRSAIDTRDKLILMLLSSIALDDGSVLTVDFEAGLTILSFICAVGGVFVGLKIASADPFFLELEQEKRKNILVKDLASTAMADVVNKQKVAKRIKFIALFSRLPRIAGGGLFAALGVLVMHYLGMMAQRTHADMTLTAGLVVLSVLIAFFTATAAFWILFRALTFFQDSELLRLGSALTMGIAVCGTHYSGMGAASYTFNAEGMGDGGLVMKGSQAAILASHGSLLFCYWVMTWSVASSVRNIASMTSTQDCRWQSKGGRQQ	299	6	7	6	7		#N/A	Bacterial signalling protein N terminal repeat	#N/A	#N/A
D0NV61	PITG_17159	Putative uncharacterized protein	GPCR, putative	MTVHREEWETLVVAAELVATLCTSFWLITRRSGRVDARPLSSEPAALLQPRSCWSLRALLAFRAAATTFFVLIQVWDVYRSRGRCLAFYTSWNFILQGTYFLGAAWRTRSHLQRRLDERTASYTALVDDSDDGTGSPFARRRRIIRGSGLHWIDLELLLDVCLAASLLICVVVWTVLYPYAVKIGHPETILNGVSYCQHGANVILLQIDFLATRHLVSRDALPLIMGWPSVYAVFAWIVHSTVAKGFWPYPFLKLDTPWAPFWYGGLLAAHIMALMLAMLLSKAKHKQQRTVSFADQVEV	300	5	7	5	7		#N/A	#N/A	#N/A	#N/A
D0NAV1	PITG_08537	Putative uncharacterized protein	GPCR, putative	MSGAYVAKNLLAVSLLQLCAMAVVGSGSASGSVDDPSDDSSSSLEGVTELLSSAKGVKVGPAVLAAIAVVGGGVVCLAGYRLFRPTVFCCAFMIGGLFVAGIIEAAFASMSWMPTASWIGFAVGGVIAGVVVLMLYSASIFLAGAAGGVMLAFTINTSVGIKIYPDNPDVILVVLAVVLGIMVGILALKLEKPVLIATTAIVGATICVWGVGYFAGDYPNGADLKQFRAQDDKGDWVYNIPDAWWGYLAGMIVLFILGMNVQIKKTARGYDHSGKSETHAISKSTGNAAVQRWARIRGII	300	8	7	8	8		#N/A	Domain of unknown function (DUF4203)	#N/A	#N/A
D0NU33	PITG_16352	Putative uncharacterized protein	GPCR, putative	MATLRPTLQETARLPWVNAAFFGLQSLLTCIGLAVGDAGDVRSQIDTLLTPAAYAFSIWNVIYLLCMILLITDISYAGLSLYDSAAKPNALRLCFAASCVVNGTWCIVLASGHVVGASVLVSLLWLTLLPLYVFASYERNVKTVLWHEYLCSELCIRLYFAWITVEAVVSWTMTMQINNSDSLPLSTYLTILAVLLVMALSGLSLGRDPIMALVVTWALVGVTSKDDSQLNSQVSQDFEKIQATATLGAGVLVAMVLVSCSYWVIEFNCKSKPLSPRPRRLSRLSQASTKDIDYGSIRFVAAA	303	7	8	7	7		#N/A	#N/A	#N/A	#N/A
D0NU32	PITG_16351	Putative uncharacterized protein	GPCR, putative	MMEPPSLGQRLPTANVVLFLAQLTVAIGVSIFAPEGSWSPSSTHASASSGALDSSGSMALVPAASPTASTLTPNNPLAPPAYVFYIWVPIYIFTGITVITDRFYPTYSFYLTSDDPSFLRQCWVHMATFALTVLWCTMLPLYLFVVRHPTPRYSQAWIYYFCSEFSVRLYFGWLSTDVIFSIADVMQYLHGGYFGFSVYAMLLGALLLLAFGTYVHGRDPVVGLVVTWALLGLIAKHATFPGDTQEVFNKLRAVAIVVAPVFPILALIDSLRYVYVVHWKASRVPTSSNEYYKPFVFETTAEYGTV	306	7	7	7	6		#N/A	#N/A	#N/A	#N/A
D0NE17	PITG_10000	Putative uncharacterized protein	GPCR, putative	MVKRRAAVKDATLSKRSQRRHNDAIGSSSLWVSVCSTFLPNLLVIIVALLAVWFEFTTSAFYVQSPELQILLKRSFIVWVCLAVRTQLTEFVTPPQLARRPPSLRKEAIRHGRALFACIAANLLGTTIIRPVFGAAPQFEDTVRLVVPLYFFVVVIVDGLRVPMPLLKAIVGLSVSWLKAVTIPKLVMEWQMNTSAHPIGFLAVSAANLYASGTVLRYLTNYSRTNRVVELTVGAFGFILQIVGTSAVIGLVAHVANHFITNKERMMEARVLYFCVAWFALDKYWKKALGDLLVWTLTSPSKTKSS	306	8	8	5	7		#N/A	#N/A	#N/A	#N/A
D0MYD4	PITG_03735	Putative uncharacterized protein	GPCR, putative	MMSYAEGILQDEQLHAAHEASTSRLLVGISSGVSLLGALMMIAHYLAFQESRRCGRRLLFCLHLADAGAACAWLLVFFLPIPEEDEELNSLPTSWICTTQGYTLVFFQLASCFWTGCFAFHLFQLLTRRCKAPELYEDRYHLVAWGIPIAAVAHLYTQSWAGTDLVGESGRPWCWIRSWSDDQWNEQAFYVQLVIFYAPVVLTFLHNLATYVMLLYLMTDTLSTSMETRIHYRLLLYSWAFFLPNVWIVFAFAYQAVAPNHLLDAPLLYLISFFTPLQGAMNTVAYGMNRTVPPRSSMEFMSKASIG	307	7	7	7	7	GPCR	#N/A	Slime mold cyclic AMP receptor	GCR1-cAMP receptor family signature	#N/A
D0NU30	PITG_16349	Putative uncharacterized protein	GPCR, putative	MEGTSFALINGALFVMQAVVNIVYAKRFVAVAREYETLITPASYALVLWILVYALEAVLVVVDVFAPRYSMFADANQPAQLRMCFGITCILNTIWVFLYVSGHVYASTVIIYALWLAILVLYVYAVNDRNARETGPFDWILYLCNELPISMYFAWVTTLAFTQLAMSMQHSNHAYLGLTTYVSYLCVVIVLGLLTSRYAQDLVAGLVIVWYLIAVSIKHVQFPQSVQCMDTAVRACAGEGAAIIAAVLAINLCQSFMEDSQVVLQPQAWAREWLSSRVPPTAPPVHNSAVPAVPRATARVSIAVHNAIGVPVP	313	6	8	8	8		#N/A	#N/A	#N/A	#N/A
D0N2F8	PITG_04952	Putative uncharacterized protein	GPCR, putative	MDITVTCSQTPTMLMVADFAGDRQTLGAALGLGWATMGAIIPAVYIQIWGAAYLTLHYFMGMLCVVMVICVAVAVIFGKETPLVETDRVSACQSILDAFRTIFKGIQTMPPMLTVYAAIMFFVLYGYSAYNGNKGQFFGLEVYGGTATHADSCNPCTAEQVAYNKGVSKASGLGDLLFNIVGYIFSWALPFLVHQLGARWVLSCSMLAQALLMAMAFCSSLEFDLFVVAILSVAQGAAFALMVPTIIHVFGGRSDVEIGMYVGVLNSANCFGQLLNYAIGTAVVQTSLGYKLPVFLGGAMSFLGFLVAALLFKVKMHSI	319	7	8	8	8		#N/A	#N/A	#N/A	#N/A
D0NCS0	PITG_09767	Putative uncharacterized protein	GPCR, putative	MTRSPPAMSLLFLLMLSQLSMLVSATDSASDTVESLFDSADGIKVGGSVLAIAAIAVGAVMVVMGYRLFRATLFAVGFVAGGVAVAIAVEHIFDNESWVITASWIAFVVGGLICGSIVMSLYSLGIFIAGAAAGVALAMMIHNSVGYEIYPSHPQVVLIVLCIVLGIVAGVLALKLEKPVLITATSLFGAAILVWGVGYFAGDFPSTSDLKDYASRDINGDWVYSIPDAWWGYLAGILVLFVLGLFIQFRKTGRGGAYHKSHAMERRTETVQYVEAGTPQEHNVRYGNPCADDSSAYWHCPPLSSLGHGGQLPEGVHKLL	320	8	7	8	7		#N/A	Domain of unknown function (DUF4203)	#N/A	#N/A
D0NCR5	PITG_09761	Putative uncharacterized protein	GPCR, putative	MLIFGFRLIRVALFAVGFVVGGVTTAMIAERLFSDESWLVLASWIAFGVGGILCGAAVIWLYPVSTFIAGAATGVMAGMIITSSVGYLIYPGHTKDLLTLMCVVLGFFFGVLALKFGKPVLIISTSLFGSGLVAWGVGYFGEDFPNANDLEQYASIGVNGETVYSIPSAWWGYLAGIIVLFVFGMFIQFRKTARNVKDNRPKGRRVDVTEYVEKTTARNQGEDNVDMEAPPPRQVQEVRERPRQVVKTPSRQEYADLNATDVTIEYDERIPRQKRIYYSEHESDPYDFEPTREPCVVGGDHAHKDSSICSEKVVHIERHYI	321	6	6	6	6		#N/A	Domain of unknown function (DUF4203)	#N/A	#N/A
D0N5B5	PITG_06640	Putative uncharacterized protein	GPCR, putative	MLPDCYEVFNTEHALLVCARSLTFGTFCLGTLAATAYAFQRILPIFLSSQWYVTNLSMLALAGIQMALLVYECFITNSPKILVLAKYFRCVQIVISCVLYGKSAGELVSRTKLFYSMLIPIVGLATIAMTADALLVVGAYDEIDCHHVTWMAMSATAVVLTAGFAIPGRVVLEEINSTARKQLKKFQDCAALTELEQSNHQLWILLICNLVSTSLQLVVDAYLSFSVGGKQRECDSMFFDENGGLFEQSTRLTISIGSYLVPNWGVLYVFYVLPRFQFSTALDVPGLLFDDDVDEAAYELLPIDEHGVVPSCSSSNNRGRRFY	323	7	7	6	7		#N/A	#N/A	#N/A	#N/A
D0N5Q4	PITG_05804	Putative uncharacterized protein	GPCR, putative	MADTSEPGLPLDGTHVPLIHLEFRYRQVDTVLALAYGGACFFAFWAFAMHAQSPTRQAATLGFYLLMGLASLTRVLWFATPYGVQSVLVEPPRIMMGDEGSVQFLLAEAVELLGSFLLYSVFVLIVVFWADMLRRLFTHESVRSHPLRLFFFVFGAIVAIQALGFIVFAAKKEDSYWLMIYDDVVMCLLSIGSLAAVLVYSFRMKTVLQAFLEVSQIDTTDRIKAVNWATSICAFFLVSNCVFLIYSIVSLAHFHRAGAYLESKWWWLFVASKHLVEIFVLYFLLYTLWGKSSDDAENSKDGYEPIPDYLDDDDSNGVNASPSTPRRYR	329	7	7	7	7	GPCR	#N/A	#N/A	#N/A	#N/A
D0N690	PITG_06024	Putative uncharacterized protein	GPCR, putative	MTSGVGTNIHQFWSWSMILLSYLISTTGSYCTIQLMENWRRVDDVVHKRIMLALSALSLGGCGIWCTHFTGMTAIKLEFEDGTALEMDFELGLTILSFIFAVLGVLIGLKIASMDPYFLEMEAARRKEMLAANLKNMKMSAVVNRSAVTRRIKIIALFSRLWLIMLGGAFAALGVLGMHYLGMRAQRTNAIMELNAGIVVLSVFIAFFTANAAFWIIFRALTFMPDSELLRLGSALIMGVAVCATHYCGMGAASYTLSEENFSDTTRFIINRSEAAIVASHGALLTCYWLASFSVVRSVRIAEMTATATTIREGVSRTDKSKSRKNSNQRIHVAR	335	6	7	7	#N/A		#N/A	#N/A	#N/A	#N/A
D0MXT9	PITG_03519	Putative uncharacterized protein	GPCR, putative	MPLFLANLAMSSYFLALCYVLLTAMTVNKYLEVRGVLKRLQHTTWSTVQLLILSLALGSFFRSATFSTLCILDSQATADLPTGISGANPWVRGGLPSHFGEDAEDTDGGDAAGSHAEAELDFYNKVVAVLFNLPDFLFVSSYLLLVLVWAEAFQSSRRHWFSAAMFRRKWMIFYLVFNGGLYLTQLVLYASLFLYDTNGIFDHEKQDRLSPIPAMIFYLVAAADLFLPIIIFSTWLYLTLSLSGFPFKSQSAQLRLQRVGRLVMAWSFGRILYSVMTLLTFTKGWFNVHRENASTQAMLLVIVFIAAELIPIYLTLDKRLLAMLSVENYEPLLGNSEFYR	340	7	7	7	7		#N/A	Protein of unknown function (DUF1084)	#N/A	#N/A
D0MY31	PITG_03621	Putative uncharacterized protein	GPCR, putative	MAMWVSRLASGSDNGSGSTDEELGVGAAFLVDGIVYALVGGAAGVQFVRNCCRYRPWTVQKIIHLLMFFATLVRSIFLALVGSDWCGVLSGKVNVSKCSTGERDLFYILDQVPIMAFFAIYALLVQFWAEVYYNAVDKLSTLTDVVKPAIRWFIVIVLLIQGLFWVFYASVWRHERAFFTRSQAILNMELFLIIATGFIYFGRKAYIELRSVPVELGIRTRKLKELSLMTSVGTSCFMARCGLQIYLSTEKKQLHDQSTWLVVVVYYALLEIVPALSVLYFNRRLPPRRRPGGLSATSSPIRGGRLFFGKGMGAESASDGGDPLRKSLLRGHGTIFVDKGKCY	343	6	7	7	7	GPCR	#N/A	Protein of unknown function (DUF1084)	#N/A	#N/A
D0P2B4	PITG_20750	Putative uncharacterized protein	GPCR, putative	MRNITDSTCDYGFARTEEGCVRTLSSYNPDAYLHVQIIYLALGSVTTLASAVMYIRSLKYEASNLQQYNFIFCCYASLSMVLTGADPKSYGHLIPRPISSFLSDSLTAALYSVYILTLGYWATIIQKGAAMGDRPAQLICLASIAIAVVWAFYILYNISLFLSKGFNRTGITYLHLMWSAIMLGIISTVFLIYGLRVLSRLQAYEQEKKLRIPTMASDRVMNHSYNMGSLSDDEDGVPVVQEPKFANRGKPNEGHSTKIRKILYVTETISLIVIAAQMYMAVTHTANESEELQCANGIDCEFVKAGLSYLNVLQIVCVWVVLWAFRTIKKKEVIPQPQAPSMA	343	7	7	7	7	GPCR	#N/A	#N/A	#N/A	#N/A
D0NCR9	PITG_09766	Putative uncharacterized protein	GPCR, putative	MVTVSTLEDSIFDSTKETNLGGSILAVVAVLVGGGIAVYGYRYMYETVFATGFALGAVGIAVTAERMLVDKSYWSLGSWLAFIFGGLLCGGLAMWVHPKSNFIAGVAGGIALAVIVTNSAAHYVFPSQTQELFTILCVVFAVVFAAVDLKYGKPVDIVGTSIFGAASLAWGIGFFVGDFPYPNDLEKYATQNVNGDLEYSIPTVWWGYLGGIVVISVFGVLIQFRKTSRTMINDEFAGFEPHGFGYPIDAVPYVENAKQRPTIPVLDPPASTARDSDYLPTSYPTHESFCRLYSRNTEAQSISKMRSKFLEARAQSVETKTPMDTRGSYQPATMNSSRGVMAEVQEEEF	349	7	7	7	7		#N/A	Domain of unknown function (DUF4203)	#N/A	#N/A
D0NMH8	PITG_13661	Putative uncharacterized protein	GPCR, putative	MIFTSLGYIKFTSGQLSSGSAIYTTIACYSAMLCGLYYVIPVGVLKLTSSAPRVLYQRIVDAALAIALLVAGIVHAKSDAVKDCSSYSTMFETYHGSALFRCGNMTTAIVLTFVTCGLFLVTLVWSFVRDTWKSVHGDNLQTALTDDNGYAIATTPGKKDGQSSAQATVDLDAQHPGLKIVRCTGRTLQFGCSVVALVCIVLGYKHYYTGQYLEPKATYAILMAYSGVLYSLWHMVAVETLKLSRHPTVGVERFMDVLIAAGLLVAGILFASSKQVSDCSTTNASFAVYHGSTLFRCGSMNTGYIFSFIAVALYLVTFALSFLYRSTSTSSDADSNHSGETHASDAGQQV	350	7	7	7	7		#N/A	Membrane-associating domain	#N/A	#N/A
D0N2H3	PITG_04974	Putative uncharacterized protein	GPCR, putative	MELLNKICLFGARHCFYTQSAAAGAAYCYAVVLAYTLSVSIQRGRLGEHGHATHLMPVKRMRWFPTFLSFAYFSRIAWLVLSNMHMFQWVEGSAPDFHYEHMVFVTPLLPTDIDIYVLGVTSFGKLATLLYFSAFTLLLRFWEDVRTQAQRAEKPLARVAANQSVIAEYTRGAGAQRSGRSRKLFLVANVWIYLVECALLVLKTLFPGEKMVLFEMEYGFVALCFFLLAVMLARCALQLRAVLLKIEFSSLAATIASRLSLIGAVSSVLFFYRSILLLFSMPAIDVFDPHVSNPWLFYAIPELIPGALVIYMMNVKRLHQPPPPAWGITKADEQTPLLQELRRLSTDLPQFHGQELHI	358	8	7	7	7		#N/A	#N/A	#N/A	#N/A
D0MWY2	PITG_02675	Putative uncharacterized protein	GPCR, putative	MPADAKGDNVLREIVYTLVPAQPLPVVDLSKSFRGRLLPAKVHTFIRRKYYKHYRPVLVCAVLSYCLNVLVPLVEARTGRMTAVLAALLWIPIGLGSITTLRYDIVRLVFRTFDFWFFSAITTTITVTMSMYFGDLRSVRMLIDWIGYHHVVFVDAHVLGLRSLTYILIATILSVCVVLICILLGKVDGGSTFTIVKYEIQQRTFELSGLDVIGNGMVSLGFLVAKIVFRRRKVLRVKRRRSSGMVEYPELDVCQCLVPFIALLCTATFTGLFVVFYQRQLLKLLFTSFDFAFYSFQITGTDIGACILYNWNTSRCLMILSWWLWAQWAFTLDALTPTTRNMLKFQVRFAAPIPNYETQS	360	6	8	7	9		#N/A	#N/A	#N/A	#N/A
D0N838c	PITG_06782C	Putative uncharacterized protein	GPCR, putative	MLGCIGFVVYEREQPIVKRSQYQFLVTMLLGGALMCFATVIYSDAPSRVVCALRPALISWAFTLIFGSLVVKSMRVYRVFLSSAMKRVVLSAGSMIKVLAGFLVVDIVILVSWQLVSPSDAIVKAEAVAEIGGLAVDRVRCASSSSVFVGLLFFWKAGMLFGGLYLSILIRKVSSDFQESLWIFASACVVLFSSLLLLPMGYFVTLSATVFFLFFSFIVLSATMLVLGLMLVPKMMRLHDLATSGASEVSKTIREKQTASSGSESDAQVAPLPLRLGASRGSRNNKNGKVSSTRKSSKSNKGNESDKKDGIRVSLRVPTTFRKASASVSTLKSTHVTRFSTTPMGPRPPWRWKKSDNTTSSAE	363	5	6	6	6		#N/A	#N/A	#N/A	#N/A
D0MQU9	PITG_00455	Putative uncharacterized protein	GPCR, putative	MVAKKDLPLLQHGGYAATSPTASSVSSSYSRVASEELIVPAPDSVNSVYYGVDAFSPTLVDFYTVDQKRIVWSSRAHRKMMTTLYRAWHGRTWKVYSLSFWASLCGIVAFTLFITGATGEAIAHSARSSKTASIEVHSSVDLPLLLASIFFLAYHAVTYLEVINCCHNLEIWLEEYFHGTEPVLERQYVGFFPSRIDFWTAILGMLGSMLYVFARAYVWARSDSENFGVVDVKHDDFSLIVGYWVPFFAGSFLLLLSAYLAHVEVVHQWFSCRLTTLETWVTGLNMMAMIGFFLSSTLQFMDPFSVLFSFQACVVPFASGCLLGLGSTVLSLVELENIHKRHKHPEYSLYESAAGYGTASYGSFKQQV	368	6	6	6	6		#N/A	#N/A	#N/A	#N/A
D0MV46	PITG_01286	Putative uncharacterized protein	GPCR, putative	MAKKRRHVAAPHRATATASREVSVDHEAMKKSLESFGANYDQLRSEVTGISASLERTLLLQSLVALVLQNVLMVVQSVSTTQIAVAVGTAVWMTRERFVEMFLPPVSLRVGSGREVLLRSLILVLAIVGLGAVFYRVEIPPSVVHLVAFAAVFLLDLVSIYLSKAARGRLARPQILLAAVEVTHLVAGLSISLNYVRKSWWIYDEMAFALTAATAFVHVVVLLTAKYIVLYCFGDMNGAFMETKQRGAKLMERVWIDIDRFEPEQLLVGASKKKKAKNKSRTSSSKTVSVTAGNDKSALPKKQSVFKEPRVQLAVLTLVQILLLLSQLVLSVYVLHSWEMISVLMLSSSHVLWTLGQVRRKVLSRKTITSADQKL	375	6	6	5	8		#N/A	#N/A	#N/A	#N/A
D0NCD1	PITG_09597	Putative uncharacterized protein	GPCR, putative	MATDEYEVHVLPGFIPIFWCFVAVGIVLFYYSLGYAKKYSTTAAFLLTPFICFSLVFDNAIMATTGIDRRRASTQVMLAFHACVTPMLLLVCYELAYLVHKHKSVNFCGISFESGHRERGSSCANAGAAASLAKRRWWLSTCLRFIVWLMACALLVLNLLVAYRWTSDLTPEVTSMYELQGDNAAHAVCAILPAVVLVALALYIGIRLWNYGTNYSYMVHATCFNPWIWMLVGAVALLIGYVMPSPIYALSSNAGELTMMATIVRMLREVHHDMQQGLQFGEFIDPEGAAARRQRPQSPNARSQSLSLSKSLSHSKMAAEQPNGYMAVTTPKESELPATFANRLRRGDEEERQPSASAAYLSVVIAREQTNPLCQ	375	6	7	6	7		#N/A	#N/A	#N/A	#N/A
D0N9N4	PITG_08183	Putative uncharacterized protein	GPCR, putative	MEDYGNMSPEEMSILLFRSMGAFGARGKCVLILLVSLLFAFFLLIPIFWCLRADSTISWNWAVVCIPLWIVDAIYYCCLGCMLASSDPGADPDEKVTEKPALYKLYAFLKALLLLVLQVFLALKLNGDLSWTLIEVLIPYFVYDGLNLLEALAGGLLGYKMLTKNSEGAGVSHTEDIKKQRSILVVAVLRKVILNLARVTQGVLVGLKVDGSLDASWWVVFVPVWLYVAFFVSFPIKKYIRAKAKAKEPKASSPRPQHTHDAYTRESVTEEEDEAVSKFPLLDALCTILVIGALTSPFFILSARLQDGSFSSIYVLLPWLIVVGLVFCFICCAISCVSFNDPEDGGVPDQPAPEHSRSSPSAEEGAAARADYVSVDMD	378	8	8	7	8		DnaJ molecular chaperone homology domain	DnaJ domain	DnaJ domain signature	#N/A
D0NAV0	PITG_08536	Putative uncharacterized protein	GPCR, putative	MTVTLHSLLPALLCLQLVSAISDDDTTATVKTIFDSGDGMDINGVILAIGALLVGALLLVAGYRLWQTTVYALGFLGGGVVIAVIFEKVFKDETYVLTASWIAFVVGGIIIGYICVYIYWVGIFMGGAVAGASLAILVNTSFGYKFAPSHPASVLIVLVAVFAIIGGGLALWLQKPALIAGTSLVGAFLVFWGIGYFAGNYPTFNDLARFRTYNSSGDLVYSIPGAWWGYLIGTLVVFGFSVVLQFRFTVEYHTLDRRYRDEQDVLPRHTGDMTPARVQYANMDTPAVQTQYQQPFNQQRYPTSNQVQWEDLQRQQPTRQTASQSQPQSYVDTSLVQPQYQQRQHDYQISDIVPNTARPHFSESRTPPNRAPSVPQSHIV	380	8	7	7	7		#N/A	Domain of unknown function (DUF4203)	#N/A	#N/A
D0N0G1	PITG_04059	Putative uncharacterized protein	GPCR, putative	MPSATSTSFVYLMYASVYSCGVLFLIPAFVAGRRSIRTWRQDYTAVRLYGLLALGASLRAVAFVLVALWMLALFQSHANGLLDRDAAHLHLSYLQLVFLWQVLGASASLVLGGVFLVVFNTWAAMVDKVQGTGRNFNLKKHRVGDQATDSLLQNLHTRGAPDVDERRDTGAIATPESLLKPPPPPRILFIRLMVAVYLLQMGMFLFARQDPRSKIRRSLLLVATVLLICCWAACVVLLPAYGERMCVLLDKVAEVVTHRKRNIRRIAVIAAVFCLMHTASSMLLAASQCTPPSDESSSSIIGNSTHPSDIHWPHLPLHHIVQANPAFFFPSGTADDGAANSNDGLLRWLVMIEVLEFPIEWAMLMALLCVLPTRSSLPAFRGYRPIPEKKKYQA	394	7	7	7	7		#N/A	#N/A	#N/A	#N/A
D0MXN0	PITG_02981	Putative uncharacterized protein	GPCR, putative	MESWTDYFTSHFYAMKARPVSAFDPAGFIIVISAFLLLVGVVAATARALVSRRGLLLRSRVEKNLQDMSDYVSDQRTRVGENLQYIKGRAIDHSGRQGFIAEMASYAYLSRLAFSLSIFAIASYLNTLAAVIAGWRTPNVVILDLAKESTDHKTLPDLGHDLFRFVMTKIYGQTTYIEWFDLPDEFLAAVGMLTSFILILHPRRLLILRRFCFIFAIINVMRACCVAVTSLPDASPMCISQFDSKERGNYKSLPIFPKAFFRAWKVLIRPSQHITCGDMIFSGHAVFLILCCMFARTYCVRSELNTPFTRRFPCVLWMIRYYNYILSACGIFAIVGTRLHYTLDVLIAIYITIQVWFTYHWLTNHPENSFPVINWLEHAEVHLVDHNAYRKARRSGSQS…	406	6	7	7	7		#N/A	PAP2 superfamily C-terminal	#N/A	#N/A
D0N3F6	PITG_05683	Putative uncharacterized protein	GPCR, putative	MKLFQLTLPNEQHGKVVSVLQDELKLDNVTSVEARTSSIVTFRVEDEEMQAILNKLQRMGVGVQFGFCDVMSLTPGTTMRKHNHSKKKNRSVSRILGRNTDVGTAVPVAEMYAHIEANSTLSRDSVVMLLISSSIAGIGLAGDSGTYVVASMLLSPMMGPILGCAFGFALRDKNLFINGMVNELFALTITFLLGIMIGALLSPYAVALNWPTAEMRERGQAIQLLFGAIVAALSGTGVALAELNANISSVVGVAIAAALLPPTVNCGICFSYVMIGQYFVTDDVIGEEQKLVFYEIAVGSLMLLWINVVLIYVTAVLVFKIKKVDQFQLIRRIDEGAWQNLPRVQRTPAHRDISTREGFERRERGDRSGSANSAHGFLSDEDDTDLFPASQNDEPVRKL…	425	5	6	5	5		#N/A	Domain of unknown function (DUF389)	#N/A	#N/A
D0NT55	PITG_15600	Putative uncharacterized protein	GPCR, putative	MLALEEYGQRVSPIRVAAVCVLTPLSPLLLVVVVAYLPLRRAAEGPDANYMFWIRHFIVVGCGILSFLMQAKAWLSELPLTTRRVLGITACSTGITIAFDIVLAKVWVFPVPFMNMIQTPLVLLVCVVSTSLVLGRGVLGDVPDAEFRVNRYFMLTIAQGSLVTIYPAYQALFVAAPRVIQPQLMALLTLVNVAMKNVLAACGAHLEDRLPEVIVFSVDVFNALYSALCMRCTNSLKMVAIVVALNVMDLALALHGMNRRSRVALANRAIQQKRHQEQRLSAKTVGTEAQEEPEHSLGTLFQATLKLLQLPGQLDPAELRQICLLSCAEHNVSEANKALLAALAARCVYHNDRRPTALRSMAERKSRYSSTAMSGPELGAEYFSMIAKPPSHFTQRLRE…	435	8	7	6	8		#N/A	#N/A	#N/A	#N/A
D0NP57	PITG_14834	Putative uncharacterized protein	GPCR, putative	MMDMTSDNSVVSDDLPQRRLEAGRRSPSVDGYRSQEQNWADPVPAADNDESGDLSTNAVSSPEQTRATPPQGSVRALIKRMTNLFQSEDELDPTKRKAHYRRGSILIKHLEEKQASGRATETDMKFFEVVKKRFDANFMESRTIISLSVFQTGSNPMDDPFAVIHMPVEIQKGFRRKLFSIFTLQLLAVIILIAFFSYVPAIADAFENTFSNWHYVFVMFVLMVLALLWLYLVKYRFPLNFTVLGVYTVTQSLFFTAFDCFFQTKASIFIFTFLFGIMGITTLLCTTIIRRSFDPNVQSTLISYPVVLLISFFLGFVTSLFIYFFYMMDVVSPLQYSASLAVMLLLIMWFAYDASCMNERLSPDEYMQGMVFFYTDMVLFLLFLSIIFVACFACEGDCA…	441	7	7	6	7	GPCR	#N/A	#N/A	#N/A	#N/A
D0N2X4	PITG_05481	Putative uncharacterized protein	GPCR, putative	MNDGSQPDFLSCRSWGFGTSCGLWGVDCRPFASEWTAFRCPTRCTLEQSSSMAVFGSGPYRADSRICRAAAHTGVIGPNGGCAFYRFAGAADAFYSSTSNGVTTKEFLSWFPKTIMFKEASSSYCSDLSWWILSVGFIATAGFGLLPRARPDVMFYLLVTYGFFYTRLVGQPSSQDYRGISVNAFGEVILLLAASTLVYRIAASDTLSGWQSLTLKRKFIMWTLCYVAPYHVMINMNLIGFIPWLNVDLGGYEELHANVGTYVVFTLVGIGALFLASQLFRSIYLGGKWRAFVAMYMAVLACVLVSWALFPSTSFHLHHTMLGALIIPVTSFPTPAAAFSQAAALGLFIQGYARWGWHSYLDTIQNAPNSTNVTASEARVVWDPLESVQAYSLRLNRVE…	446	7	7	7	6		0	LCCL domain	#N/A	#N/A
D0MV60	PITG_01299	Putative uncharacterized protein	GPCR, putative	MSYPLLRRLPLGALDRQVARASMQICHKIVMQQLYISRADAAKQWVVVSNPSEECVELTGFSLNCSGSSDVFNFPAKYTLLPGDEVAIWCSPGDLKLDVDNLLQPYLFWAKADGSLRNESFFSAGQDNEVLLLDPLFIEVSSIRVATDGRKEFRVLHCKSAHSRTLRSEIDTRFCVGCLSPPEFEIRTSRPTPESGIITSPPPNQREVYVFSRYWGVVSDKSLFEHFLAVSLVPLLESFRAVLIYVMLCMFRPATSTGSGPQLRSNVTTLLLMMLACDVIARRLMLCIKSGLLVTIASFTSVVLDRVAVLVLYLSLQRLYPALSSSFQYMLTVDLSVSCINAAAVHVRFLEERRDWHLLFKQFAHWDYRYRAIICACGVGRELLLHLLLLLPFGSHPSP…	458	6	6	5	5		#N/A	#N/A	#N/A	#N/A
D0N6I0	PITG_06148	Putative uncharacterized protein	GPCR, putative	MIRPVDMMGNGGSDVLPRAPSGSALSERSPLLRAMGHGDSTSFEGSYMSMPAPSSDNGRLSDTGQFQPLIFAEKALAALLNGVLLYALGCVVGVALVSLNFEGVLGARVNWWLIFLPFWLANVAMLYAHIASIRHAKTLRRWADVESMSNEPLLPLLRRIVLVYAISVPLTVLLLWSELAFCASLQNTAATSLYICYAPLMVIQVAFVVRYLLCRSDSTLPGVCWVLMFVFTLLLAYQTDTQRRFGSLDTTPPPVSWWIVFAPLFVFELLMTGSLLLVLYNEFAGIYRLTRWQLAASVLYSLALVAGVSGELMLLEQVDYHWGTFTFPSGMMFFGLVCACVAMYIVGRHHVEELMASKGGAVPVPLTRTADGWITSHAVVEQWVLFGDIYLTAQGLQLR…	475	8	8	8	8		#N/A	#N/A	#N/A	#N/A
D0NAK8	PITG_08428	Putative uncharacterized protein	GPCR, putative	MAHDLLSPPSFTCKTRCISALLLLLEILSIAALFALYAVASLHRTTLLLSFLVGITSILSGILGVCRSTPAAVGSFMVAIGSCFGFALLGGLCILFTSDVELEVAAFLDKSLVLRDIENREKLLKKTKKILELAAVVLIVNAVAHLCFSWYLRRVVGERRAAVAFLQIFSVIMFPLSLFLILGGNYIVDTGTLASAPYAGLAIFSSGMLLLIVALLAFIGGNFEYRRLLSICYLMSALIGACLVVLAITCFAGRSFVEDNILDNWESIRMLLPPTSQVAYDRERFAAVMRSNLNTVAYVGLLSGVFVLSEAGTSLTLMRHASSWKHQLARAKRSMKDLQQTAVDLEPIEPSTNISQPESPLSFLQQWIKHFETSTRRQRVAMRVVIVFIVLAVMFILAV…	476	10	9	9	9	GPCR	#N/A	#N/A	#N/A	#N/A
D0MS78	PITG_01003	Putative uncharacterized protein	GPCR, putative	MMLEVSPREACALIVFTVALLTAWNANSNGFVWDDRSAVLANDDAQSSSLIDVFSHDFWGTPIRSVHSHKSYRPLTILSFRLNYLMAKGHSAWLYHFTNAVVHAGCSVLVWKVADVLFQQHQRRMETVTIKENPQDSSPIESNTVMKTENAVEWTNLVGALTAGLLFAVHPIHCDAVASIVGRADLLCTSLSLSAFLAYTSGAKKRETSWRHVMVALALTIVAGLCKELGFTNFALLMVYDLLRIHRYRNVQRGLQLVQRRLLVTVTTGIVAALVRVWINGEHRQMEWNILANSVVVQESRLTRMLSYSHLHAWYLWKLVWPRWLCFDYGYNTIPVIESIVDPRNIYTLFAYVIVAVGLRSAILQLFGSSKAPPSSLFMMSIAFGVVPFIPASNMLFPV…	725	9	5	7	4		Tetratricopeptide repeats	Domain of unknown function (DUF1736)	#N/A	#N/A
D0P1N9	PITG_20128	Transmembrane protein	GPCR, putative	MLTDTCPILGYRRRPYMMIGWFLSFISCLLMAALPLGEPYYTDSSLSDIATVDMTPEQRATLNTDAPNRGIKLIILMMIANFGTVLAYSGFNGALMDVSQHYGGTFSWTMGFNAIMWICAAASLLTIPFSWYCIQEERVIYRYAAYRFFYNVCSQITVTASNVIQSDSAKVEPLNSGIASMLTAILTLGGVYVIKKQGLHWNWRYIIMVCQISVVIIDAFPTLFTIWDVYRSQWFWLGVPLVGEVPAAAGDYVTQLFMVEIENQKGFEATLLGLGVTTQPVGTPFATVITKSIDGYFDIGRTFIEQDNHYVRTQVTYTYLIAYAFNLLKFWGILTISYLVFSLAWTLMTNILSLFESTSCLRIAGGSGC	369	6	7	7	9		#N/A	#N/A	#N/A	#N/A
D0NV45	PITG_17140	Transmembrane protein, putative	GPCR, putative	MSSDVLTQQTSATQRKCSASTATAASTVAQACRQAVAELENWSLWAYRDATGEEWDAQPACFITDYLLAVQCFAFAVYIGLFAATDKGDLAWYIMYFMALGISAALGGLLHHVAFEAMRDIAHKQEKHLVMTARVFGVNLSRANVDKMIEALWRVVLACSTLTNFALLSLAASRHLPEAWAYSIIVLAAVLYVVLAVWASVSMHAVFLFAGFIPVMLFGPIACFMTWNWEWSHTSNELLVYGVKLLGGLIQGLVWAPSKDKFNHNALSHVFLSMAATLMLIHFKF	285	7	7	7	7		#N/A	#N/A	#N/A	#N/A
D0N3Y3	PITG_05267	Transmembrane protein, putative	GPCR, putative	MEGTQTLSARTLLGLPWALKPFFTLFTHCCPLPSGFRLRSTMMLGWTVTAVALIAIFFQDQPTPYFQDRKMIGTPLSDLSPQQMNKINLDAPSHGAFYVVLMSVASVGYVLADVAADELVNDSVLNKYRVVATLGSFLFMGFGMSGWDYGGDFDFTLKYTQVMLLMGILSLLLVLLLSFTLSESPRDRLSLRQSLSEIWAFMQNCGLNRVLLCRFAGGVFAGVSATAVNPVAFYYAGVQPLNDTVVSFVAILVVLYALSWVGKKDWTVDYRAVIVVGTLVTLALDLGATILHHYNFCAD	299	7	7	7	8		#N/A	#N/A	#N/A	#N/A
D0NPB5	PITG_14919	Transmembrane protein, putative	GPCR, putative	MTSYLPFAQSNLFRTKRKMSGPVGTWGSLDEKNMVSRADINSTPVSVGGGGRSPRHWCDSVDYREVASFVLFALYMVADVGLGVMVWVTFFKFIIEPDQHRSRATWGGIWLLFAGTFIYVRRLVRSRVDIHLRGMMDHAEIFVAMSLVMVFSVNIAFYLHVPATMPLKDLGFMLIPEQGLHSKWRPVSDILTAGVPVMFLLQTIFMTRPNRCRIVSSFFRIATICYFLRMLTVSMTSLPGPAPHCRAGSSDYFPPTTWIDIVTRVGPIYGNYNSCGDLIFSGHMAYTISAVLLYLRTLDRNFAGRTASKIRWACGMAYLTILAALCIAGRKHYTVDVVLGLIISTLVFFHFEHSWTPLCFQVPDGLLPVGELQRIYGSQFRKRFSMDVPDEALNELDDT…	423	6	8	8	7		#N/A	PAP2 superfamily C-terminal	#N/A	#N/A
D0NG11	PITG_11035	Transmembrane protein, putative	GPCR, putative	MKLVGKKEQAYASLDMDSPHAAPVRRSNSNNSSVQLSPSSVSTISISSEHSNVFNRGDDDSNRPYYNNVANDILAALDGPVRQLAFETKGALLATGLAAMFYLLAWFQAVLIPFFLAIFLMYLVDPLVEVIDVSPRYFLCICTSHGRHARRTSRGCSRAFASLVAVSLVCVFFGLLGYITVLSVHALDASAYQTGYNNLVSGVEHILDQIGLPVNITTTLHDNVDKVARIVVTETMDLLSVMFVTLIYLTYFLCTRTRASDAGGVWSKIDHDIQRFVTLKCFLSLFVALLVTIVYVSLNVGLAIVWGILTFILNWIPNVGAMIASVAPICIIAITPSDLMNPMEKFLAMFLPMCFHMFAGNFVEPKVFGRKLEIDPVIVILSLSAWGLLWGVVGMMLSV…	468	6	7	8	8		#N/A	Domain of unknown function DUF20	#N/A	#N/A

## Sheet: S3b GPCR-TKLs
Table S3b. GPCR-TKLs
Oomycetes
Gene ID	Product description	Organism	Notes	Length (aa)	Sequence
evm.TU.AC2VRR_s00018g132	unspecified product	Albugo candida		676	MLRHFIQSTRQARGLESITIDFDSEHEKASEDVEAFENDIILTEPLEKYKSGSPSVHHKQPTCSTTRILRAFWCSEFLFSFFGIVCTALAISKEAIVMSFTDILFTAIPHFSFKIASFYWMGVLSVYATTHKRAKLNVNVCHALIWFLLFLYWLLLLLAKQQPDSWILLYSSLIWKAVAAADFAVIFLCWVVYVARKRQTTTVSQFVVSKFGAYTICFFCFVSPNIFYEYIYGTQQQPTVIHMIFAVIFQLWPGANAIIAMQKFTCCSCFVREPLESAAYARAESRKGIDEMMSNCPLHELKGLEIGEKIGEGVAVVYLGKWRGVFVAVKMKMLMLDSSEQLAGIQSACNAEIQQEAQVMKGLSHPNIVLFMEAGFYRGAICIISEYCARGSLRDVLTT…
evm.TU.AC2VRR_s00037g80	unspecified product	Albugo candida		698	MDSTQYGLLIAKLVAQTCSVSVTGYLITRNIRKFFHRRAFCLSSAKSEPRQQDAPAINADNSPSARILWAAWCSDFAFSLFGWIQTFCLVSKLTPVNDFRLTLYAQAPHWSFQIASFCWMGVLAIYITSQRREQFDVTICHYVIWIFILFYWILEISAIYNGTAWFTHLATFLWKAVATINFGIVIICWAVYARRARKRLRNGQFVISKLVAYTICFICFVSPNIIAELVHGTTRRYTIQMVFSALLQLWPTANGFIALTKTTWCLCFFTSMQTSAPLTSVGGKKRYLMSQKLPELKGLEIGEKIGEGVAVVYMGKWRGAQVAVKMKSVISEECEDDVLFQHACNLEIQEEAQVMKQLSHPNIVLFMEAGFYRGSICIISEYCARGSLRDVLKQKIHHL…
evm.TU.AC2VRR_s00147g127	unspecified product	Albugo candida		767	MFTLCVILICYMRYNRSVAFRGDVSAARKIILPCFEPLLWILGGATGVYTVYFCIALAQNIYTNDIAKVPTEVFYSGRQSVFLSVIVFMLQKSVSIPALQRTVIITFILSTYTIPVVWFMVYRSDGNQLYWATTVSRALLLVLYTYVFINPPQRASKRTIREFCLYAYVYYALLFLYGHLFYLKKLFWGFTLTYCNLLWGSLCPLVIWRVLKADTEYWRGMGQRACALQSLFRQKNNIHELISSQGLHVLIEMHRKFIIDFAYLEMKQRIGIGASAVVFNGILHSKIPVAIKVYTPSEFTEDTVAQYSHEAALCGALHHPNIVKFYGMCVCPPTICLVSELCQGSLEDVTSAIAKGQQKDQRQQFLIDLGYILDATRAVAYLHSFSPPFVHRDIKPANF…
evm.TU.AC2VRR_s00147g36	unspecified product	Albugo candida		858	MQTARRAAGNFISLLVSTYNRSESSLLNCCRGISGYISKYTVRQNDYDSKHTAEMEPKSMTQLLILPDNQIFKSYTRVFQNSNLEKAYQTFASEHWFARARWHIWIWMLLHGLMHGLFSILPSSGIYGMEQFVGSWTHFSDYLQWVYLLFVIPFALPRCSVPLVQKYWRIWVCCIIVLSNLGFQLWLARANRIALDVFLVKLDKYLHCSPKFGESWDYNNETWVINLHDLESNETKRLISDGKQDGFMTNRISSPVDSDSGNVLTSPLLQTNRERLQGDKKWISRGFPHIRLQRQLFSYFVERCFGILLQVIIGFVSISSFIFAISIRLEFTQVNVVTAAAIITYVASIWIAGHSVHIFAAFTFFLALILLLLLSYFSDGTNRRSFLATLQVEKENASL…
evm.TU.AC2VRR_s00199g22	unspecified product	Albugo candida		787	MKEAQVVKMNALDEHRVSRRSVGIQRVEYKEEENDTPSFYEQCISPKTHAYIKTDRLMHSSTINPDCYHVNAFGDSKADKPPSNTKTILKKTSSLTTSSLDDNSKRNNGMQHLLSRFDHFQNSPVEDSYQIYTSICHFPIAQRILGLLVVVQLAVHFGSRVRIANSCSNLPITYDKNGHATVIMSSLRLEDRIQESMCLQDLNAQSQEFVYSGWFFSPFALIFALFPFKMLKNNARFGILVYWTRRYWKTIITFICLIWVVGCEVGFYFAVQSRRKYGEYDTRQHLAFASHIVVPKDWYEGSKWDQVHGDQTMRLLDWIVLFESLLWLSIAMASLAAFSATASVLILTMKLGFSHALCSSVCISITTLALLVCFVGDDYPLLKPSHLITSQAIAFVLGI…
evm.TU.AC2VRR_s00232g154	unspecified product	Albugo candida		829	MFATAVAQIINPNDTASHASPHVNRTVSSLFSSPLSTIAQYLLMNDVPVQGESEAVMMEAFIAAQRSYFESRFYILQLFLLAGYGIMFTLCVILICYMRYNRSVAFRGDAAAARKIILPAFEPLLWILGGTTGIYTVYFCVVISCKVFTSDISKVAAEFYYSGRQFVFLSVIVFMLQKSVSIPSLQRTVLTTFVFSTYTIPIVWYMSKYGSNTDLYYVTTISRALLLLLYTYVFIHPPLRASKRTIREFCAFAYLYYTLLFTYGELFHHSVVEAGFNLTYANLLCGSLCPLVIWRVLKADTEYWRGMGQRACALQTLFRQKHNIHERVSSQGLHILIEMHRKFIIDFAYLKLKQRIGMGASAVVFKGVLHSRTPVAIKVYTPSQYTEETVAAFSQEAAL…
ALNC14_001220	unspecified product	Albugo laibachii		688	MTKLIAQTCSVSVMGYLITRNIGKFFHRRTFCRSSAKSEPRQQDTSAATAESSPSARILWAAWCSDFAFSVFGWVQTFCIVTKITPVNDFRLTLYAQAPHWSFQIASFCWMGVLAIYITSQRREQFDVMICHYVIWIFILFYWILEISAVYHRTAWYTHLATFIWKAVAAINFGIVIICWAIYARRTRKRLRNGHFVISKLVAYTICFMCFVSPNIIAELVHGTTRKYTIQMVFSALLQLWPTANGFIALTKTTWCLCFLPISQASNASAEMGGKKRYLMSQKMHELKGLEIGEKIGQGVAVVYMGKWRGAQVAVKMKAVMSEESEDDVLFQHACNLEIQEEAQVMKQLSHPNIVLFMEAGFYRGSICIISEYCARGSLRDVLVRKIHQLSWPTRIRLA…
ALNC14_006330	unspecified product	Albugo laibachii		941	MTAVHMMPLPFQYLRTGHSKMIDEGPQIAKVVPRAILPIPSSDMAAMHNIGPTPRFKQDADIASVKRGFVEMVASPIKSKLQGMGTSVHDLKTNFLRGRSESHLLKKKEDIGFAFFSLQFMDAGMEMRYVFARRVKYQSRLKFGASFTSFFIPLLVIMQVSFKSKDESESWAKFPWVIIFPGVVMCMGLLVSIYFRYFLRHPKMLSVVCLIAQVSALLDTTKAATSVTERNAWVQFIFSLGITSSTGITFPQSMGVLTLSSLLLVILAWFRYITDVPSINSTVGSPGTLTVAVVLYSILLGFLAWNWEYEERRDFVLTERLAKENVLVQMTMEMTGWFSGGAASGNTPSGGSVGVLNVSWHIDPKDVLVKEELGQGTFGCVYAATWKETEVAVKKIILQ…
ALNC14_006530	unspecified product	Albugo laibachii		850	MFVTAIAHVINSNHSASQSSPHVNETVSSLFSSPLSTIAEYLLMNDVPVQGESEAIMMEAFIAAQTRYFESRFYILQLFLLAGYGIMFTLCVILICYMRYNRSVAFRGDASAARKIILPAFEPLLWILGGTTGIYTVYFCVVIGCRVFTSEISKVAAEFYYSGRQFVFLSVIVFMLQKSVSIPSLQRTVLTTFVFSTYTIPIVWYMSKYGTNTDLYYVTTISRALLLFLYTYVFIHPPLRASKRTIREFCVFAYLYYTLLFTYGELFHHFEVEAGFNLTYANLLCGSLCPLVIWRVLKADTEYWRGMGQRACALQTLFRQKHNINERVSSQGLHVLIEMHRKFIIDFAYLELKQRIGMGASAVVFKGVLHSKTPVAIKVYTPSEYTEETVAAFSQEAAL…
ALNC14_023910	unspecified product	Albugo laibachii		785	MKEARTVNALDARCISERRVGDRRIEYKEEENVLSSDYDQYNSPKTHTTSRTDRLLQSPTITLDRHNLRNFEDSRKNELPSKSQRLSKKVSSLTTSSLDDESTTKYAIQHLLSRFDHFQDSPLEESYQIYTSFSHFPIAQRILGLLLVTQLAALFISRVRTAENCANLPIRYDGNGYATVSISSLRLEDRIRESRCLKDLNSVSQESIYIGWAFSPLALIFAVFPFKILTNNARFGILVYWTRRYWKTIITLICLVWVIGWEFGFYLSIRNIRKYREYDTRQRLAFASHIVLPKEWYEGSVWDRLHGGHSMRLLDWIVHFESILWFSIELASLAALSATASVLVLTMKLGFSHALCSSVLISITTLVLLIWCVGDDYPLVKPSHLITSQAIGFVLGILL…
ALNC14_025460	unspecified product	Albugo laibachii		690	MKLEVQLLICRLVAQCCSTYLTAFVLARHFTRNAQRPAGDFESVQMEFDSESGKSPQSELYNNDTALSTPRDSKIDSPKGSKENSSTWILRAFWWSELLFSLTGIVSTALSIQSSSTKHNFTQFMLTQAPHYSFKVASFCWLGVLAVYVTSQKRLKINVVLCYAVIWLPILFYWLLVLHEEHNIDSRPLSHLRVIWKSVAVFNFALCFSCWVVYAALYSRRGTVSQFVVSKFGAYALCFFFFVSPNIICDALQAGEQQYPILHKVFVIVFQLWPSANAIIALQRFTCCSFVVGRPHVEDEWSAPIGTSTEFHREIMQQRVLTPMLQELKGLEIGEKIGEGVAAVFLGKWRGVFVAVKMKTLMFDSSEELVELQSACNLEIQKEAQVMKGLSHPNIVLFM…
ALNC14_054680	unspecified product	Albugo laibachii		871	MQTARRAAGTFKALITSGYKRSERSLLSHYHDFNDLISTYTARQSDYDTKETVELEPKYMTQLLILPDNQIFKSYSRVFENSNLEKSYQTFASEHWFARARWHIWIWMLLHGLMHGLFSILPSSGIYGMDQFVRSWTHFSDYLQWVYLLFVIPFALPRCSVPLVQRYWRFWVCCIIVLSNLGFQSWLARANRVALNIFLDKIEKYLHCSPKFGESWDYNNESWVISLNDLESNVTKRLLSNVKYNGFMTQQFRLPLGRESEDVLTSPLHANEEELQLDRRWISRGFPHIRLQRQVFSYFVERYFGILLQVIIGFVSISSFIFAISIRLEFTQVIVVAAAAIITYIASLWIAGYTVHILAASTFFLALVLLLLLSYFSDGTNRRSFLATFQIEKENASLK…
ALNC14_075180	unspecified product	Albugo laibachii		814	MSQMTRYLNPVLPVSVSPSQESSPEASGYQSMPNLFAEDNRENARSRMSEPSFKPPYLQPTSLSTAIHAKLSDLESASPSNSDQDSKHSLTHNDPQPKTLMLSKQWLSSLWKRLRTTWNAYSLGLIIVITLAAPPIAVAVAYSFQRRELFIHIRCAYEAPQSSVMPVSIQLGAMLFIPVANYITTCAISLVVAIMCSSSRKRVMKAASSGRIVNLASTFMLPCYEVVWYAIAFLAAVGVVISCSSFSLHSHPIKALHHRSFSSASFPLIWSPKVTPRHTVRCDLGKLPSFWILQILPTLMMQRCISRQAVRRALGYPGLWVFVIVACLFTPVQPFKNVADAFFIGFYGFLIGLYMYTKFVVKVRPTFDFYFLLAMTDALFKLLLQICALTKLMQPWKTT…
ALNC14_108020	unspecified product	Albugo laibachii		831	MATKIVHQFWPKLGLRRLLANGSLASANESTKEAAVAARIVGLRYLTEKFHVLQIFLLAGYGIMFTLCVILICYMRYNRTVALRGDVNAARKIILPCFEPLLWILGGATGVYTVYFCIALAQNIYTNDIAKVPTEVFYSGRQSVFLSVIVFMLQKSVSIPALQRTVLITFILSTYTIPVVWLMVHRSDANQLYWATTISRALLLLLYTYVFINPPPRASKRTIREFCVYAYMYYALLFLYGHLFYLKKLFWGFTLTYCNLLWGSLCPLVIWRVLKADTEYWRGMGQRACALQSLFRQKNNVHELISSQGLHVLIEMHRKFIIDFAYLEMKQRIGVGASAVVFNGILHSKIPVAIKVYTPSEFTEDTVAQYSHEAALCGALHHPNIVKFYGMCVCPPTIC…
H257_01266	TKL/DRK protein kinase	Aphanomyces astaci		734	MPKQTVTPFGRVQSPEERETAMTAAAAPRRIESSRKHTTFATPRGDLTPHHAGPGICMHTPISEKDEYVFQVRCKAMEEVNVILSHDDSDSTMKARQAAACDSMKQFFWRTASTKESTLMTMFNFFHNSRTEESYQLDASQQSINQSQVVLFLLIVSRVAMAVWWFHTKNDAPLVGMELIADKYADPFHWMFLPFGLVAVLPFRCFNSWGKTKLIAYWIRRYWKHIVTVILMLFCVGYLIYYKMVHRAMADDFQRRHSQTTCGQDAPSSLNGVATMFDLVTESISGLQDHLYNMFLINVIATSLVLCLTLKLDFPQAVLVLGSSFLFYLLDWALDAPVNHVYRACNYFVFAFAIVLPIVTGLTAFYFIDRDARMAFFSKVDAERVNTALKHGVTVNRLQ…
H257_02970	TKL protein kinase	Aphanomyces astaci		885	MATGRRPMPKVSPNATDGGDSPSKMGAGSIFFRKTASKRESKKRTEEFEINFMSLRFADNDLEGRFRLARQAKYRSRLRYGAGFTACVIPLLVVMQATLKRDTTNHWTEVPLVLIFPGIVGLCGFSVVVFSGYFQSANSSAALTLVCLVGQVCALLDTTAAATDVTEKNVWVQFIFSLGITSSTGLTFIEAGVVLICSSLCFIVMAWAHYSVEPTMSLSSPGTSMAAVFLYSIFLSFLSWNWEYEERRDFVLTERLAKENVQIQMTMEMTGWFSGGAAVSSEGGGGGVHSQGGVLHSNCHIDPKDVELGNELGSGTFGCVYAARWKETSVAVKKITLQGDTQAIVTSFGAEASVMAQLRHPNVVMFMGVMLHPEYVGLVMEICPKGSVHGVIHSEELKI…
H257_03183	TKL protein kinase	Aphanomyces astaci		503	MWIRHLIPLLMLQKSVSQRAVHRAIALSGILTAAVLSVLVEPDTFPIVFIVYPIAVMLLSAFVKFVLHTRASFDLYFYFLLVSCVANILPPVVWLAAADASTPHVVVMLSIAAPVVDGGTLAAVMLTLRVDTMYWLGLDTPSSNTNDPAKLYLRMIADQGMVSSFSTRTSVYDVHFLIETFKHCMVDVSSLSLEAVVAQGSTAVVLRGRLQHTLLRIPQPVAIKLYTTLFVTDDEVHLFSKETACNVQLSHPNIVRFFGLCVVPPSVCLVFEFCDLGSLESILQSQRRSGEGWDLRVKLKACVDACRAVAYLHSFQPPLLHRDIKTANYLLSSTDGLLKLSDFGESNLLGPKNDGTMTVVGTVDFMAPEMIIGGNTKSAVYGPAADVYSLTVTLWHILV…
H257_04858	TKL protein kinase	Aphanomyces astaci		660	MAFADGKERVLPSSSSRRDVTEKYKAILQPKSSVDIQPQHVDRVFKRMLTQHKTVDTTSKWTNRFVASSTEMAFQTWSVAFYSTSARTLMLCVVLVHMLVTTVDFTFSQWIIALAMVMLCTGLMVRTGCIYEVNLHTLHTKYMASVNALVANDPSNAQTTEAIDALSQLDATFATTLGNYGDLVVAVNTILILVTQVVVSASHCDLVHTVLAWFALIVALMSNSAYWHVIPHEEAYVYFMVSGLLCFQITRELDLCHRTNFLYYYNAEKSAEVLRDQLDHALELIVYNECKAEEMQAVAQTIDENAELCAKLQPYRIPLEELTLKRVIGQGAYGEVILAEFCGTMVVLKRMHRHKITRAAVQEFTDEILLMCQLRHPNIVQFIGASWNTYSNIGFVLEY…
H257_08739	TKL protein kinase	Aphanomyces astaci		814	MPPSTEVSSHDITISECPHDPLPCHGSIDSSSDFSFLQSPDHAANPHATSWSTRCCRAYSPLRMLVMCLIVAVSFAAVIFLGFVMQQEVTKDSASLNASDFPEVTAFDIFVFSLPNSCRVLSILGVLTVMLCYVLKPTFRFNSMPLIMPLLLSQLGFLASRFYVAIAPLLTLPDRNSQWNSTNHQAFMCRTTDYCGLPSSILSTTFNLSQIAFTIAITLRLLQSVGSPVEALCDTRHMDRKLNRWIALVLSLSVAVAVAISFATHPDDATTAKQQKKQPNLCRYNNHVCMSPETQMLNNMIAPAIGLATVTALYFRIRAKIHDLYPANARRTFKSVATYHVMVFVVTWGISLFLFSLLTVLRQLPDPNPKRTTAPWPLHSKVNLEAVRTKMQFMLLTFV…
H257_08742	TKL protein kinase	Aphanomyces astaci		819	MNIDDQPRPSTPDALDVSAACKDRGGSSDSDFSFLQSPTKPLSTGLESWRTRCCRMYTPTRMLVACLLVAAAVAASVLLGYIVSTEFNGITPTPNRDVSSSSPPILTGFHKTTWDAMVFSLPNTCRILSLLSVTSVLLYYTWNETFRFNAMPLMLPLLLSQLGLLTSKFLVAVASIFSSDHVVPVTTTTKASRFVYTPVCKPTVYCGLTSSILSTTFNLSQIAFTVAITWRLLQSVGTPVEALCDTRHIDKQINRWIIGIVALSCAVAVAITFATEPPQPPSPTACQYNPWVCTSAETQLLNNMVAPAIGLGTVTALYFRIRANIHDLYPANARRTFKSVATYLILVFVVTWGISLFSFSLLTVLRQLPDPTLKTRSAAAFAPPSRAALDAIKRKVQFM…
H257_10805	TKL/DRK protein kinase	Aphanomyces astaci		525	MGFFSTWRKEKEDVNTMSLVRMERLYDEMQKRKNGDVVHSADRTASFLHSSSRGGRGGGGVATPLVDVHTTTGKSTTTSSAPSPQELTAHTRELDATLFYRVSCRFLDPTLEQLYQEYCQVEWYVRARNTVMVMMMLHIVFFIVTSMKSTTAEDLLPKDFKRPEEWVQWAYFFAAVPFVAWVDEDSPFRRRWKIAVTLILLTFICGTQMWLGYQGSASTAEFRKLLLVDLTSSPSPLCNRTAYDDLHLGQINKNLLSAFVALAAIFLILIGSTLAVVIRLDFPQVVLLLAASSAALVAVLHLYALSMQAVIVVSYASPGFLLCMACYHSDRSARRSFLAKIHVEKENADLQFTLNKAEKALLNDPACDAETHAVRQVLKSKHLEMIQIPFADLKFEKII…
H257_12125	TKL protein kinase	Aphanomyces astaci		722	MEFNGSALTVTTVAPHAMTTLSPAQLKSMADMYWLKQFQILQIVYTVSYGIMFGLSMSLLVYLRRNRSTAYKGNANAGRKVILPSFEPLFWVIAALTGVYFCYFLAASSIDYVTPVTISWFTETVSQGRQFTFFVVAAFLLQKSVSRPALVRSMVIAAAITVIPIISVRILDVTAASTQTSFAVTSLLRAFDTMWFVWMLVRPVSRASVRTQREFALFALVYYASSYVYAVLILMHNYTDSAMVVFCTVIWASFAPFFVWRLLRADTEHWRGFSERACEFQQHFRENQGMQEIVSAQGLHVLLEMHRKDLIDFAHLELQQVLGVGASANVYRGKLHSSTQVAVKVYSPTEISESTILEFSQEAALCTALKHPNIVLFHGMCICPPSICLVYELCRGSLE…
H257_12132	TKL protein kinase	Aphanomyces astaci		733	MNESSSGGWSHESLLHGAMYFDLLPLVYTIEYGTMTLLWAALIWYLRKQRSTALRGSARAALKVILPPFEPMLWVFGTVSFVFFVMCVLIQSFRWPLLPFSIVSEAASQGQQFSVLFVGLFLHQKSVSMPAVVRTAILSVTAVTAPVLLTAVLGLFVMPHHIRLARYIGTSAVRVLLCGFFLHQLIRPVDRASASAIREFSAFAFTNYCLLFVAAQLAFDNAVATATYVTVASCVWMTLAPIFEWRLLKADTHYWRGLGQRMLIGHQSIQEVLSSKGLHVLLEMHRHDLLDFAHLDFASRIGRGASAEVYQGTLHANEPVAIKVYSPPEISEATVEAFSQEAAVWAILDHPNITSFYGLCVSPPTICLVSELCHGSLADLLASQQTRGLHPVAQLCYML…
H257_12133	TKL protein kinase	Aphanomyces astaci		789	MNTTTSTTTINGTVTNVTVLPGAKPTLSPQQQFAIQQNIFLYEQYQILQIVYSLTYAFMFFLTMALIIYLRRSRTSAFKGDVIAANKVILPSFEPLFWVIACSTGIYTTYFFVATIFGYTKPITNRWFGELLVQGRQFILYLIVAFLLQRSVSRPALVRSVLIALVMAVVPVIVVHLLDVTSQDQLLQFVVVAAYRTILMGGFAYLFFRPMPRASVRTQQELCLFALIYYIIVYVYTFCFYEKDYQNGMILVFCAVVWATFGPFFVWRLLKADTQHWRGLSDRACDFQQLFRENQGMQEIVSAQGLHVMLEMHRKDVVDFSHLDIQRQMASGASANVYRGVLHSTKQVAVKVYSPSEISESTILEFSQEAALCTALKHPNIVLFHGMCICPPSICLIYE…
H257_12136	TKL/DRK protein kinase	Aphanomyces astaci		760	MSIDPTSPIPASDSVAMMYLANAFHTIQIQAAVGYVIMFVLTLALVLYLRFKRHGAYDGDVVAARHVILPTFEPMLWMLLVALGMYSAFLWTTFTFDFIEWLFDAVALAAVYAGRQFIFLLVILYFYQNSVSVQALWRATGMALVLSLFPVILEVVAKVSAIDTMSTYLLQTTFRVGLSIFYLWMLTKPRSRASKWSLRVFCVYFIGAQAIAVTYNELYRQSHAAPELLQVATTFVVVAGYYDTALPLFVWWLLTADTSHWRGLGERACSLQAHMNNGDGSNIIPEITSAQGLHVFIEMHRKFIIDFAHLKVMSRIGRGASADVFRGKLHTKIDVAIKVFTPPEVNEGVVASFSHEAALSGALNHPNIVSFYGLCVCPPTICLVSELCQGSMHDVLAIQ…
H257_12384	serine/threonine protein kinase	Aphanomyces astaci		1075	MATTSLVTLGRQFAPSPPSRRRSIVRWCLGDRHSHLRTLLFFLCNYPWTIVADLAAIVLVVLSVPFAIFVSLQARPPHKYTEPALQRCMGRCLDVASRSLSVYWRVELSLLALVDPTVSGDPPSRLEPGNTSIETIQYVSMYILAWKTLVVLPATTAPLWIWWLGVQSLLVSGTSLTVDVLVYWTLYIVAGLMVGSVLCAIVVKVSLYFLRATFDVHCATSSAASLDSEDSHLLHHHHDGPAKTTYESLCDLKSPLLTRETAASHQTTTDTMTVEICINEENSPLDRTATPIAAVVSSGENSPPLPPLPSTTTSIPTIPLSLHVIGIPTVDTTTNHDDDTAAIPKMDHFQPSISVAPSSQPPHDFSSSPPAPLPSSSGNAEASSAALATLETDLATVEA…
H257_17097	TKL protein kinase	Aphanomyces astaci		660	MSPSSFEYPQLIVPIIKIVCQVLSSCGALFMLLSLRNSPTISSKILCFTAVSDFIFSTTGALHTVARVLDVSNWAIDVFLTAPHWGFEISSFLWTAVLVVYILSRQANHSSFQLMYAHVGVWTCVILYIGLESYALLSHEPDVTKLARMLWDAFALATLASVSYGLCAVRAHKLRTGQLGQSVILAKLVGYMLLFVACVTPNITNDMLSLALTTSSSDNGASSNGDLFSHIASLLFALWPLGTSVVFSSRLPWCSSIAKHNQNQHNQNHHQTSSTPSQTYQHRRMLEAHFGLPSTHHRSHHHPLPPPQELVGLEIGAQIGQGLAVVYRGTWRGAVVAVKMKTLFVDDEALADVAFVAECNHEIQEEALVMKRLTHPNIVLFMEAGFYRGSICIVSEYCA…
H310_00832	TKL/DRK protein kinase	Aphanomyces invadans		939	MHLLTYATDAPDIQALTSLPIWLVNPKTQVAVKLSPFELPMFNLTVYSSADVASVGSVLSVMGRLPSVLVNKILDMAGVRLQIETDTHEVMEGWAPMEREYVRLIVPLSLCHHQGLDLGACQALTIECVSHDQGWATDMPELNFTYLECNSWIEFEVLNADGVPVLPRTDMCRNVRAHASFRRHMLHITDSAILDHVAPGCHVIVYLRALIPGWSNHANHQTMAFADGKERVVPSDDHARSVADKYKAILQPPSADAQPLHIERVFKRMLTQHKVVDTTSKWTNRFVAKSTEIAFQTWSIAYYSASARTLMLCVVLVHMLVTAVDFSFSSSTQAYFATYGTTEVAQWAYLVILVPFFGLRPHHVTSKGWLWYLQRWKWVISVAMVMLCTGLMVRTGCIY…
H310_03745	TKL protein kinase	Aphanomyces invadans		875	MATGRRPMPKVSPKATEADSPTKSTSLFFRKPVSKRESKKHTEAFEINFMSLRFADSELEERFRTARQAKYRTRLRYGAGFTACVIPLLVVMQATLKRDTTNHWTEVPLVLIFPGIVGLCGFSVVVFHRYFQRANSSAALTLICLVGQVCALLDTTAAATDVSEKNVWVQFIFSLGITSSTGLTFLEAGVVLLCSALCFIVMAWVHFSAVSNMSLSSPGTSTAAVFLYSIFLSFLSWNWEYEERRDFVLTERLAKENVQIQMTMEMTGWFSGGAAVSNEGGVGSQAGILNSNCHIDPKDVELGNELGSGTFGCVYAARWKETSVAVKKIILQGDTQAIVTSFGAEASVMAQLRHPNVVMFMGVMLHPEYVGLVMEICPKGSVHGVIHSEELKIDWTLLL…
H310_04774	TKL protein kinase	Aphanomyces invadans		752	MTRPVPDSNGGGMVAGSYNGSYVSHDSILLTKSNSKSPYILSSFTDVDWYDLNVTPNTRHGRNSISVLLGLDSMQSLITMSQKGERLPMMEHTTTYPSTSPMSGLYRRVLPRRWLESHALRRLMSNCDATEMWVALLVTLVMLSIAFALAHLVDRKSNNLGIHLLCMAAPDNFSAKTAILASPYSMLSSMVLTGSCIVIFGVSLYLAIECTHYKRTILANRTNTNLTSVFVLPCYEYVWYVLVVLALAGIVVSMAALHMSVARFTRHRKTFCFFQFLPTSWIRQLVPVMMIQKSISKAAVHRSISLSGLMSASMLSVLFLERSVPTFFIAFHCCLLAFYTWVKHKSCVRASFDYVYLVLCLTSAVALAPPILLLFRSEIDRSILVCVVQNVVDSFFILA…
H310_04777	TKL protein kinase	Aphanomyces invadans		629	MDRSTVVRDYHYTDAISPYTDFDRLDDLHLDHDLSPLSFDDSMHHIVQVETARTLTGRRVPTTPTTARRQAIYASNNGETRWFPRRLFPKFSIWDTNVLWSALAALAIATTSMVTAGFILRRPSESSLGIHIACYAPGNDEAAVFLGDFRQSHAIVGAMVQLGTYAVLGVVSVYVGIQCSFSKQKVLANPNNSNLTSSFVLPCYGTIWYTMAALSIAEIAVIASSHVRYVQDSRGPYCILLNFPRMWIRHLVPLLMLQKSVSQRAVHRAIFLSGLLTAAVLSILTAPQSLSTVFIAYPFGLVLFCSFVKFVLHTRASFDVYWYFLLVLCTVHILPSMLWLAVTDASTPAAVVLLSISADILDGWTLAAIMLTLRVDTMYWLGLDTPSAKSHDPAKLYLR…
H310_05073	TKL protein kinase	Aphanomyces invadans		857	MNTPITTTTTPSAMDGWLGSRDPRSYRRVFVYYVFNWVFAVSLWIGFIASFALSVLTCGLILLFWNRLRRRRVVYKLVAYMWTHEITLMNLVSPTSLSHVSHWDLTRESVVLSVAYFVVWKGCVGWLLTSLPLVLFVLDSTYLSALNINIDVLSSELDEYQLHPLVARVGILAYFALCLWACDLALTVLAQMTAMAYAKIFEAPELFRRDLQSTFPHSPLSFPIPPTLRQHPTVSDARRHHHPLTTYSRVTTGRTCLAETMSPVVTGSLTTSCQAAATVLPAGSNLLKPLPSNKLPGLTTIPLAISSTQSPRDDDSRLVSVPEKLVMSQLRVATAAPPLYECLSPTAPRPLSSYAVLSPSPVSPGQMDHDALMTRTPVSRALPESGSHSAIPREPAHFA…
H310_05564	TKL/DRK protein kinase	Aphanomyces invadans		656	MGFFSGWRKEKEDVNTLSLVRMERLYDEMQKRKNGDMSSADRTASYMNSNSRGGRSTAIAPPPPTDLQATSGTNAVPDVVATTPSPQDLSAHTRELDATLFYRASCRFLDPTLEQLYQEYCQVEWYVRARNTVMVMMMLHIVFFIVTSMKSSSAEDLLPKDFNRAEEWVQWAYFFAAVPFVAWVDEDSPFRRRWKVAVTLTLLTFICGTQMWLGYQGSASTTEFLKLLASQPTASSNASTCNRTAYSELNLEQTNKNLLSAFVALAAIFLILIGSTLAVVIRLDFPQVVFLLLTTSTSLGMVLHLYSLSVQAVILVSYATPGFLLCMACYHSDRSARRSFLAKIHVEKENADLQFTLNRAEKALMNDSACDAETHAVRQVLKSKHLEMIQIPFADLKFE…
H310_06622	TKL/DRK protein kinase	Aphanomyces invadans		734	MSKKTVTPFGMAPSPEERDTVIAMTGALPRHIESSRKHATFATPRGDETPQHAGASVPMHTPVSDKDDYFFQVRCKGMEENVILSTDDSESFIQARQAACDTMKQFFWRSASTKESSLMTIFNFFHNARTEESYQLDVSQQSIYQSQVVLFLLIVSRVAMVVWWFNTKHDTPLVGMDFIADKYADPFHWAFLPLAVMALLPFRVFNSWGKTKLFAYWIRRYWKHFVTLILMLFCVGYFVYYKTVHRSSLSDFRTRHNNAGSCGRDIAGMHAGAASLFDDIAASISGLQDYLYNMFIINVTATSLVLCLTLKLDFPQAALVLGSSFVFYLLDWTLDPPTNAVYYTSNYFVFSFAIVLPIVTGLTAFYFIDRDARMAFFSKVNAERVNTALKHGVTVNRLQ…
H310_08958	TKL protein kinase	Aphanomyces invadans		787	MDMTNTTTATAAANVTKPPGGRPPMTPEQQDVMQQQLFLYQQYQILQTVYTMTYAVMFFLTVALIIYLRRSRTSAFNGDVVATHKVILPSFEPLFWVIACSTGIYTTYFLVASALSYTKPITSRWFGELLVQGRQFILYLIVAFLCQRSVSQPALVRSILIALVMATGPVVVVHALDVTNQDAVVQLVLVASYRTILMGGFVYLIFRPLPRASVRTQQELCVFALVYYVIVYVYSFLFYDKDYHNGMMLVFCAVVWATFGPFFVWRLLKADTQHWRGLSDRACGFQQLFRENQGMQEIVSAQGLHVLLEMHRKDVVDFSHLNIQQRMASGASADVYRGVLHSTKQVAVKVYSPTEISETTILEFSQEAALCAALKHPNIVFFHGMCICPPSICLIYELC…
H310_08959	TKL protein kinase	Aphanomyces invadans		736	MNEAPSGISHEPPRRDGTAFAFLPVAYMVGFGTTAVVWSALIWYLRKQRSTALEGNARAALEVILPPFEPMLWAFFTLSLVFFVVCVVVVAIDWPLQAFPTACESVSQGQQISVIFVGLFLHQKSLSRPAIVRTAILTVTAAIVPILLTGFVGVFVVSQHVHLARCISCTAVRVVFGTFFLHQLVWPVDRASASGIREFSAFALIYYTLLVVSTQLSFEDDTATAVYLLMASNAWMALSPVFEWRLLKADTQYWRGLGHRMLIGGCQQSIQEVLSSKGLHVLLEMHRHDLLDFAHLNFATKIGRGASAVVYQGTLHATEPVAIKVFSPPEISEATVEAFSQEAAVWAILDHPNVTSFYGLCVSPPTICLVSELCNGSLADHLAAAASSKVGGLHPVAQL…
H310_08964	TKL protein kinase	Aphanomyces invadans		765	MEPTASSAAKAKLDLFSANHFENLQIAYTVSYGIMFALSIVLLVYLRHNRLTAFKGNMFAARKVILPTFEALFWVVAIVTGAYFWYFLATTSIRYVTPITYSWFTEAVYQGSQFTFLLVTAYLYQSSVSRPALHRSIALAAAVTMTPIIVVHALDTANASNETTFIVTSVIRAFKSMWYVLMLLRPVSRASVRTQREFALFALVFYTSAYVHGVFILMNNVNDASEVMFCNVIWVSFAPFFIWRVLRADTEHWRGFSERACELQQHFRENQGMQEIVSAQGLHVLLEVHRKDIIDFAHMELREPIGVGASANVYRGMLHSTTHVAVKVYSPTEISESTILAFSQEAALCTALKHPNIVFFHGMCISPPSICLVYELCRGSLEDALQKPRAGYVEPLWPK…
H310_12158	TKL protein kinase	Aphanomyces invadans		828	MVQGNFAPPPDVLELGHDALYGPSDLDDVIVGDNSIDSSSGFSFLQSHDNGEASGDVSPSWTTRWCRAYSPARMLVVCVIVAISFAAMVFLGFVLQQEITDDKTLPNETWVPEITSWDMLVYSLPNSCRVLSILGVLTVMLCYVLKRTFRFNSMPLFMPLLLSQLGFLTSRFYVAIAPLITEWQDRVDPWASNSTTSRANASVIVAPRANNSSFMCNTTSYCGLPSSILTTSFNLSQIAFTIAITLRLLQSVGSPVEALCDSRQLDKMLNRWIVVIVAMSCAVAIAISWTTHDAAPTQCQYNMYVCMSKEAQMLNNMIAPAVGLGTVTVLYYRIRGKIQDLYPTNARRTFKSVATHHIVVFVVTWGISLFMFSLLTILRELPDQETQSQTVAWFKLAKD…
H310_12163	TKL protein kinase	Aphanomyces invadans		662	MESALARKPPSPPVCATTSSSEEAAGMDLGAYRARSWTPDALDLSACKDRGDSDSDFSFLQSPTKSAPTETESWQTRCFRVYTPTRMFVACILVAAAIAASILLGYIVTSEFNAVTPTTTPAAKGATNSAWSGFHKTAWDAMMFSLPNTCRILSLLSVTSVLLYYTWADTFRFNAMPLMLPLLLSQLGLLTSKFLVAVASIFSPDDVITTSTRFKGAYGPMCKSTVYCGLPSSILTTTFNLSQIAFTIAMTLQLLQSVGSPVEALCDTRQVDRKTSRWIVGILSMCVAVAVTISWTTVPPVPTSDTCQYNPWVCTSDETRLLNNMIAPAIGLGTVTLLYFRIRNKIHGLYPKHARRTFKSVATYLIVVFVVTWGISLGMFSVLTILRELPDHSPKVQPA…
H310_13888	TKL protein kinase	Aphanomyces invadans		644	MAASLEPSQLVVTIVKICCQVLSSCGALFMLLSLRNSPTTSSKILCFTAMSDFIFSTTGALFTIARVLDVSNWAIHIFLGAPHWSFEISSFLWTATLVLYILSRQARHPSFEIAYAHAVVWTCVMLYMALESYALLCTIEQLNKLARIIWDAFAVVTLVTVSYGLCAVRAHKLRTGQLGQSIILGKLVGYMLLFVGCVTPNITNDVLSLALPPSSSPDTNATSAAASEDSIPADLFGQIASVLFALWPLGTSLVYSSRLPWCSPLSKQPSNLSHRHHLHLMLGPQAAQSSRNLPPPKELVGLEIGPQIGQGIAVVYKGTWRGAVVAVKMKTLFVDDDALADAAFVHECNQEIQEEALVMKRLTHPNIVLFMEAGFYHGSICIVSEYCARGSLRDVLRSP…
HpaG809754	unspecified product	Hyaloperonospora arabidopsidis		838	MMTDWLFSVTAAVSQSMDMVMGAGVKVRTVVGASIDALYQVSYLVSLLWGVVLAFFVLWTQCWEHGHDVTSLPYKRFSVRTSWFVIWAIGLGCGLLSTTRLQAHITDSDVTKQLANCQRYLFLSVYAVSAGCIVVANVVLCLQKNLLSSRELVSDPATITAEHSLSSSALTSTKTWEIEAQQALRRAHEKLMYHFLVVQVLQFPMMLCYILGEDVVSYATYEVADCILLSVPLINAIMFGIKHLGESRFPKGEDELRDNQTVLQSSSYSLRHAERHRDRLGAGQSASSGNNSVANALAVSYRAVFGSSVAINSTGKEMIKGTYVVNEAVTVEELTGLSDVSFIAEGAAGSVYKAHWLGIEVAMKVIKLPSAGAVGMVDAELYRTIIQNSEDAFIEEAKL…
HpaG810327	unspecified product	Hyaloperonospora arabidopsidis		949	MYSSHHSTSTTSIPITSSSPSSSDYGNVALLYAKLVAQVFSTLMSAFVGTRHLLQAMALKHQERVRRELETPVLAAAADHQHPRHVTGASSTNDVPLTNRPSCPTAATTHSNASEDWRRTIQASLLARERENALFAPIGALEMTMDESDEDRPRVSVASRILRVMCITDFIFSVTGAIVTAVELWAPHAGRSFQLIFWAQAPHWCSQVASFCWVATLALYIAKHRNRASFDVAIAHAIIWMVVVFYWVLELYSSYYETKGFVNAAKIIWKVIAVGCFLIITCCWLNFARRWIQQERRKGAYVVSKLASYTLAFFVLVGPIVIADLALGLHSYGIVIDACSMILAMWPFVNAVIYLTKPTLCLKIFQEKSTRGPRGQYDSADGQLGRNGSRRFMSAGGNG…
HpaG810502	unspecified product	Hyaloperonospora arabidopsidis		913	MPRKNALSELLNDHQRQETASAAVPDSGSSCAASLASNVVSAGAKDVAEAAPSPALETFLARPTACRSGGRSERNAAYRMEKVYEEVSRRKSQVVEGRGLSSGAADTDDSATPAAVTTATSDDIAAGTSHDSEGIFCASQDQEGKLWRHKGQQKDTELRRVSLSRPKDRKRPRGGMKSVGFVAPLQPAVTGVSSCQTAGEWHVEMSSAGAYRQHSEEEEWRERRRERQQERRRRRCAKASRRKSGSNDGKERTLLDVDDATVQYIDAVLVKPDPQVFNKYTRFFLDPKLEALYQDFTAIYWLGRARWHVAVWMTVHLFVNLSYHTVPRSGFAGMEQFVLSYDSVPTFFQWIYIPIALPFAVLPNKYNPFQTRWRSWVCLVVIFFNLTFQIWLADASRLA…
HpaG814129	unspecified product	Hyaloperonospora arabidopsidis		881	MAKPVVSERVRLTQILALGGYGVSCFFCLLLLLYLRMNRHVAFKGDAQAARKVILPAFEPLLWIFAATTGAFASFFCVTLQTYVYTTYFPSFHGEIIYAGRQFVLVLALVFLCQKSVSVPALRRAVVISLFLACYTIPIVCCLSHFVPQHTALYFAIRTVVRLLLLIFVINVCFIHPPACRASPSTLRVYGIYTITFHTLNTLNMLLQNCAPKSSIFATTTYVMISCGSLAPFFVWTLLRADTEYWRGVGQRACALQQIGCQQGAYGQNPQLDEWISSNGIHLLIELHRKVVIDFAHLELFRQIGVGSSATVFRGQLQQQCQVAVKVYTPYRFTEEVVAEFSHEAALCASLLHPNIVKFYGMCVCPPTICLVFELCQGSLEDVLTAHDKVQSHHSLPPR…
PHYCA_112829	protein kinase	Phytophthora capsici		859	MAAVLPRVWLSQVIAMVGYGVLSFFCLLLLIYLRVNRHAAFKGDVHATRKVLLPAFEPLLWILAVFTGGFVVFFCIALHVEMYTTSFPRVDAEFIYAGRQFVFVLALVFICQKSVSVPALRRAVAKSVLLATYTVPVVWLLNHYFPKENTMFFYVRLFVRPTILLFVVYVCFISPPAGRASPNTLRIYGAYVIVYHVLSAINSQIQNYAPESPGFATTSYMVLSWGSFSPLFIWSLLRADTEYWRGVGERVCIQSEDRQFNLHLDEAISSNQIHMLIEMHRDFLIDFAHLELRQKIGEGSSASVFSGQLRQRKPVAVKVYTPYRYTEEVVAEFSHEAALCASLRHPNIVKFFGMCVRPPTICLVSELCQGSLEDVLYTNTKTRRKHRVTRHVLELEGQV…
PHYCA_112842	predicted protein	Phytophthora capsici		904	MNSVMLRVRLLLGAMALGYGIIFVLCAWLVIYMRHHRSGALRGDTRAARRVLLPAFQPLLWLLTTVSLLYTGCFTLMLIFGLGDSGRVKTEAYYSGRLFVIALPVLYLQQRAVTARALVRAALLSLLLALYNIPIVWMVDKAVDVKTAHYVTMTTGALPLLVFGWVCLRPSERASQKTLKEYAVFVGVYYALRLTYSELLFLGSSFTDAAFTVTLASVFWGSLVPVVIWRVLKADTAHWRGLGRRAVHLQSLFRQKYHYLHERVSSRGLHVLIEMHRKQIIDFAYLALQRKIGAGASAVVFKGILHSRIPVAVKVYTPRVLSEEVVAEFSHEAALCGALHHPNVVRFYGMCVCPPTVCLVSELCRGSLEDVTRASARLRLVHQESQEEESEQEVTPVNR…
PHYCA_113886	predicted protein	Phytophthora capsici		840	MPFPAFLSSVERFLADSAGNQPTSGPGEEESLEKGAQRMRVTLVFILAGFVTIWLLCVGLIGHMRMNRAEALKGDARAARKVILPAYQPILFVLSAINGVYIVCLVVILATGYFNMFVSPIFLESLHDGNMFMFVIVLVLMFEKSLSIAAMKRVIGKSLVLAYYPMLYVWLVTKFGPPNLQKEFSIGLQFVHGLVILPFVYAFVKPPSRATKRIIREFCSVAIGFFLIVVVMMILVLNPKTSGASHTFMYVVLSYIAFSPLVVWRVLKADTEYWRGIGQRATALQNLFQCENGLSESISAEGLHVLIEMNRKCVIDFAYLELVRQIGVGSRATVFQGTLKGKTHVAVKAYAPTNCSEAVVAAFSREAAICSSLNHPNIVQFHGMCVAPPTICLIFQLCQ…
PHYCA_113989	predicted protein	Phytophthora capsici		839	MPFLALFSPAERFLAHLTGNQTSSGLEGEESLERGAQRMRVTLVFILAGFVTIWLLCVGLIGHMRINRAEALKGDARAARKVILPAYQPILFVLSAINGVYIVCLVVILATGYFNMFVSPIFLESVYGGNMFMFVIVLVLMFEKSLSIAAMKRVIGKSLVLAYHPMLYVWLVTKFGPPNLQKEFSIGLQFVHGLLVFLFVYAFVKPPSRATKRIIREFCSVAIGFVLLVMVMIIFVLNPKTTKVSHTLLYVVQSYIAFCPLVVWRFLKADTEYWRGIGQRATALQNLFQCENGLSESILAEGLHVLIEMNRKCVIDFAYLELVRQIGVGSTSTVFQGTLKGKTHVAVKAYAPTNCSEAVVAAFSREAAICSSLNHPNIVQFHGMCVAPPTICLIFQLGQ…
PHYCA_546881	predicted protein	Phytophthora capsici		831	MPFSAMLNSTERLLDESARNQTTSGPGDQESLEKGAQRMRVTLVFILAGFVTIWLLCVGLIWHMRVNRAGALKGDATATRKVILPAYEPVLFVLGVINGIYIVFLVVTLATDYFDVFISPIILESFYAGNMFMFVIVLVLMFEKSLSFAAVKRAVGVSLILAYYPLVYVWLVTKFGPPNLQKEFTTGLLFVRGILMLPFLYAFIKPPSRATKRSIRELCFATIVNYLLTVLLMVLIMNPKTVEKSHHVLYVILSWVALCPLVVWRVLKADTEYWRGIGQRAGTLQDLFQRETGLSDCISAEGLHVLIEMNRKCVIDFAYLELVRQIGVGSTSTVFHGTLKAKTHVAVKAYAPISCSEDVVAAFSHEAAVCSVLNHPNIVQFHGMCVAPPTICLIFQLCQ…
PHYCA_96707	protein kinase	Phytophthora capsici		908	MSSLPTNSTAVNTTVSPTPSPDEAASKQAIMAYLLSRFHTLQLFLLLGYGIMCFLCIILVIYLRFNRNTALRGDASAARKIILPAFEPLLWVLGISTGVYTGFFCFALTTKLYTYDISKLATEVFYSGRQFVFLSVIVFMLQKSVSGPALRRTLVITLVLSTYTIPLVWIITTYYPVSDLYVPLTIARALLLGLYSYVLIRPPVRATKRTLREYCVFAYIYYALLFSYNECFRQGHLDTGFYLTYSNLLCGSLCPLVIWRVLRADTEHWRGMGQRAVALQRLFCQTRGMPERVSSKGLHILIEMHRKFIVDFAYLELQQRIGVGASAVVFKGVLRSTIDVAVKVYTPTDFTEDTVAAFSQEAALCGALHHPNIVAFHGMCVCPPTICLVNELCVGSLED…
PHYCI_10518	unspecified product	Phytophthora cinnamomi		958	MSSSYSGSFSFSGNGNGVDVGVDAITSEDYGNVALLYGKLVAQFLSTLMSAFVGSRHVMQVVALKKEQRARRQLQTPMLAAVDHRCEVGGVPTPPALLNLSSQGRTTATHSNSSDEYRRNRQASYLIRERENALYAPVGGPDLTTNESDDDRPRVSVASRILRVMCITDFVFSLSGAVVTAVELWAPKAADSFQLTFWAQAPHWCSQVASFCWVATLALYIAKHRNRASFDVAIAHAIIWMVVVFYWVLELYSSYYETKGFVNAAKIIWKIMAVMCFLIITFCWLNFARRWRKQERRKGAYVVSKLASYTLAFFVFVGPIVIADLALGLHSSGEVMDTCSVVLAMWPFVNAIIYLTKPTLCLKIFQAKSNRTLRGQYDSGDGQHANGLNRLGSRRFMSG…
PHYCI_11264	unspecified product	Phytophthora cinnamomi		889	MPSQGGSGSFASNSSVVHTVSPTPSPAEAAQLEALMAYLLSRFHTLQLFLLLGYGIMCLLCVTLVIYLRHNRYTALRGDATAARKIILPAYEPLLWVLGCTTGVYTTFFCSALATKLYTYDISKLATEAFYSGRQFVFLSVIVFMLQKSVSGPALRRTLMITLVLSTYTIPLVWAITTYYQATDLYAPLTAARSLMLLLYSYVLIRPPARASKRTLREFCVFAYIYYALLFAYNECFRRGHLETGFYLTYSNLLCGSLCPLVIWRVLRADTEHWRGMGQRAVALQRLFCQTRGMPERVSSKGLHILIEMHRKFIIDFAYLELQQRIGVGASAVVFKGLLRSSTDVAVKVYTPTDFTEDTVAAFSQEAALCGALHHPNIVAFHGMCVCPPTICLVNELCV…
PHYCI_116082	unspecified product	Phytophthora cinnamomi		774	MQASRLERRLDVLEGSDVDQDDGSASVYSQVTTPDGQPDDHDAQMRLRSPSSSSESSSHSSSASSRDAEQATRTPSGVQLLSAQGSATWQAHMDPRVDLKLLSNHFRDERMEESYQLYSSTVDFPVARRLMLALVAFEGAAYFLFHRFKDTCIAPSGNDYAWVDLLASLLEEQRSGSSNASETSCVTFIEPMSKDEGLTWLLWSFAPFAVIYGMLPLKYFEGSMRLRIGVYYIRRHWKVIASLIVLCWSVGLAVFVHHELVGMRKNLQLSLANGMVCAYDTVMPRSWYDTSEWGKISGVDGEMTMLSWLQLYDSKLAYSLLMGVLAILAAFAGIVAVAMKLDFTHVLLLSVAEWITTLMLCFLGATPLISSSRRVMSNEAFLFFLCVFLPTCFALTATY…
PHYCI_210748	unspecified product	Phytophthora cinnamomi		678	MAPPSAWLAAWRGVHWGCLGAGAAAALFLLLHSATFHRLKRRMADLLLIGIALADLSFVALSALQQTQRSSYVARFRRQDEHEQARYSTGDFALALGARFGFFLSLYWIANLSLLVRLGNLEALHVRRSLLLSVLVSLVYGCMHAVLPTLDAADAGAAYTVTAVLLLVMQATPLLLIVANLRAVRRSRLNSSTQGRNVIRRLTGYCVCAAVLTMPYALVLVCSQGLVGVGAVAETLNYLLPVANALLFGTSLSCCCCCATAAEAATLPKQEDKVPLDDTPSSSIDISAGALTDGSATPGSTGYTGVPTAGGGVLGMRDGLLAGGPIAEMVTEGPAVKIGEGSSAEVYKAQWLGITVALKCLRFHAGSSSEAELYMTHLAELRTEFLDEAVLAAQLRHPN…
PHYCI_213647	unspecified product	Phytophthora cinnamomi		851	MESVLWVEILTLAGYSLMCLLSLLLVVYLRVNRREAFKGDPHASRKVILPAFEPLLWILSVSTGIYVVFFSVALKINLYTIGFPNLDREFFYCGRMFVFTLVLMFLCQKSVSLPALRCTVLKTLVVSSYTLPVVWLFNHFAPQRLTLLFFVKLGARPLLLIFVVYVCFLRPPVGRASSQVLRTHGWFVIMYHMFLGVHSIIQQYIQDSLLYPVSAYTILIWSSMCPLMIWRILRADTEYWRGMGKRVCSLQHAGHTQPSSHLQAVVAVNENISSHGIHMLIETHRQLLIDFAHLELRRKISTGKQASMFSGLLRSNKVVAVKVYTPQHFTEEVVGEFSHEAALCAAFSHPNIVEFYGMCICPPTICLVYELCAYTLEDVLTTRGKYLEHRRTIWLGQSH…
PHYCI_213965	unspecified product	Phytophthora cinnamomi		884	MTTPASKRVHLSQIIALVGYSILCSFCLLLLAYLRVNRHVAFKGNAEATRKVILPAFEPLLWILAVVTGGFAVFFCIALNVKLYTTKFPNLDSEIFYSGRQFVFVLALVFLCQKSVSIPALRRAVAKSILLASYTIPIVWLLTHFLPDETTLFYFVRLIIRPLLLIFVVYVCFINPPAGRANPKTLRIHGGYIIVYHVLAFINTLLQNYASDSDAFAATSYVAVTWASLSPLFIWSLLRADTEYWRGMGERVCAIQQAGSQSGPTHLDEAISTSRIHTLIEMHRDFLIDFAHLELRRKIGAGSSAAVFSGKLRQRKLVAVKVYTPSRFTEEVVAEFSHEAALCASLRHPNIVKFFGMCVCPPTICLVSELCQGSLEDVLYTQAKARSKRRATRHLLDLD…
PHYCI_214343	unspecified product	Phytophthora cinnamomi		938	MASVAAPDKRRRKKPPSRPAPPLPLLDSARSSDFPTGGSSESSVVPELPAPFDITSSSASASSSSRSVKWWRRVAAMRPKRRRSGSHERGPSLDQELYVRSILESYASSMSSNNPQLSTDEGSADTGSDRTDRRDDRDSDSPAYMAHFTPNGDTAQDDHRVDMDSHTHAHLTAGVPGLSSGSSPGPYDEGLDDGPFAPSSVSDEEDRNRRRLRRRMKIEAMRARLLEKNQHRARARKKMCIFIACIGVTLTAFVVAAILIARVGVEIQTNSLEGSTNTTATTNSSNSGSTASESDSSWSSSGSNDGISVYTDTYTYIHCILMVLSLWMSLVVVIMHVTFRSFRTYSHPFVLELSCVQCGYWITSLLRVMLETSALTDMAYLFFCMFECFFNFAQISFTC…
PHYCI_217698	unspecified product	Phytophthora cinnamomi		878	MTSPGGRDGDGAAASPRSSFVLLESEEQLSPRLLRSTHSDGGPLRGRPAPPRAPQSLHSLRRVYPPPSSSESDGARSEGGRSNRHRRLDSISDLFPMTGAGVFTNPANIMPTREASILIDTDVQAAAAQDATHRLGMQPAGASILHAVLEQKAEGRGSRVTSTTNASGRNASFEGDLLAQNTPSENTRSRSSFLDGIPPMEPADRGTRWVLRLRKCFQGQCRHFHRWRPKQRLVSLWRRMMPNWDSLMLKGTLALAVLSVPVAVAIAAVLSQQAPHNVHMVARCAVPGSMESYSASTAYVAGVMIPAMNNFVFFVVSFWLGMLCSRSRKRVLRSAPCSISSNLKSAFMLPCYEAIWYTISALSAVGLVMYFVSFQAYKSDSDKTYSALRIEDDPGYPCS…
PHYCI_232549	unspecified product	Phytophthora cinnamomi		958	MSSSYSGSFSFSGNGNGVDVGVDAITSEDYGNVALLYGKLVAQFLSTLMSAFVGSRHVMQVVALKKEQRARRQLQTPMLAAVDHRCEVGGVPTPPALLNLSSQGRTTATHSNSSDEYRRNRQASYLIRERENALYAPVGGPDLTTNESDDDRPRVSVASRILRVMCITDFVFSLSGAVVTAVELWAPKAADSFQLTFWAQAPHWCSQVASFCWVATLALYIAKHRNRASFDVAIAHAIIWMVVVFYWVLELYSSYYETKGFVNAAKIIWKIMAVMCFLIITFCWLNFARRWRKQERRKGAYVVSKLASYTLAFFVFVGPIVIADLALGLHSSGEVMDTCSVVLAMWPFVNAIIYLTKPTLCLKIFQAKSNRTLRGQYDSGDGQHANGLNRLGSRRFMSG…
PHYCI_258460	unspecified product	Phytophthora cinnamomi		812	MRVTLVFILAGFVTIWLLCVGLIWHLRVNRAGALKGDAAAARKVILPAYEPVLFVLSIVNGGYIVFLVVTLATGYFDVFVSPIILETFYSGNMFMFVIVLVLMFQKSLSFPAVKRSVVISLALSYYTVVYVWAVTKFGKPEQQNSFTVGLQFVRSLLMLPFVYASVSPPSRATKRIIRELCFVTIAYFLLTVLLMILILNPKTAGADSQIVVYVMLVWIAFCPLVVWRVLKADTEYWRGIGQRACALQDLFQRENGLSERVSSEGLHLLIEMNRKCVIDFAYLELVRQLGVGSTSTVFQGTLKTKTHVAVKAYAPTSCSENVVAAFSHEAAMCSVLNHPNIVKFHGMCVAPPTICLVFQLCQGSLADTLQDQARRQNPRSARQQLLISVGYMLDAARAV…
PHYCI_258470	unspecified product	Phytophthora cinnamomi		833	MCLALAIYLRRNRHIALTGDSNAARKVLLPAFAPLLWLLASFVGVYSVVMALFVTLEWLRGKFSDVLLEIFYSMRLFVFGLVMVFLLQKSVSIPALRRSVAITLILALYTLPVEILSTAYVEPSRPNLAFMIMSAARAFVLAFFAYVFVRPPARASKRTLREYCLFIFTYSALHFCSEFCFHIGSSNVGFALTYATVLWAVMSPLVVWRVLKADTEFWRGLGQRAVELQTLFRQRHSLDERISSQGLHVLIEMHRKLIIDFAQLQLQRKIGTGASAVVFSGLLDAVNPVAVKVYTPTLFSDETVAEFSQEAALCGALKHPNIVTFYGMCIYPPTICLVSELCQGTLSDVTCTARARFSENVSRFHNRRQMLLNVCYMLDAARAVAYLHSFSPPFLHRDI…
PHYCI_258471	unspecified product	Phytophthora cinnamomi		899	MVVLLVSYGSMCALSGALIVYMRHNRHVALKGDTEASRKTLLPAFEPLLWILCVATGLYALYFMIALIAKNYAASTETVAAEALSAGRHFVLELALIFMLQKSVSLPALVRSIVITGFLACYTLPFVWYSTVNGDDENSSANYWIVAIARLLLFLLYIYVAVRPPARASKRTLREFCAFAMVYQILEFAYHAAFNQNNVHLGFALIYAHVLWGSLCPFFVWRLLKADTEHWRGLGQRAVGLQALFRKGNIHERVSSQGLHVLIEMHRKYIIDFSVLAIKQRIGVGSTAVVYNGLLHSKTPVAIKVYTPSSVTEDTVAEFSHEAALCGALNHPNIVKFFGMCVSPPTICLVSELCVGSLDVVVLALARRQLQPRRQQFLLNLGYMIDAARAVAYLHSFSP…
PHYCI_302755	unspecified product	Phytophthora cinnamomi		950	MIPFPLFHTGHTRMTDTPTRVSMSKVIPKDDSGKVIEMAGSSGRSGTNAAKNDESQVMPLPSPKSPNHAGSAPASPIRGTRLHIMGASMQDLKLNFFRPRMSRNNAAPSRQEDIGISFVSLQFSNADMEQRFAVARCVKYQTRLKFGSGFTAFFIPLLVVMQVSFKTNEEDGGKWTKLPLVMVFPGIVTLMGLLVVFFQRFFMTHMQWLTLVCLIGQISALLDTTAASTMVSERNIWVQFIFSLGITSSTGLTFLKSTTVLVCSSIFFLIIAWARFATKTSGEQLSAPGTVTAAIILYSILLCFLSWNWEYEERRDFVLTERLAQENVMVQMTMEMTGWFSGGAADQSPDNGANAGGILSANCHIDPKDVLIKEELGEGTFGCVYAASWKETRVAVKKI…
PHYCI_89928	unspecified product	Phytophthora cinnamomi		914	MTATEDALETARLVIISAAAVISSVVAVMLFRRIPDPGYSRGRRRGRSRSRKPPLPPPHATGPALFYSVVMTDWLFAVTGAVSQSMDMVMGAGVKVRTVIGASVDSLYNVSFVVSLLWGIVLSIFVLRTHRWARGHQATSPPLKRFAVRTSWLAIWTVGLGVGLMSTARLQALIVGDDSADALQDCMRYFFVAVYALSAGFVVAANVVMFLLRIRLRNVDPNADTTDPVLGDSAGNAELASTKTFQKQAEEALRTAHERLMRYFLVVQVLQFPMMLCYVLGYGVVSYVTYEVADCLLFSVPLFNAIMFGCRRLGEARLPQDQDDLQNQTLLQSSSNCSRHGERPRDRMGTGLLAGSGNNGVASIFGSSYRTAFGSSAVSNNTGKDSMKSTYVGNEMVTL…
PHYCI_90558	unspecified product	Phytophthora cinnamomi		895	MLRVRLLLGAMALGYGIIFVLCAWLVVYMRHHRSGALRGDTRAARRVLLPAFQPLLWLLTAVSLLYTVCFTLLVVIVPSVGGSGRVVSESFYSGRLFVIALPVLYLRQRAVTTRALVRAALLSLLLATYNIPVVWLLADTGTGHYVALVTGALPLVVFGWICLRRSDRASQKTLREYAVFVGIYYVLRLSYSELSYLGPDYFNASFTLRLACIFWGSMCPVVIWRVLKADTAHWRGLGRRAVHLQSLFRQKYHYLHERVSSRGLHVLIEMHRKQIIDFAYLALQRKIGQGASAVVFRGTLHSKIPVAVKVYTPRVLTEDVVAEFSHEAALCGALHHPNVVRFYGMCVCPPTVCLVSELCRASLEDVTRASARLRLLHRQSQEEEIEQGRIPQDQRLQQR…
PHYCI_90771	unspecified product	Phytophthora cinnamomi		909	MARKSALAELVADHRRQEAAEEAAAASSDRAAASPAFPASEAAAPSSIHAAEAAQAQGRGMFPPQPRARRRHERQERDAKYRMERVYEEVSRRKSQVIAGAAAPRGSSETDSSATPPASDAPLPSGAAADTASLRCTHQAEAPDQVNDMQLQAERHLEMPRPKDRKRPRGGVKHVGFTTPPPALVSGSSSSQHAGNEHVEMFSTGDYRQHDDEFARRERRRERQLERRRRRQERANRRRLNSDEDKGATLLDVDDATVQYIDAVLVKPDPQVFNKYTRFFLDPKLETLYQDFTAIYWFGRARWHVGVWMAVHLFVNLVFYVLPSSGFTGMDQFILSYDSLPTIFQWIYIPIALPFAALPNKYNPFQTRWRSWVCLIIIFFNLAFQVWLADASRLATNAY…
PITG_01871	protein kinase, putative	Phytophthora infestans		938	MSSSGDAITTEDYGNVALLYGKLVAQVFSTLTSAFVGTRHILQVVALKKEIRARRQLQTPMLAAADHRRRYTGRNCDPAPPTVLNLSDGVPLSSQQSGRTSGTQSNASEEYRRNRQASFLVRERENALYAPIGGPDLTTNESDDDRPRVSVASRILRVMCITDFIFSLSGAVVTAVELWAPAAGSSFQLTFWAQAPHWCSQVASFCWVATLALYIAKHRNRASFDVAIAHAIIWMVVVFYWVLELYSSYYETKGFVNAAKIIWKVMAVGCFLIITFCWLNFARRWMKQERRKGAYVVSKLASYTLAFFVFVGPIVVTDLALGLHSSGDVMDTCSVILAMWPFVNAVIYLTKPTLCLKLFQSKPSRGQHGQYDSADGQGNGLNRLGSRRFMSAGNGSAGT…
PITG_02226	protein kinase	Phytophthora infestans	DEP domain	910	MPSQGGSGSLFANFSVVNATVAPTASPEEAAAKQAMLAYLLSRFHTLQLFLLLGYGIMCLLCIILVIYLRFNRNTALRGDATAARKIILPAYEPLLWVLGCTTGIYTGFFCSALATELYTYEISKLATEVFYSGRQFVFLSVIVFMLQKSVSGPALRRTLIITLVLSTYTIPLVWVFTAYYPAADLYAPLTAARALLLLLYSYVLVRPPVRASKRTLREYCVFAYIYYTLLFAYNECFRQSHLESGFYLTYSNLLCGSLCPLVIWRVLRADTEHWRGMGQRAVALQRLFCQTRGMPERVSSKGLHILIEMHRKFIIDFAYLELQQRIGVGASAVVFKGTLRSSIDVAVKVYTPTDFTEDTVAAFSHEAALCGALHHPNIVAFHGMCVCPPTICLVNELC…
PITG_02264	protein kinase, putative	Phytophthora infestans		1372	MAHSTWMLLVVVLLCSQAVADPHSKPSHENVASEADRRRFRWLDEGVTGSGDVREWGQQQSFCFYDNSTLHIRMDPLNSTLQPALIQTLGQSREANALYNMTNATLWYLQSVAWPLRPVFWAWSELRVVVESPKVNQLSYTFARTPGLLCRSVLKAALLTPGLEQYVPTYVVNAVENFLFVASKLVCENCVGGCPLECREVADEDTCMLELSPYHAPCITVTGPPQPFISTATPNFSFDLTFYTYLSWVYAQNFFLGLLFFYLSEWLSRSRSFHYLLGATMGVLFSALLAVYLFQRQARNTTNMLPGAQLVSSLASVATVAVPVTGFVIMPNLYRLGAWAISYLVYLWNREVLFGIPHLGKIYFAFFAFFGCVLVWWYQWGASAKSETEPQDEEEIEEI…
PITG_02457	protein kinase	Phytophthora infestans		874	MPSPGQDHAAASPRSSFVLLDSNGQYSPGTHSDGGTLRTRPEPYRTPHSLHSLRRLYPPTPTAHSDDDGTRSEGGGHRANLRRRESISDLFPMPGASVFTTPANIMPTREASILIDTDVQQVAAQDPGHRLGVQPAGSSILQSVLEQKGEGRGSRLTSSTNASARNEVLEGESLGHNTPSENTRSRSSFLDGIPPMEPVKRGARWALRLRRCCKWQNRQIHRWRLRHRIVSLWRRLMPNWDSFELNVTLSMAVIGVALAVAIAKVLSDATPDQLHMVARCALPGGMASYTASTAYLAGVIIPTVNNVVFFIVALWMGLLCSRSRKRVLRSAPCSISSNLKSAFMLPCYEAIWYTIAALSAAGLVLYFVSFQAYKSDNDKTYKPLTLEDDPNYPCSVVTM…
PITG_04619	protein kinase	Phytophthora infestans		941	MASVEAPDKRRRRKPLPPPPLLPLEARFSDFPTGSSESSMVPELPATFDLTSSTSTSGSSRGVKWWKRVTGMRAKRRRTTSREDRRSLDQEMYVRSILESYASSMSSKDRYSTSTPQFSVDDSSSNTSKKSTTTTDSDRRESRDSGSPAYMAHFTPNGDTAQDDYRVDMDNHTQPHLTAGVPGLSSGSSPGPYDDVLDDGPFAPSSVSDDEDRNRRRLRRRMKIEAMRARLLEKNHHRARARKKMCIFIACIGVTLTAFVVAAVLIARVGVEIQSNSLESSTNTTSINSINSSSMLSSSDSDDYNDSSIYSNTYTYIHCILMVLSLWMSLVVVIMHVTFRSFRTYSHPFVLELSCVQCGYWITSLLRVMLETSTLSDMTYLFFCMFECFFNFAQISFTC…
PITG_05798	protein kinase, putative	Phytophthora infestans		773	MHHVSSERRLDVLDGSDVDQDDNAGVYSRVSTPDGRLDGPNASQRLRSSSSSSESSSHSSSTSSRDENQASRSPSGVQLLSAQGSASWQAHMDPRVDLKLLSNHFRDERMEISYQLYSSTVDFPVARRLMLALVAFEGAAYFLFRRFKDTCIAPSGNDYAWVDLLSSLLNEDPVSAFNHTETSCVSFIEPMSKDEGLTWLLWIFAPFAVIYGMLPLKYFEGSMRLRIGVYYIRRHWKVIASLIILSWSVGLAVFVHHELVGMRKNLEQSLANGMVCASDTVMPTSWYDTSEWGKISGVDGQMTLLSWLQLYDSKLAYSLLMGLLAVLAAFTGIVAVAMKLDFTHVLLLAVAEWITTLMLCFLGATPLISSSRRVMSNEAFLFFLCVFLPTCFTLTATYS…
PITG_07022	protein kinase, putative	Phytophthora infestans		765	MERVYEEVSRRKSQVIAAPAAPRGSSETDSSATPPSDTALPKTATENEGLRCTHHAQNEADRKRPRGGKKRVGFATAESGSSSKRRRRRREKASRKSSNDDDKGATLLDVDDATVQYIDAVLVNPDPQVFNKYTRFFLDPKLETLYQDFTAIYWFGRARWHVALWMAVHLFVNLVFYALPSSGFTGMEQFVLSYDSLPTIFQWIYIPIALPFAALPNKYNPFQTRWRSWVCLIIIFFNLTFQVWLADASRLAINNYAIVVDDYLSCEASSPELTSTFAGLNSSLSDSGDLSNATINNALAYLDDQQTNLAISVTHMCSDALVQTLVSFASLFSFLFVISIRLEFVQVVVVGVTGAAIYAIVVTAFGLQLQWLITFTYGMAVVLLLILSYSTDRTNRRSF…
PITG_07214	protein kinase, putative	Phytophthora infestans	DEP domain	628	MRVTLVLILLGIVTIWLLCVGLIWHMRVNRAGSFKGDAAAARKVILPAYEPVLFVLAILNGAYIIFLIVTLATDYYDVLVSPLILESFYAGNQFMFVIVLVLMFEKSLSFPAVKRAVGLSFLLSYYTMLYVWVVTHFGRPSQQKTFAIGLQFVRGLLMLPFVYAFVQPPSRATKRIIRELCFVTIVYFLLTVLLMILIMNPKTVEQSRYVVYVMLSWVAFCPLIVWRVLKADTEYWHGLGQRACALQNYFQRENGLSEHVTSEGLHVLIEMNRMGSKSTVFQGTYKMKAQVAVKAYVPSSCSDDIVAAFSHEAAMCSVLNHPNIVRFHGMCVAPPTICLVIDQMLDAGRAVAYLHSFSPPFVHCNIKPSSFLVDSECNVQLSDFGEARSVTNLKKRTLL…
PITG_07215	protein kinase	Phytophthora infestans	DEP domain	896	MIVLLVSYGSMSVLSAALIAYMRHNRHVALKGDTEASRKTLLPAFEPLLWILCIATGSYAMYFMIALIARFYAPSAGSVATEAQSAGRHFVMELALVFMLQKSVSMPALTRSIIITSFLACYALPFVWFTTINGQSESSTSNYWIVAIARLLISPLYIYVIIRPPARASKRTLREYCAFGIVYQVLELTYHTAFNSRNVHLGFVLIYIHVLWGSLCPLFVWRLLKADTEHWRGLGQRAVGLQALFRKGNIHERVSSQGLHVLIEMHRKYIIDFSVLHIKQRIGVGSTAVVYNGLLHSKTPVAIKVYTPSSVTEDTVAEFSHEAALCGALNHPNIVKFFGMCVSPPTICLVSELCVGSLDVVALALARRQLQPRRQQFLLNLGYLIDAARALAYLHSFSP…
PITG_07217	protein kinase	Phytophthora infestans	DEP domain	807	MCLALVRYLRRNRHIALTGDSKAARKILLPAFEPLLWLLGCTVGIYTVGVACLMTVNLSGAKYYDLLLEIFYSMRLFAFGLVVVFLLQKSVSVPALRRAVWITLVLALYTLPVEILLAEYVEPNDRHLAFAVMSAVRSLSFLFFGYVFIRPPARASKRTLREYCLFIVTYSVLHFSSELFFHLESNSMGFALTYATVLWAIASPVVIWRVLKADTEFWRGLGQRAVELQNLFRYRNSIDERISSQGLHVLIEMHRKLIIDFAQLKLENKIGTGSSAVVFKGYLGTATPVAVKVYTPPLFTEETVAEFSQEAALCGALKHPNVVKFYGMCVYPPTICLVSELCQGTLGDIARAARTPLGRNEPRHQKRQQMLLNVCWMLDAARAVSYLHSFSPPFLHRDI…
PITG_07235	protein kinase	Phytophthora infestans	DEP domain	902	MESVMLRVRLLLGTMALGYGVIFVLCIWLVVYMRYYRSGALRGDTRAARRVLLPAFQPLLWLLTVVSLAYTICITLMLVLGPELGDSGLVRSEVYYSGRLFVIALPVLYLQQRAVTLRALVRASLLSLLLATYNIPLVWSVSKVADARTAHYVTIATGAFPLFVLGWICLRPSERASQKTMREYAAFVVIYYVLRLTYGELLYLGHNFRDAAFTVTLVCVFWGSLVPVVIWRVLKADTDHWRGLGRRAVHLQSLFRQKYHYLHERVSSRGLHVLIEMHRKQIIDFAYLALQRKIGAGASAVVFQGMLHSKVPVAVKVYTPRVLTEEVVAEFSHEAALCGAFHHPNVVRFYGMCVSPPTVCLVSELCQASLEDVTRTSARLRLLYQQNHEHEAGQDISLP…
PITG_07248	protein kinase	Phytophthora infestans	DEP domain	897	MATVVVLDRVRLSQIITLVGYSILCSFCLLLLIYLRWNRLVAFKGDAQATCKVILPAFEPLLWILAVVTGGYSVFFAIALHAKLYTTKFPYLDSEIIYAGRQFVFVLALIYLCQKSVSVPALRRAVIKAVLLASYTVPVVWLLNHFVPNETMVFFFVRLLFRPTILIFVIYVCFISPPAGRASPTSLRIHGAYIITYHVFTIISVLVQHYYPDSPGYSALSYIVLTWGSLSPLFIWSLLRADTEYWRGLGQRACALQHAGRQSGPAQLDETISSNRIHLLIEMHKDFVIDFAHLELRRKIGAGSSAAVFSGRLQQRKPVAVKVYTPFRFTEEVVAEFSHEAALCASLSHPNIVKFYGMCVCPPTICLVSELCQGSLEDILYAQAKSRSRRRVTRHLFDL…
PITG_07251	protein kinase	Phytophthora infestans	DEP domain	830	MDHLLWAEILLLIGYALMCLLDLLLIVYLRVNRREAFKGDPHASRKVILPAFEPLLWLLAGVTGIYVVFFSVALQIDLYRVEFPPLDREFFYCGRMFVFTFVLVFLCQKSVSLPALRGSVIKALLLSCNTLPVVALFIIYAPQRVMLIFYIKLVTRPLMLLFVVYVCMARPPAGRANACVLRKHGWFIIMYHVILVFYSVFQQFKPDSIWYPVSGYIILCWSAMCPLMIWKILRADTEYWRGMGKRVFSLQNVAHHSLPRPHLQTVHEGISSHGIHILIETHRDYLIDFAHLELKKKVRADSDVAMFSGLLRSKQDVAVKVYTLQHFNEEVVGEFSHEAALCAALRHPNIVEFFGLCVCPPTVCLVSELCQYTLKDVLAARGTVHERRHISWFGHKNED…
PITG_07298	protein kinase	Phytophthora infestans	DEP domain	731	MRVTMVFILAGFMTIWLLCVGLIWHIRMNRAGAFKGNVEAARKVILPAYEPVLFVMAIINGAYIVFLVVAFATDYFDVFISPVILESFCSGNQFMFVTVLMLMFEKSLSFPAVKRAVGLSLILSYYTTLYVWVVTNFGPPNHQKEFTIGLQFVRGLLMLPFLYAFIKPPNRATKRIIRELCFATFVFYTLMVLVVIFATNPKTARNSHYVLFAILSWVAFCPLVVWRVLKADTEYWRGVGQRACALQDYFQRENGLSERISSNGIHVLIEMNRKCVIDFAYLELVRQIGVGSKSAVFQGMLKMKTHVAVKAYAPSSCSDDVVAAFSHEAAMCSVLNHPNIVKFHGMCVAPPTICLVFQLCQGNLADTLADQARRQNAHPARQQLLINIGMMLDAARAVS…
PITG_07317	protein kinase	Phytophthora infestans		949	MIPFPLFQTGHTRMTDTPSRVSMAKVIPKDASGKVTEMVRSSGRSGTNQHSKNESPVYAPKTPNGVSSAPVSPQKGTRLHIMGASMHDLKLNHIFRPRGSRNGGTPSRQEDIGISFVSLEFSNAEMEQRFTLARCVKYQTRLKFGAGFTAFFIPLLVIMQVSFKANAEDGTKWTQLPLVMVFPGVVTLMGLLVCFFQHFFMTHMRWLTLVCLVGQISALLDTTAAGTMVSERNIWVQFIFSLGITSSTGLTFLKSTTVLVCSSLFFLILAWVRFASKTSTEQLSAPGTVSAAIILYSILLCFLSWNWEYEERRDFVLTERLAQENVMVQMTMEMTGWFSGGAADQSPDNRSDAGGILSANCHIDPKDVLVKEELGEGTFGCVYAATWKETRVAVKKITL…
PITG_10008	protein kinase	Phytophthora infestans		910	MTATEDALETTRLVIICTAAVISSVVAVVLFRRIPDPGYSSRGRGRGRSRSRKPPLPPPHATGPALFYSVIMTDWLFSVTGAINQSMDMVMGGGVKVRTVIGASIDSLYHISFLVSLLWGVVLAVFVLRTHRWARGHAATSPPMKRFPVRTSWLTIWTIGLGSGLLSTARLQAHITDNDAADMLAECQRYLYITVYALSAGCVTAANAVLFVQRRRLNSVEELAGTAIADPSLGNSADNAALASTKTWELQAQQALRIAHEKLMYYFLGVQILQLPMMLCYVLGFDSISYAIYEVADCLLFSVPLLNAIVFGWRHLGEPRLYDDELRNNGTILQSSINSSRHGERQRDRMGTGLLAGSGNNGAGNVLASSFRTVFGSSAASSNNGKESMKSTYVGNETV…
PITG_10049	protein kinase	Phytophthora infestans		678	MAEPSEWLAAWHAVHWVCLGTGAAAALFLLLHSATFHRLKRRMADLLLSGIALADVGFVGLEAIKQALHASYLARYRREDEGQEELHYTTGDFVLTLLARFSFFMSLYWIANLSLLMRLGNLEALHARRSLLLSSLASLVYGCMHALLPTMSGEDTTNSGAYTVTAVLLLIMQATPLLLIMTNLRAVKKSRLKSSTQGRNVIRRLTGYCVCAAVLTMPYAMVLIVSQRLISVGAVAETLNYFVPVANALLFGTSLSCCCCCATATETALPTHEDKVHFDETPSSSIDISAALMTDGSGTPRCTGYTALATPVVLGVRDGLLAGGPIAEMVTEGPAVMIGEGSSAEVYKAQWLGITVALKCLRFRAGSSSEAELYMTHLAELRTEFLDEAVLAAQLRHPN…
PPTG_00240	TKL/DRK protein kinase	Phytophthora parasitica		773	MLHASLERRLDVLEGSDVDQDENAGVYSRIATPDGRPDAPNASQRLRSLSSSSESSSHSSSASSIDEEQASRSPSGVQLLSAQGSATWQAHMDPRVDLKLLSNHFRDERMEESYQLYSSTVDFPVARRLMLALVAFEGAAYFLFRRFKDTCIAPSGNDYEWVDLVSTLLDEDPTSTYNATETSCVSFIEPMSKDEGLTWLLWSFAPFAVIYGMLPLKYFEGSMRLRIGVYYIRRHWKVIASLIILCWSVGLAVFVHHELVGMRTNLEQSLANGMVCASDTLMPTSWYDTSEWGKISGVDGKMTLLSWLQLYDSKLAYSLLMGVLAVLAAFAGIVAVAMKLDFTHVLLLAVAEWITTLMLCFLGATPLISSSRRVMSNEAFLFFLCVFLPTCFTLTATYS…
PPTG_01029	TKL protein kinase	Phytophthora parasitica		939	MSSSGDAITSEDYGNVALLYAKLVAQVLSTLMSAFVGTRHILQVVALKKEIRARRQLQTPMLAAADHRRRYPGRNCDSAPPTVLNLSDGIPLSSQQSGHTSGTQSNASDDYRRNRQASFLVRERENALYAPIGGPDLTTNESDDDRPRVSVASRILRVMCITDFIFSLSGAVVTAVELWAPAAGSSFQLTFWAQAPHWCSQVASFCWVATLALYIAKHRNRASFDVAIAHAIIWMVVVFYWVLELYSSYYETKGFVNAAKIIWKVMAVCCFLIITFCWLNFARRWRKQERRKGAYVVSKLASYTLAFFVFVGPIVVTDLALGLHSSGEVMDTCSVILAMWPFVNAVIYLTKPTLCLKLFQSKPSRGQRGQYDSADGQGNGLNRLGSRRFMSAGNGSAGT…
PPTG_04127	TKL/DRK protein kinase	Phytophthora parasitica		952	MIPFPLFQTRHTRMTDTPTRVSMAKVIPRDASGKVTDMVRSSGRSGTNQLSKNESPLYTLPSPKTPNGVSSAPVSPQKGTRLHIMGASMHDLKLNHIFRPRASRHGETPSRQEDIGISFVSLEFSNAEMEQRFTLARCVKYQTRLKFGAGFTAFFIPLLVIMQVSFKANSEDGGKWTQLPLVMVFPGVVTLMGILVILFQHFFMTHMRWLTLVCLIGQISALLDTTAAGTMVSERNIWVQFIFSLGITSSTGLTFLKSTTVLVCSSIFFLILAWVRFASKTSTEQLSAPGTVSAAIILYSILLCFLSWNWEYEERRDFVLTERLAQENVMVQMTMEMTGWFSGGAADQSPDNRSDAGGILSANCHIDPKDVLVKEELGEGTFGCVYAATWKETRVAVKK…
PPTG_04155	TKL protein kinase	Phytophthora parasitica		809	MVAEATLRYVERFLDDSGGNDRLGRPGDRESLDNAGRHMRVAMVFVLAGFMTIWLLCVGLIWHIRVNRAGAFKGNAEAARKVILPAYEPVLFVMAIINGAYIIFLVVAFATDYFDVFISPVILESFCSGNQFMFVTVLMLMFEKSLSFPAVKRAVALSLVLSYYTTLYVWIVTKFGSPNHQKEFTIGLQFVRGLLMLPFMYAFVKPPNRATKRIIRELCFATFVFYALMVLVVIFATNPKTAPNSHYVLYAILSWVAFCPLVVWRVLKADTEYWRGVGQRACALQDYFQHDNDLSERVSSKGLHVLIEMNRKCVIDFAYLELIRQIGVGSKSTVFQGTLKMKTHVAVKAYAPSSCSEDVVAAFSHEAAMCSVLNHPNIVKFHGMCIAPPTICLVFQLCQ…
PPTG_04192	TKL protein kinase	Phytophthora parasitica		830	MEHLLWVEILLLIGYALMCLLSLLLIVYLRVNRREAFKGDPHASRKVILPAFEPLLWILAGVTGIYVVFFSVALKIDLYTVEFPQLDREFFYCGRMFVFTIVLVFMCQKSVSLPALRCCVIKTLLLSSYTLPMVALFSVFAPSRVILLFFIKLATRPLILIFVVYMCMIRPPAGRADPCVLCKHGWFIITYHVILVFYSVFQQFNPDSIWYPVTAYIILVWSAMCPLMIWKILRADTEYWRGMGKRVCSFQNAAYHSQPRSRLQNVSTVNEDISSRGIHVLIEAHRDFLIDFAHLELKRKISSGSQAAMFSGLLRSKKAVAVKVYTPQHFTEEVVGEFSHEAALCAALSHPNVVEFFGLCVCPPTVCLVSELCRFSLEDALAMGGNTLERKPTIWFGHK…
PPTG_04195	TKL protein kinase	Phytophthora parasitica		880	MAVVLERVRLSQIIALVGYSILCSFCLLLLIYLRLNRLVAFKGDAQATRKVILPAFEPLLWILAIVTGGYSIFFCIALHVKMYTTKFPYLDGEIIYAGRQFVFVLALVFLCQKSVSVPALRRAVAKSVLLASYTIPVVWLLNRFAPDKTTVFFFVRLLFRPTILIFVVYLCFINPPAGRASPLSLRVHGAYITTYHILMIINILIQNYYPDSARAAATSYMVLIWGSLSPLFIWSLLRADTEYWRGMGQRACALQQAGRQSGLAQLDETISSNRIHLLIEMHKDFVIDFAHLELRRKIGAGSSAAVFSGRLQQRKPVAVKVYTPFRFTEEVVAEFSHEAALCASLSHPNIVKFYGMCVCPPTICLVSELCQGSLEDILYAQTKSRSRRRVTRHLFDLNA…
PPTG_04208	TKL protein kinase	Phytophthora parasitica		892	MDSVKLRVRLLLGTVALGYAVIFVLCVWLVVYMRYHRSGALRGDTRAARRILLPAFQPLLWLLTAVSLLYTIGFSLLLVLGPGFGGYGRVKTETYYSGRLFMIALPVLYLQQRAVTLRALGRASLLALLLATYNIPIIWLMDKVGDAKTTHYVTIVTGAFPLFLLSWVCLRHSERASQKTLREYAAFVVIYYVLRLTYAQLFYLGDKFRDVTFTVTLVSVFWGSLVPVVIWRVLKADTAHWRGLGRRAVHLQSLFRQKYHYLHERVSSRGLHLLIEMHRKQIIDFAYLALERKIGAGTSAVVFQGKLRNDIPVAVKVYTPRVLTEDVVAEFSHEAALCGALHHPNVVRFYGMCVSPPTVCLISELCKASLEDVTRASARRRLLCRQIQEEQDITPQNQL…
PPTG_04226	TKL/DRK protein kinase	Phytophthora parasitica		950	MTTLLDQATPNLREAVPRLLVVALSTPADSELSDSASVEDDGLSDYSKRQVVVLMIVLLVSYGSMSLLSAALIAYMRHNRHVALKGDSEASRKTLLPAFEPLLWILCAATGTYALYFMIALIARFYAPSYGNVATEAQSAGRHFVMELALVFMLQKSVSMPALMRSLTITIVLACYALPFVWFTTINGQNENSTSNFWIVAIARFLIFPLYVYVIVRPPARASKRTLREYCVFGIVYQILEFAYHTAFNSKNLHLGYVLIYIHVLWGSLCPLFVWRLLKADTEHWRGLGQRAVGLQALFRKGNIHERVSSQGLHVLIEMHRKYIIDFSVLHIKQRIGVGSTAVVYNGFLHPKTPVAIKVYTPSSVTEDTVAEFSHEAALCGALNHPNIVKFYGMCVSPP…
PPTG_04227	TKL protein kinase	Phytophthora parasitica		829	MTATATRGYTVRFLDDSAGNDSAVISSGSGDLESLESGAQRMRVTLVFILSGFVTIWLLCVGLIWHLRVNRAGAFKGDAVAARKVILPAYEPVLFVLAGINGVYIFFLVVTLAIDYYDVFVSPLILESFYSGNQFMFVIVLVLMFEKSLSSPAVKRAVVLSFVLSYYTILYVWVVTKFGRPNQQKAFTTGLQCVRSLLMLPFVYAFIHPPNRATKRIIRELCFVTIVHFLLTVLLMILIMDPKTANASRYVVYVLLSWVAFCPLVVWRVLKADTEYWRGVGQRGNALQEYFSRENRFCKHISSEGLHVLIEMNRKCIIDFAYLELVRQIGVGSKSTVFQGTLKLKTHVAVKAYTPTNCSDDIVAAFSHEAAMCSVLNHPNIVQFHGMCVAPPTICLVFQ…
PPTG_05182	TKL protein kinase	Phytophthora parasitica		874	MASPGHNGAAASPRSSFVLLESDGQLSPGTHSDGGTVRNRPGPYRTPQSLHSLRRLYPATPTAQSDGDGTRSEGGGLRTNLRRRESISDLFPMPGASVFTTPANIMPTREASILIDTDVQQAAAQDAGHRIGLQPAGSSILHSVVEQKGELRGSRLTSSTNASGRNEVFEGDTLGHNTPSENTRSRSSFLDGIPPMEPVERGARWMLRLRRCCKWQNKQIHRWRFRHRMASLWKRMMPNWDSFVLNVTLAMAMIGVALAVAIAKVLSDAAPDQLHMVARCAVPGSMESYSASTAYLAGVLIPTVNNVVFFVVSLWMGLLCSRSRKRVLRSAPCSISSNLKSAFMLPCYEAIWYTIAALSAAGLVLYFVSFQAYKSDSGKTYKPLTLEDDPNYPCSVVTM…
PPTG_06848	TKL protein kinase	Phytophthora parasitica		458	MRHLVVDSLDIAIGIISTVSLSLGSAGFAVLVVLRSVLSKETVSAIAGGCLAVAVLSRISLFCLNGNVGGIVLCAVALTSCVIASIYSFRELESEYGYFWNDNVNDSVSAALTIIIVFTALELGIATIIWWKRSKQTNVFKHNNLSCLEEEPIDEIDVRYQRLQTPIEVNNDVLSNQTRTTQDTASREKHKRHGSKVNLWDDDVITTARIPKDKILMDNLISQGGYGEVYKGTFNGLSVAVKRMLPAHRKSVAHVNNFLAEVKLMASLDHSRIVQFVGVAWDALSDVCAVIEFMDGGDLRGLLTSYHNHHHPVGFDCDKVKIALHVAHALTYLHSLSPVVIHRDLKSRNILLTSDLDAKLTDFGVSRERVDHTMTAGVGTSLWMAPEVLMGERYDDKAD…
PPTG_06854	TKL protein kinase	Phytophthora parasitica		486	MPQIVIDTLDVTIGIAGTVSLMLGSVGFGVLFGIFYDVYAIFWAPTSACLVAAIISRISIYCVNDNVAGIITCALTSAISISACIFTSVKMELIYRDVGSVITLAGVIIIIFTVIELGIVLIMWRKRLKNKIDIKHDILVEDGGSDVIGARYEYHQSPVANTSNATFHETPTTQRTASRNTRDRSRNKVNLWDDDVITTARIPKDKIIMENLISQGGYGEVYKGTFNGLSVAVKRMLPAHRKSVAHVNNFLAEVKLMASLEHSCIVEFVGVAWDALSDVCAVIEFMDGGDLRGLLTSYHNHHHPVGFDCDKVKIALHVAHALTYLHSLSPVVIHRDLKSRNILLTSDLDAKLTDFGVSRERVDHTMTAGVGTSLWMAPEVLMGERYDDKADIFSFGVVL…
PPTG_11186	TKL protein kinase	Phytophthora parasitica		1022	MASVAAPDKRRKKPRPPPPLLPLESRTSDFPTGSSESSVVPELPATFDMSANSNASTASEMTSTSSTSASSSSRGIKWWKRVTGMRPKRRRTASREDRRSLDQELYVRSILESYASSMSSKDRYSTSNPQFSVDENSSNSSKKSSERVSRRRREERDKTDTQDVTTITTTTTATDSDRREDRDSDSPAYMAHFTPNGDTAQDEHRVDMDNHSQPHLTAGVPGLSSGSSPGPYDDVLDDGPFAPSSVSDDEDRNRRRLRRRMKIEAMRARLLEKNQHRARARKKMCIFIACIGVTLTAFVVAAVLIARVGVEIQSNSLESSTNTTTTNSSSSDNDSGSGSVFVVSSGSIASEADFSLTNSGASALDGSSSSSADSDDDLAWSDSDDDYSSIYSNTYTYIH…
PPTG_11733	TKL protein kinase	Phytophthora parasitica		912	MTATEDALETARLVIICTAAVISSVVAVVLFRRIPDPGYSTRGRGRGRSRSRKPPLPPPHATGPALYYSVVMTDWLFSVTGAVNQSMDMVMGGGVKVRTVVGASIDSLFHVSFLVSLLWGVVLAVFVLRTHRWVRGHQATSPPMKRFPVRTSWLIIWTIGLGSGLLSTARLQARITDSDATDTLANCQRYLYIAVFALSAGCVIAANIVLFAQRRRLNSVEELGVTAMTDPSLGNSGDNAVLASTKTWELQAQQALRIAHEKLMHYFLVVQILQFPMMLCYVLGFDAISYATYEVADCLLFSVPLFNAIVFGWRHLGEPRFPRDEDDLRNNGTMLQSSSNSSRHGERQRDRMGTGLLAGSGNNGAGNVLASSFRTVFGSSAASTNNGKESMKSTYVGNE…
PPTG_11776	TKL/DRK protein kinase	Phytophthora parasitica		677	MAEPSKWLEVWHAVHWVCLGTGAAAALFLLLHSATFHRLKRRMADLLLSGIALADVGFVALEAIKQALHTSYLSRYRREDEGQADAQYTTGDFILTLLARFSFFMSFYWIANLSLLMRLGNFEALHAKRSLFLSSLASLVYGCMHALLPTMSGEDTSNSGAYTVTAVLVFIMQATPLLLIMTNLRAVRKSRLNSSTQGRNVIRRLTGYCVCAAVFTLPYALVLIVSQSPVAVGAVAETLNYFVPLANALLFGTSLSCCCCCATATETLATHEDKVQFDDTPSSSIDISAGVMADGSGTPKSTGYTGLATPGVLGVRDGLVAGGPIAEMVTEGPAEKIGEGSSAEVYKAQWLGITVALKCLRFHAGSSSEAELYMTHLAELRTEFLDEAVLAAQLRHPNI…
PPTG_16512	TKL/DRK protein kinase	Phytophthora parasitica		893	MGRKSALAELLADHRRQEATEEASAGTFDHAAPPPSSPLPVATSTSYERAAEAAQAQAFQPRSSSSHSRGRHERDAKYRMERVYEEVSRRKSQVIAGPVAPRRSSETDSSATPPSDAPLPKAAAENEGLRCTHQAPTESVQVDEKPDPIHFLLPRPKDRKRPRGGKKRVGFAASEYESSSSHTAGDVQIDMLSTEDYRHTEDRDERRQRRRERQERRRKRREKASRRSSSDSDKGATLLDVDDATVQYIDAVLVKPDPQVFNKYTRFFLDPKLETLYQDFTAIYWFGRARWHVALWMAVHLFVNLVFYAMPSSGFTGMEQFILSYDSLPTIFQWIYIPIALPFAALPNKYNPFQTRWRSWVCLIIIFFNLTFQVWLADASRLATNAYILVVDDYISCEV…
PPTG_18431	TKL protein kinase	Phytophthora parasitica		914	MSSQGGSGSFFVNSTLVNATVAPTPSPEEVAAKQAMMAYLLSRFHTLQLFLLLGYGIMCFLCIILVIYLRFNRNEALRGDTTAARKIILPAYEPLLWVLGCTTGIYTGFFCSALATDLYTYEISKLATEVFYSGRQFVFLSVIVFMLQKSVSGPALRRTLMITLALSTYTIPLVWAITNYFPAFDLYAPLTAARALLLLLYSYVLIRPPVRASKRTLREYCVFAYIYYALLFAYNECFRQGHLETGFYLTYSNLLCGSLCPLVIWRVLRADTEHWRGMGQRAVALQRLFCQTRGMPERVSSKGLHILIEMHRKFIIDFAYLELQQRIGVGASAVVFKGVLRSSTDVAVKVYTPTDFTEDTVAAFSHEAALCGALNHPNIVAFHGMCVCPPTICLVNELC…
PPTG_18534	TKL/DRK protein kinase	Phytophthora parasitica		516	MGTHCTTFQQSRLIFAFIWKLTHENVASVDTQTKMPHIVVDTLDIAIEAAATVSLMLGSMGFGIVFVFRRLDKAASATIGGSLIAAIVSRIVIYCIKDTAVGIITCAVTSAICIFASIYAYIGFNPYSRPSLDTGVVITIVFSAIELAIVSIAWWKRLKNEKNIKHENLVEDGGADGFDGRYECHQSPVANNDNSNATSRETRTTRSNASRYNRERPRSKVNLWDDDVITTARIPKEKIEVENLISQGGYGEVYKGTFNGLSVAVKMMLPAHRKSVAHVNNFLMEVKLIASLDHPRIVQFVGVAWDSLSDVCAVIEFMDGGDLRGLLTSYHNQHHPVGFNCAKVKIALHIAHALTYLHSLSPVVIHRDLKSRNILLTTDLDAKLTDFGVSRERADHTMT…
PSURA_73807	unspecified product	Phytophthora ramorum		948	MSSSGSRSVSSDDYGNVALLYAKLVAQVLSTLMSAFVGSRHVLQVVALKKQERARRQLQTPMLADRRYTARSCEGDVPTPPALLNLSEDVPTTGGQSCHTAATNSNSSEEFRRNRLASALVRERENALYAPVGGPDLTTNESDDDRPRVSVASRILRVMCLTDFIFSLSGAVVTAVELWAPAAADGFQLVFWAQAPHWCSQVASFCWVATLALYIAKHRNRASFDVAIAHAIIWMVVVFYWVLELYSSYYETKGFVNAAKIIWKVMAVCCFLVITFCWLNFARRWRRQERRKGAYVVSKLASYTMAFFIFVGPIVITDLALGLHSVGIVMDTCSVVLAMWPFVNAVIYLTKPTLCLKIFQAKSSRSLRGQYDSADGQTNGLNRLGSRRFMSGGGNGSAG…
PSURA_74868	unspecified product	Phytophthora ramorum		988	MTSVAKPPERRRKKPPLEPRTSDFLSDSSVVPELPAAFDLSANSNASTASELTSSCSSAGSSRGATWWKKVTAMRPKRRRSRNHERARPSADQELYVRSILESYASSMSSTNRFSTTNPQLSADEGSNSSSSKSRKTGREPQTATTDTATDRRQDRDSDSPAYMAHFTPNGETAQDDMDHHSHPHLTAGVPGLSSGSSPGPYDDQLDDGPFAPSSVSDDEDRNRRRLQRRMKVEAMRARLLEKNQHRARARKKMGIFIACIGVTLTAFVVAAILIARVGVEIQTNSMESSTNTTSSSSSGSGSGSAVPTTSGSIGAEADLSSTSSGSALRGGSTSEAESDDGSSQSASSSGDGTSVFTYIHCILMVLSLWMSLVVVIMHVTFRSFRTYSHPFVLELSCT…
PSURA_75691	unspecified product	Phytophthora ramorum		1608	MRCMLAILAAIQVMTTSIDAVVSDSSTSSGSDSSSSGSGSLAALKTQRQECLASPPTQITLTQSASSASAAYVIYKDCAILTIRADTQSDGTKSMDVSGQKIGIVESFPEVESLDLSGNNVAIIGESDGTSISTLDISDNGIKNMNNISIPGSVVVLNLDDNQLTSLAEGDIPDTVTSVSIRNNSITSLQSFVVSNQAQYVDLSDNSIPQLSSWEMPDSLQSFRCQDCGIKSIAGVVFPAVMSLSTFDLTGSNVESFEVANSSVSVLEAVDDLVVTTVGKNCSDSHAKLQVARSMNLCVLSDDYFDAKYLVGGSDSSTDQSGGNPAGAEGGGGGGGGLSNWMMLAMICLGALLACILGGVVFVIYRRRQKARDEELKEAENLAFDPDASSSSKATKYMP…
PSURA_75791	Tyrosine kinase specific for activated (GTP-bound) p21cdc42Hs	Phytophthora ramorum		1071	METTLQQRWARFTEEDLGTFVTCSALFTAFQVGKEFRASAKDAMLPAAKRLALAARRTGPKVPLLVCSAAIGMAGMKLSIAAVSHYRQDFSRNNVLLAFPVCGVLLNVHRGPRAMAMGALGLTAMGYGADYVFGIYHRMQHEDALREHEEEQARLRHFQASTRFDSLAASPSECAENSGTTCCKARIAMSKTFDHAAHAQHRWRRFLNHDSKHYAGFSVMAGGLQFARVVSSHKRAKGIAYLTKRTAEKLPKLMVYPLVLGVTGAELLVWGASYLNDGKDDNTSQVARDAKLAPAAFAIYGTTLNSVYPLVGRWRRVRGFFRPIKWGLAGLGIDYAATKLMTDQSKTQTPALLEPKKEGNGTNTIAENVNEFDFAAPLQQFKCMYYNKGEPSSSSSSAE…
PSURA_75903	unspecified product	Phytophthora ramorum		761	MMERHLDVDQEEEDGSVYNRVATPDGRPEIPITHHRPRSPSSSSESSSHSSSASSRDAEQTLNGVQLLSAQGSATWQAHMDPRVDLKLLSNHFRDERMEESYQLYSSTVDFPVARRLMLALVAFEGAAYVLFHRFKDTCIAPSGNDYAWVDLLTSLLEEEPLWTANATESSCVSFIEPMSKDEGLTWLLWSFAPFAVIYGMLPLKYFEGSMRLRIGVYYIRRHWKVIASLIVLCWSVGLAVFVHHELVGVRMNLQLSLENGLVCATNTVMPTSWYDTSEWGKISGVDGQMSMLSWVQLYDSKLAYSLLMGVLAVLAAFAGIVAVAMKLDFTHVLLLAVAEWITTLMLCFLGATPLISSSRRVMSNEAFLFFLCVFLPTCFTLTATYSEDRAARMAYASK…
PSURA_77075	unspecified product	Phytophthora ramorum	Truncated gene model	313	MDETALASAVERLLDSVANMTASASGDQESLEEGAQNMRVTLVFILAGFVTIWLLCVGLIWHMRVNRAGALKGDAAAARKVILPAFEPVLHVLSVINGIYIVFLLVALATDFFDAFVSPLVLEAFYSGNQFMFVIVLVLMFQKSLSLPAVKRSVAISLVLSYYTLLYVWVVTTYGRPNQQKELAIGLQFVRSLLMLPFVYAFVNPPSRATKRIIRELCFATIVFFLLTVLLMIFIMNPKTVAVGHYVVYMILTWVAFCPLVVWRVLKADTEYWRGIGQRACALQDLFQRENGLSERVSSEGLHLLIEMNRKLG
PSURA_77076	unspecified product	Phytophthora ramorum		920	MAIDSADDELSDYAKRQVVVLMIVLLVSYGSMCVLSAALIIYMRHNRHVALKGDTEASRKTLLPAFEPLLWILSTATGSYAMYFMIALIAKFYAPSTGSVATEAQSAGRHFVLELALIFMLQKSVSMPALLRSIAITAVLASYALPFVWFTTINGQDQNSSTNYWLVAIVRLLIFSLYIYVIVRPPARASKRTLREYSAFGIVYLMLEFVYHTAFNSHKVHLGFVLIYVHVLWGSLCPFFVWRLLKADTEHWRGLGQRAVGLQALFRKGNIHERVSSQGLHVLIEMHRKYIIDFSVLDIKQRIGVGSTAVVYNGLLHSKTPVAIKVYTPSSVTEDTVAEFSHEAALCGALNHPNIVKFFGMCVSPPTICLVSELCVGSLDVVALALARRQQQARRQQFL…
PSURA_77100	unspecified product	Phytophthora ramorum		806	MYATSVPNLDSEIIYSGRQFVFVLALVFLCQKSVSVPALRRAVAKSILLASYTIPVVWLLTHFLPQEKNLFFFVRLVIRPLLLIFVLYVCFINPPAGRANSFALRVHGAYITGYHVLVITNSLLQHYKPDSNMYAAISYFIAIWGSVTPFFIWGLLRADTEYWRGMGERVCALQHASRQSGPYFNVQLDEAISSNRIHLLIEMHKEFVIDFAHLEVRRKIGAGASASVFSGRLRQHRPVAVKVYTPYRFTEEVVAEFSHEAALCASLRHPNIVEFYGMCVCPPTICLVSELCQGSLDDVLYTQAKMRGKRRMTRDLLDLEGDAIAVEALDRQQMLLNVAYMLDCARAVAYVHSFTPPFLHRDIKPANFLVDKANNVKLTDFGDSRRLPRELSQNGDDSK…
PSURA_77159	unspecified product	Phytophthora ramorum		928	MTDTPTRVSMSKVIPKDDSGKVIEMARSSGRSGTSSPVNSPKIQNPASAPPSPLKGTRLHIMGASMQDLKLNFFRPRTSRNSAVPSRQEDIGISVVSLQFSNADMEHRFSLARCIKYQTRLKFGAGFTAFFIPLLVIMQVSFKTNAEDGETWTQLPLVMVFPGIVTLMGLLVIFFQRFFMAHMKWLTLVCLIGQISAILDTTAAGNMVSEGNIWVQFIFSLGITSSTGLTFLKSTTVLVCSSMFFLILAWVRFTSKSATEQLSAPGTVSAAIIMYSILLCFLSWNWEYEERRDFVLTERLAQENVMVQMTMEMTGWFSGGAADQSPDSGSTAGGILSANCHIDPKDVLVKEELGEGTFGCVYAASWKETRVAVKKITLQGDTKSIVTSFGSEASVMAQL…
PSURA_77629	unspecified product	Phytophthora ramorum		868	MASSPGRRDGVSSSPRSSFVLLESDGQLSPGLLHSTHSDGGPLRGLPGTYRAPQSLHSLRRMYPPTPSARSDGDGTRSEGGGERTNRRRLDSISDLFPMTGSNVFTNPANIMPTREASILIDTDVQQAQDTGHRPGLQQAGSSILHSVLEQKGEGHGSRVTSSTNASGRNVSFEGDPMGQNAPSENTRSRSSFLDGIPPMEPADRGARWAFRFRKCFKCQGRRWHHWRPKQRLLALWKRMVPNWDSLGLKATLLLAVMGVLVAVGIAALLSNAAPDKVHMVARCSVPGSMESYSASTAYLAGVLIPTMNNFVFMVVSLWIGILCSRSRKRVLRSAPCSISSNLTIWYTMAALSAIGLVLYFVSFQAYHSDSDKTYSALTLDTDPNYPCSLVTMPSVWVL…
PSURA_79985	unspecified product	Phytophthora ramorum		914	MARKSALAALLADHQRQEADEEASAADSDAAVSSLVSPLPVASATLSNRPAEAAQSPAHRMFPARSASSHSGGRHEQDAKYRMERVYEEVSRRKSQVIAGPAAPRGSSETDSSATPPAFDAPLSTAAATSDNEGIRCTHQALRESIQVENKQQNDERPDHFHFLTRAKDRKRPRSGVKRVEFATPSLPPVSVLSPSQVTGSGHVEMFSTGEYRQQDDEDGRRERRRQRREERQKRRQEKASRRRLNSEEDKGATLLDVDDATVQYIDAVLVKPDPQVFNKYTRFFLDPKLETLYQDFTAIYWFGRARWHVGVWMAVHVFVNLVFYALPSSGFTGMEQFILSYGSLPTIFQWIYIPIALPFAALPNKYNPFQTRWRSWVCLIIIFFNLIFQVWLADASRL…
PSURA_80231	unspecified product	Phytophthora ramorum		697	MAPSEWLAAWRAVHWTCLGVAGASALFLLLHSAAFHRLKRRMADLLLSGIALADAGFVVMEALKQLLHASYLARYGEGHDGQRGYTTGDFVLTLLGRFSFFMSLYWIANLSLLMRLGNIEALHVKRSLLLSSLASLVYGCMHAVLPTLSDAQAGASYTATAVLLLMMQATPLLLIMTNLRAVRRSRLNSSMQGRNVIRRLTGYCVCAAVFTLPYALVLIVSQDLVGIGAVTETCNYFVPIANALLFGTSLSCCCCCATAADTAAGPPQDGKRCDDDTPSSSIDISAGGLTDGSATPGSTGCSGGGVLGVRDGLLAGGPIAEMVTEGPAVKIGEGSSAEVYRAQWLGITVALKCLRFHAGASSEADLYMTHLAELRTEFLDEAVLAAQLRHPNITLFIKM…
PSURA_80428	unspecified product	Phytophthora ramorum		920	MSSLEGSGSFATNSTVSGTTVPPTPSPEEAAQLQAKQAIMAYLLSRFHTLQLFLLLGYGIMCLLCISLVVYLRYNRNTALRGDATAARKIILPAFEPLLWVLGCTTGIYTAFFCSALATELYTYDISKLATEVFYSGRQFVFLSVIVFMLQKSVSGPALRRTLMITLVLSTYTIPLVWIITTYYPASDLYAPLTAARGLLLLLYSYVLVRPPARASKRTLREFCVFAYVYYALLFTYNEFFRRGYLDAGFYLTYANLLCGSLCPLVIWRVLRADTEHWRGMGQRAVALQRLFCQTRGMPERVSSKGLHILIEMHRKFIIDFAYLELQQRIGVGASAVVFKGVLRSTTDVAVKVYTPTDFTEDTVAAFSQEAALCGALHHPNIVAFHGMCVCPPTICLVN…
PHYSODRAFT_249808	hypothetical protein	Phytophthora sojae		835	MNAAGRLLVESAASASGGHESLEKGAQRMRVTLVFILAGFVTIWLLCVGLIWHLRVNRAGALKGDATAARKVILPAYAPVLFVMSLINGGYIVFLLVTLATGYFDEFVSPIILESFYSGNQFMFVIVLVLMFQKSLSFPAVKRSVAISMMLSYYTVPYVWAVTKLGKPEHQKRFTIGLQFVRSLLMLPFVYAVINPPSRATKRIIRELCFVTIVYFLLTVLLMILILNPKTAGSPSQTVVYAMLTWVAFCPLVVWRVLKADTEYWRGIGQRACALQGLFQRENGLSERVSSEGLHVLIEMNRKCVIDFAYLELVRQLGVGSTSTVFQGTLKTKTHVAVKAYAPTSCSEDVVAAFSHEAAMCSVLNHPNIVKFHGMCVAPPTICLVFQLCQGSLADALQD…
PHYSODRAFT_295280	hypothetical protein	Phytophthora sojae		865	MTSPGGRYGAAASPRSSFVLLESDEQLSPGRPAPVRAPQSLHSLRRLYPPASSNDGDGTRSEGGDERSTRRRRLDSISDLFPMTGAGVFTNPANIMPTREASILIDTDVQQAAAAQDAAHRLGMQPAGSSILHSVMEQKAEGRGSRVTSTTDVSGRNGSSEGDPLAQNTPSENTRSRSSFLDGIQPMEPADRGARWALRLRKCFKCQCRHFHHWRPKQRLVSLWRRMVPNWDSLVLKGTLVMAVLSVPVAVVVAAVLSHAAPDKVHMVARCAVSGSMESYSASTANVAAVLIPAMNNFVFLIVSFWLGMLCSQSRKRVLRSAPCSISSNLKSAFMLPCYEAIWYTISALSATGLILYFVSFQAYKNDSGKTYSALKLNDDPSYPCSIPTVPSVWVLQLL…
PHYSODRAFT_299301	hypothetical protein	Phytophthora sojae		613	MAPSEWLAGWRAVHWACLGAGALAALFLLLHSVTFHRLKRRMADLLLSGIALADLGFVGLEALQQAVRSSYFARYRREDEGERDAHYSTGDFALTLGARFSFFMSFYWIANLSLLMRLGNLEALHVRRSLLLSTLASLVYGCMHAILPTLSGEGGGSISDSGPAYRVTAVLLFIMQATPLLIILANLRAVRRSRLNASTQGRNVIRRLTGYCVCATVFTMPYALVLVFSQELVGVGAVTQTLNYFVPVANALLFGTSLSCCCCCATATDAATTLPKKEEKMRQDDTPSSSIDISAGVLTDGSATPGSTGYTGAPTGGGGGALGMRDGLLAGGPIAEMVTEGPAVKIGEGSSAEVYKAQWLGITVALKCLRFHAGSSSEAELYMTHLSELRTEFLDEAVL…
PHYSODRAFT_312187	hypothetical protein	Phytophthora sojae		828	MCLVLVMYLRWNRHIALTGDSNAARKVLLPAFAPLLWLLAGSVGVYSVVMALFVTLKWFRGKFSDALLEVFYSMRLFVFGLVMVFLLQKSVSIPALRRSVVITLVLALYTLPVEILLMTYVAPSRANLAFTIMAAVRALMLIFFAFVFVRPPARATKRTLREYCLFIFTYSALHFSSEFCFHIGSSTVGFALTYATVLWAVMSPLVVWRVLKADTEFWRGLGQRAVELQMLFRQRHSIDERISSQGLHVLIEMHRKLIIDFAQLQLQRKIGTGASAVVFSGLLDAVTPVAVKVYTPTLFSDETVTEFSQEAALCGALKHPNIVTFHGMCIYPPTICLVSELCQGTLSEVTCTARVRFTGNGSRFHNRQQMLLNVCYMLDAARAVAYLHSFSPPFLHRDI…
PHYSODRAFT_312213	hypothetical protein	Phytophthora sojae		901	MSSIMLRVRLLLGAMALGYGTMFALCAWLVVYMRHHRSGALRGDSRAARRVLLPAFQPLLWLLTAVSFLYTACFTILLVLGRIQGVSGRVMSESFYSGRLFVIALPVLYLQQKAVTTRALVRAALLSLLLATYNIPIVGLLADTGTGHYLSLVTGAMPLLVFGWICLRQSDRASQKTLREYAVFVGIYYVLRLSYTELSYQGPHFSDVCFTVRVACIFWGSLCPVVIWRVLKADTAHWRGLGRRAVHLQSLFRQKYHYLHERVSSRGLHVLIEMHRKQIIDFAYLALQRKIGQGASAVVFRGTLHSKIPVAVKVYTPRVLTEDVVAEFSHEAALCGALHHPNVVRFYGMCVCPPTVCLISELCQASLEDVTRASARLRLIHRQSQEEDIEQGKIPQDKR…
PHYSODRAFT_312229	hypothetical protein	Phytophthora sojae		858	MEGVLWVEILALIGYALMCLLSLLLVVYLRVNRREAFKGDPHASRKVILPAFEPLLWILAVSAGIYVVFFSVALKIKLYTVGFPNIDREFFYCGRMFVFTLVLVFLCQKSVSLPALRCAVLKTLVVSCYTLPMVWIFSHFIPQHLTLLFFVKLGVRPLLLIFVMYVCFLHPPAGRASPQVLRTHGWFVIVYHVFLVGYSITQQYMQDSILYPVLSYTILIWSSMCPLMIWRILRADTEYWRGMGKRVYSLQHVVHTQPNSHLRAATTAVNEDISSHGIHVLIETHREFLIDFAHLELRRKIRSDKHFAMFSGLLRSTKVVAVKVYTPRYLTEEIVGEFSHEAALCAGFSHPNIVECYGMCVCPPTVCLVSELCAYTLEDVLITRGKYVDHRRTIWLGQA…
PHYSODRAFT_312246	hypothetical protein	Phytophthora sojae		887	MTSAVTHRVRNSQIISLVGYSVLCSFCVLLLAYLRVNRHVAFKGNAQATRKVILPAFEPLLWILAVFTGAFVVFFFIALNVELYTTNFPAIHSEVFYAGRQFVFVLALVFLCQKSVSVPALRRAVAKSILLASYTIPIVWLLTHFLPDETTIFYFIRLIIRPTLLIFVVYVCFVNPPAGRASPLALRIHGGYIIVYHVLIIINTLLQNYASESGSFAAASYMVLAWGSLSPLFIWSLLRADTEYWRGMGERACGIQQAGSQSGPTHLDETISSSRIHTLIEMHRDFLIDFAHLELRRKIGAGSSAAVYSGKLRQRKPVAVKVYTPTRFTEEVVAEFSHEAALCASLRHPNIVKFFGMCVCPPTICLVSELCQGSLEDVLYTQAKKRSKRRVTRYLLDLE…
PHYSODRAFT_336842	hypothetical protein	Phytophthora sojae		772	MERRLDVLEGSDLDQDSGSSAYSQVTTPDGRSDTQNTHTRLRSSSSSSESSSHSSSASSRDGEASQQASRTPSGVQLLSAQGSATWQAHMDPRVDLKLLSNHFRDERMEESYQLYSSTVDFPVARRLMLALVAFEGAAYFLFRRFKDTCIAPSGNDYEWVDLLSQLLEEEPSGGSNVSDTSCVSFIEPMSKDEGLTWLLWSFAPFAVIYGMLPLKYFEGSMRLRIGVYYIRRHWKVIASLIVLCWSVGLAVFVHHELVGMRKNLQQSLGNGMVCAYDTVMPTSWYDTSEWGKISGAGGEMMLLSWLQLYDSKLAYSLLMGVLAILAAFAGIVAVAMKLDFTHVLLLSVAEWITTLMLCFLGATPLISSSRRVMSNEAFLFFLCVFLPTCFALTATYSED…
PHYSODRAFT_345627	hypothetical protein	Phytophthora sojae		949	MSSSDSGSGSLGDATITSEDYGNVSLLYAKLVAQFLSTLMSAFVGSRHVMQVVALKKEERARRQLQTPMLADRCEAMGSGGVPTPPALLNFSQDAPTSHRTTATHSNSSDEYRRNRQASYLIRERENALYAPVGGPDLTTNESDDDRPRVSVASRILRVMCITDFIFSFSGLVVTAVELWAPKAASSFQLTFWAQAPHWCSQVASFCWVATLALYIAKHRNRASFDVAIAHAIIWMVVVFYWVLELYSSYYETKGFVNAAKIIWKIMAVMCFLIITFCWLNFARRWRRQERRKGAYVVSKLASYTLAFFVFVGPIVITDLALGLHSSGEVMDTCSVVLAMWPFVNAVIYLTKPTLCLKIFQAKSNRSLRGQYDSGDGQHNNGLNRLGSRRFMSGGANGS…
PHYSODRAFT_481687	hypothetical protein	Phytophthora sojae		898	MVVLLVSYGSMCALSGALIIYMRHNRHVALKGDSEASRKTLLPAFEPLLWILCAATGLYSLYFMIALIAKSYAANSGSVATEALSAGRHFVLELALIFMLQKSVSLPALVRSIAITGFLACYALPFVWYTTVNGDDEDSSGNYWIVAIARLLLFVLYIYVFVRPPARASKRTLREFCAFAMVYQTLEFAYHTAFNQKNVHLGFALIYAHVLWGSLCPFFVWRLLKADTEHWRGLGQRAVGLQALFRKGNIHERVSSQGLHVLIEMHRKYIIDFSVLAIKQRIGVGSTAVVYNGLLHSKTPVAIKVYTPSSVTEDTVAEFSHEAALCGALNHPNIVKFFGMCVSPPTICLVSELCVGSLDVVVLALARRQQQARRQQFLFNLGYMIDAARAVAYLHSFSP…
PHYSODRAFT_484451	hypothetical protein	Phytophthora sojae		835	MNAAGRLLVESAASASGGHESLEKGAQRMRVTLVFILAGFVTIWLLCVGLIWHLRVNRAGALKGDATAARKVILPAYEPVLFVMSLINGGYIVFLLVTLATGYFDEFVSPIILESFYSGNQFMFVIVLVLMFQKSLSFPAVKRSVAISMVLSYYTVPYVWAMTKLGKLEQQKRLTIGLHLVRGLLMLPFVYAFINPPSRATKRIIRELCFSAIVFFMLTVLLVVLVMNPKTAGTPSQTVVYVMLTWIAFCPLIVWRVLKADTEYWRGIGQRACALKDLFQRENGLSERVSSEGLHVLIEMNRKCVIDFAYLELVRQLGVGSTSTVFQGTLKTKTHVAVKAYAPTSCSEDVVAAFSHEAAMCSVLNHPNIVKFHGMCVAPPTICLVFQLCQGSLADALQD…
PHYSODRAFT_486267	hypothetical protein	Phytophthora sojae		956	MIPFPLFHTGHTRMTDTPSRVSMSKVIPKDDSGKVIEMAGSSGGRSGTNLANKNDESQVMPLPSPKSPNSNMNGGGSAPASPIRRTRLHIMGASMQDLKLNFFRPRTSRNNGAPSRQEDIGISFVSLQFSNADMEQRFTLARCVKYQTRLKFGSGFTAFFIPLLVIMQVSFKTNEEDGEKWTQLPLVMVFPGIVTLMGLLVVFFQRFFMTHMQWLTLVCLIGQISALLDTTAAGTMVSERNIWVQFIFSLGITSSTGLTFLKSTTVLVCSSIFFLILAWVKFATKTTTEQLSAPGTVTAAIILYSILLAFLSWNWEYEERRDFVLTERLAQENVMVQMTMEMTGWFSGGAADQSPGNGADAGGILSANCHIDPKDVLVKEELGEGTFGCVYAATWKETR…
PHYSODRAFT_486525	hypothetical protein	Phytophthora sojae		777	MERVYEEVSRRKSQTSAGSAAPRGSSETDSSATPTASDAPLPTAASGAATDSAGLRCTYQAQTQAQDRKRPRGGAKRVGFATPPPTAVSGSSSKRRRRRQERANRRRSSSEEDKGATLLDVDDATVQYIDAVLVKPDPQVFNKYTRFFLDPKLETLYQDFTAIYWFGRARWHIGVWMAVHVFVNLVFYVLPSSGFTGMDQFILSYDSLPTIFQWIYIPIALPFAALPNKYNPFQTRWRSWVCLIIIFFNLTFQVWLADASRLATNAYTTVVDDFLSCEASNSALSAAFPGFNGSSSGSDDLLSSDAINNALAYLDDEQRDLAISVTHMCSDALVQTLVGFASLFSFLFVISIRLEFVQVVVVAVTGGAIYAIVVSAFGLQLQWLITFAYGMAVVLLLIL…
PHYSODRAFT_535845	hypothetical protein	Phytophthora sojae		947	MASVAAPDKRRRKKPRPPAAMAPPPLPLLPLMDSARSSDFPTGGSSESSVVPELPAPFDLSSSTASASSSSRSVKWWKRVTSMRPKRRRSGSHERGPSLDQELYVRSILESYASSMSSNNPQLSTDEGSVNTTTSSSRKGGGDQRADDRDSDSPAYMAHFTPNGDTAQDEHRVDMDSHTHVHLTAGVPGLSSGSSPGPYDDAGLDDGPFAPSSVSDEEDRNKRRLRRRMKIEAMRARLLEKNQHRARARKKMCIFIACIGVTLTAFVVAAILIARVGVEIQTNSLESSTNTTVANSTSSNSSWSSSGSDKGISVYTDTYTYIHCILMVLSLWMSLVVVIMHVTFRSFRTYSHPFVLELSCVQCGYWITSLLRVMLETSALTDMAYLFFCMFECFFNFAQ…
PHYSODRAFT_557615	hypothetical protein	Phytophthora sojae		917	MTATEDALETARLVIISAAAVISSVVAVVLFRRIPDPGYSRGRRRGRSRSRKPPLPPPHATGPALFYSVIMTDWLFSVTGAVSQSMDMVMGAGVKVRTVIGASVDSFFSVSFVVSLLWGIVLAIFVLRTHRWARGHQATSPPLKRFAVRTSWLAIWTVGLGVGLVSTARLQALIVNDDSADELQDCLRYFFVAVYALSAGSVVGANVVLFLQKRRLKNVQELAPNADTALADSSLGDSAENAELASTKTFQMQAEQALRLAHEQLMRYFLVVQVLQFPMMLCYMLGNDVVSYATYEVADCLLFSVPLFNAIMFGCRHLGEARLPQDRDELRNQTILQTSSNTSRHGERPRDRMGTGLLAGSGNGGGVASVFASSYRTVFGSSAASNNTGKDSMKSTYVG…
Phal00491	tkl drk protein kinase	Plasmopara halstedii		908	MSSQGSNDFLSVNSTAVVTPTSTSDEFESEQAYLLSRLRTLQLFLLLGYSIMCLLCITLVIYLRLNRNTALRGDATAARKIILPAFEPLLWVLGLSTGIYSIFFASALATKLYSYKVSRLATEVFYSGRQFVCLSVIVFMFQKSVSGPALRRTLLITLFLSTYTIPFIYIITTYFPTCDYRRPLIVARGLLLLLYTYVLIHPPARASKRTLREYCVFVYIYYILLFAYVECFRQGHKEAGFYLTYSDLICGSFCPLVIWRVLRADTEYWRGMGQRAVALQRLFCQNHGMPERVSSKGLHILIEMHRKFIIDFAYLELQHRIGIGASSVVFKGVLRSSMDVAIKVYTPTEFTEDTVAAFSQEAALCGVLYHPNIVAFHGMCVCPPSICLVSELCIGNLED…
Phal00979	tkl protein kinase	Plasmopara halstedii		877	MASPGPNVAASPSSSFVLLETDTNNSPDAQTSDSPRNRPGTYRAPQSQHSFRRQYPPTPTTRSDEDNTRCGSDGNRNQHLGVESISNLFPMPGASVFTTPANIMPTREASILIDTDVQQTAAHDVNHRLGLQPVGSTLRQLSAEQKVEVGGSRITSSTNVSGRIETAEGDAMGLYTPSETRSHRSFLAGILPMQPVERGARWAQRLRKCCKWQWRQLHRWRLRHNILSLWRRMMPNWDSYPLYVTLTMALVSVGLAILVSKILSDATPHHIHLVIQCALPGRFESYSASTLYLAGVLIPTMNNTVFLIVSLWMGLLCSRSRKRVLRSAPCSISSNLKSAFMLPCYEAIWYFLAALSAAGLILYFVSFQAVTNQSGKTYEPLTVDDDPNYPCNVVTMPFV…
Phal02520	tkl protein kinase	Plasmopara halstedii		896	MSSTNDPPHENSRPPSILLPLNSRKSDFTTGSSISSVVPELRAPLNTSVDSDANTTNELKRYDAENVKKSSRKINWWKRITVMTSKRQRKEGRVDGCISDQEVYVRNMLDSFMSSMSSKDRISTNFFVDDSNSSSSSSSSSSSSSSSSSSTMSSEQNSKRQREVPMIMTESATTTNSTTATTNRASTTKVIKKNVKNVDSPAYMAQFTPNDCAPQEEHHLDVKFTTRETRAAGATGISSNSSSELYDDLLDDRLFASPLIHDDINKRLQRHMKAEAMHARSLEKNRQRTKARKKIVWIAKVGVKTQDKLIKSNNNAKVLISSSGSGNSLEGSSGSMGSEADLILDSSSYTFRTYSLPFVMELSCLQCGWHTSFSAYVIMDSHSVKSRHRRCTINVLLLS…
Phal04404	tkl protein kinase	Plasmopara halstedii		936	MSSSSGSVESHITDEEYGIIGLLYAKLVAQVLSTLMSAFVGTRHVMQVVALKKEIRARRQLQTPMLAAAVHRLQSCDGSVPTPPSLMHVTDGVQYSSRQSTSGTHSSVSDEYRRNREASFLVRERENALYAPMGGPDLMTNECDDDRPRVSVASRILRVMCITDFVFSLTGAVVTAVEIWLPSAGGSFQLTLWAQAPHWCSQVASFCWVATLALYIAKHRNRASFDVAIAHAIIWMVVVFYWVLELYSSYYETKAFVHAAIVIWKVMAVGCFLITTFCWINFARRWKQQERRKGAYVVSKLASYTLAFFVFVGPIVLTDLVLGLHSSGVVMDTCSVILAMWPFVNAVIYLTKPTLCLKLFQAGPSRKNPRGQYDSADPQNGNGHNRPKSRRFMGAANGT…
Phal04706	tkl protein kinase	Plasmopara halstedii		648	MATPSNMLSYWQAVHWTSLGAGAAAALFLLLHSSMFHRPKRRMADLLLSGIALADLTFVGIEAIKQALRTSYLARCWHEDEYLKGLHYTTKDFILTLLSRFSFFMSFYWTANLSLLLRLGSLEALHIKRSLLLSSLTSLVYGCMHALLPTLSEKGSSDFGLAYTVTAVLVFVMQLTPLLLIVVNLRAVKKSRLNASVRGRNIIRRLTGYCLCAIVFTLPYAFAVIFSRSCVGVGVVAETLTYFITVTNALLFGTSFSCCCFCVKATETALPAHEVKLRCSDTPSSSIDISAGVMTEESETPDSTGYTALTTNGVSDSRGGLHVGSLNVISEMVTDEAAVKIGEGSSSKVYKAQWLGITVALKCLRLYAGDTTDTSLYMTHLAELRAEFLDEAGLAAQLR…
Phal08272	tkl drk protein kinase	Plasmopara halstedii		751	MHRPDLLGAYSQVETPQRVIDEQNVHHEVRTLSCLSESSFHSSSSCLCDEESSQTPCEIELLSTRDSASWQAHMDPSVDLKLLTNHFRDERMEESYQLYSSTVDFPVARRLMLALVAFEGAAYFLLHKSRNTCIAPSGNDYDWVQLFASLLNEEPLIAYEDNEGKCVTLTEGTSKDVGLTWLLWSFAPFAVIYGLSPIKYFEGTMRLRIGVYYIRRHWKVLASLIILCWFVGLAVFIHHELVQFRINLQRSLAHGMVCTVDTRMPISWYDTSNWGEGQMTLLSWLQLYVSKLAYSLLMGVLAVLAAFAGIVAVAMKLDFTHVLLLAVAAWTTTLLLCFVGATPLISSSQRVMSNEAFLFFLCVFLPTCFTLTATYSEDRAARMAYASKVRAERINTTLK…
Phal08483	protein kinase	Plasmopara halstedii		924	MTGLHEQAILLREKFYRLLSAQATSSDSESKSIDNMDLSDYAKHQIVVLMVVLLVSYGLMSLLSLALIVYMRHNRHVALKGDSEASRKTLLPAFQPLLWILCAATGAYAMYFMVALITHFHAPSAGNVAIEAQSAGRHFVLELALIFMLQKSVSMPALVRSIVITSVLACYTLPFVWYTTLNDKGEAFTSNFCLMVIIRLLIFPIYVYVIVRPPARASKRTLREYCAFGIVYHSLEFGFHIAFSNRYNHLGLVLIYIHVLWGLLCPFFVYRLLKADTEHWRGLGQRAVGLQAHFRRGNIHERVSSQGLHVLIEMHRKYIIDFSVLDIKQRIGVGSTAVVYNGLLHLKTPVAIKVYTPSSVTEDTVAEFSHEAALCGALNHPNIVKFYGMCVSPPTICLV…
Phal09672	tkl protein kinase	Plasmopara halstedii		744	MTTGDALETARLVIISAAAVISSVVAVVLFRRIPDPGHTMRWRVQGRGRGRKPPLPPPHATGSALYFSVVMTDWMFSVMGAVSQSMDMVMGAGVKVRTVIGASIDSLFYVSFLVSLLWGVVLPVFVLRTHYWSRGHQTSSPPIEKFPVRLCWLTIWTIGLSCGLVSTARLQAVLTKSNAADLLANCQRYMYVVVYALSAGCVILANIVLMIHRRRLDVVAVTVMSDASLASSTGNLASTKTWEMEEQQALRIAHEKLMRYFAVVQVLQLPMIICYLLGYGAVSYVTYEVADCLLFSVPLFNAIAFGWLHLGEARFNRSENDSRDNGTMLQSSSYSSRHGERQRDWMGTGLLAGSNNNGPGNVLASSIRTVFGSSAASLSNGKEMMKSTYVGNEMVTLEE…
Phal13178	tkl drk protein kinase	Plasmopara halstedii		908	MLLVDVYRVFDDWFNQKEKSDLQVGHRQQEEADESYVQSTVHITSLSVSPIFRHHPRSSEGVAEAVLAPPAQTASSYLQGREEQDAKHRMKHVYEKVLRRKNRAEAGTAAPRGSSETDSSVSPMMSNALIASDNVELRCIQQPGVVQCDEIQRNQESALHSYFSLSPKREDRRRTRSGLKRVSFVTPPLAVVSGSSSSAGTRHADLFSAEDYRRDDDRNARRRERLERRQRRQENTRGRSTSNDGKGSTLLDVDDATVRYIDAVLVRPDQQVFNKYTRYFLDLKLETLYQDFTAIFWFRRARWHVALWMSVHLFVNLIFYVLPGSKFTGMKQFILSYSSLPTFLQWVYILIALPFAALPNKSNPFQTRWRSWVCLIIILFNLTFQIWLADASRLATSSY…
Phal14258	tkl protein kinase	Plasmopara halstedii		882	MTPPVVVVSDQVHVGQLVALIGYSILCTFCLLLLVYLRLKRHVAFKGDAQATRKVILPAFEPLLWILAVVTGGFTVFFWIALHVNLYTTSLPFFDIEIFYAGRIFVFMLAIVYLCQKSVSVPALGRAVIKSVLLASYTVPVVGLITYYAPHDTRLFFFVRLVMRPSILGYVVYVCFIDPPAGRASPKTLRTYGIHIIIYHVLLAINTILQKYTPKNRVYSATSYMVLVWASASPFFIWSLLRADTEYWRGMGQRAWALQRASRESGLHLELDESISSNRIHLLIETHKNFVIDFAHLELRRKIGAGSSAVVFSGRLRQQKPVAVKVYTPYRFTEEVVAEFSHEAALCASLDHPNIVTFFGMCVCPPTICLVSELCQGSLEDILYAQTKSRSQRRFTRHR…
Phal14398	tkl drk protein kinase	Plasmopara halstedii		934	MTDTPTKISMAKVIPKDASTKVGGANLQNNDTPRYDAPSYALSSPKKLYSGAISAPVSPIKGTRLHIMGASVSDLKLNHLFRPRGSKIGNTPSRLEDIGISFISLQFSDAEMEQRFALARCVKYQTRLKFGAGFTAFFIPLLVIMQVSFKASSENGNKWTHLPLVMVFPGVVTLMGVLVICFPHFFMNHMRWLSLVCLIGQISALLDTTAAGTMVSERNIWVQFIFSLGITSSTGLTFLKSTTVLACSSLFFLILAWVRFASKSSTEELSAPGTVSAAITLYSILLCFLSWNWEYEERRDFVLTERLAQENVMVQMTMEMTGWFSGGATDQSPDSRSNAGGILSANCHIDPDDVLVKEELGEGTFGCVYAATWKETRVAVKKITLQGDTKSIVTSFGSE…
Phal14503	tkl protein kinase	Plasmopara halstedii	Truncated gene model	276	MTPQFVVYSDQVFEIIIVIDFMIMFTFCLLLLIYLRLKRHVALKGDAQATSEVILPAFEPLLWILAVVTGGFTLFYFIEDSRFRIPYLVLEVFYASRMFVFMLAIVYMCQKSVSVPALGRAVVKSVLLASYTVPVVGLITYLAPDGTGLLIIVRLVIRPTILGYFIYVCFIEPPAGRASPMTLRTCCIYIIIYHVLLAINTICPEYITIEVCSDTPYIMLVWASASPLFIWRLLRADTEYWRGMGQRAWDLQRVNQDSGLHVEFDKRISFIRHIV*
PAG1_G001261	Protein kinase	Pythium aphanidermatum		835	MTDKLHVLQLFLLGGYGTMFLLCSLLIGYIRYNRNVALRGDATAARNIILPAFEPLLWILGAATGVYTLFFITALCIELYTSEISKVATEFFYSGRQFVFVTVLVFLYQKSVSIPALRRTMFLSFMLSSYTIPVVWYLVNYGNSTDFYLVIMFVRGLLMLLYVFVLIRPPARATKRTLREYCVYAFGYYALLFSYTEMFRQKRTDLGFSLTYANLIWGSLCPLVIWRVLKADTEHWRGLGQRAVALQGLFRQRRSALDERISSQGFHLLIELHRRYIIDFAYLDIKEQIGVGASATVFHGLLHSKMHVAVKVYTPRELNEETVAAFSHEAALCGALYHPNIVKFHGMCVCPPTICLVSELCRGSFEDVMVAMHHKREHVGPHRQQLLINIAYMLDAARA…
PAG1_G001266	Protein kinase	Pythium aphanidermatum		929	MTTNITDVLRNATSSSVEPIATSMTSEDAAAMAAMARAFTTKMRLLQLFILTSYAIMCALCFALIAYLRYNRNVALKGDVTAARKIILPAFEPLIWILGITTLVSSLIVAATLALDTFRDSVPSTASEGFYCARMFVVTIVVIYMMQKSMTVPALVRTVAISFALSTYTLPIEIILTAYQTDSVSYKKMRHIVLTISRSVLLVLFAYVCIRPPGRASMRSLREYIIFVFGYFLLVVIYNQLLYQSQLDEGFLMVYIALLWVSLCPLFIWRVLVADTQHWRGMGQRAVALQSLFRQKHNINERISSQGLHVLIELHRKFIIDFAYLELKDKIGTGSSAVVFNGVLHSKMAVAVKVYTPSEFDENIVAEFSHEAALCAALHHPNIVKFYGMCVCPPTICLV…
PAG1_G001268	Protein kinase	Pythium aphanidermatum		658	MGFFYSQAQDLGYGLIQNEGGPCGVLAVVQAFVLRFLFDVPTRREQEDALVHALSHILWQAARASKQTQCILVLNDTKTSSASSLGRRFMAGIDNIKPEMDAVEGALGGGGKLIGGHDYCTQELVNLLLCGVASSNVFNGKQLLEGTSEDDPNAVVLKGIPSRGVVGFLSLFEAYEYIVVGSHLKRPQFNIWVVCSESHYSVFFADPKLLTSDAIHDKMRSLDIFYFDGLGHQEEEIRLTVDAFAFTERLKPKPGDLTPPLNLVLQTKWPLGRIDWNGVEPHLKKRASATGDLRMKKLGSGDRFHTRLGLEDAASGMAPSPMPSEQVAAMEREAERAVAKYKGLVLVLAIGYALIGVLSTALIVYMRRNRTVAFRGDTTAARKVILPAYLPLLCMLMVV…
PAG1_G006190	Protein kinase	Pythium aphanidermatum		477	MDHDVATLSPAMVAAQRAQMEYLRSHFRLMIVFLLIGYGIMFLLSSALIVYLRLNRRQAFSGNMEAARKVILPAYEPLLVVLAITTFIYTVFFGSALVSDLYQYEISRVATEVFYSGRQFVFLSVIVFMLQKSVSGPALRRSMLITLALSTYTIPIVWYMSTYASPNSFHAVFTTSRALLLLLYTYVLVRPPVRASKRSLREFCVYAYVYYAFLFAYNEYFQRKILETGFTLAYINLIGGQAAYGEAADVYALGVTLWDILYPGREKYPEARGNQFKIFESVTSGTRPELSADIHPSLKTLIQKSYFFEETNIALCQPLDPNVIPMARPTISSSRSASAARRRATSTRHPTSPTGYSSTSKPGSDDFLGGLCACRKLSQHLQEPKRSKRRRPFQRARAQ…
PAG1_G007475	Protein kinase	Pythium aphanidermatum		868	MQPPAPSPAFLRARVHLLLLFLLLGYGLMCLLSCALVCYLRLYRRHAFRGDQTAARKIILPAFEPLLLVLATATGCYAVYFAISIARDAYALGVSKLMTEVFYSGRQFVFLSVVVFMLQTSVSLSALGRSLLLTLVLSTYTIPIVALLSHFKARSELTYGILTASRALLLLLYVYVLLRPPDRTSKRAMREFCLYAFVYYALLFGYNALFQRGDLDWGFILTYTNLVWGSLCPLVIWRVLQADTEHWRSLGQRAVALQQSLQQHSRGSDSDETLMSKGLHVLVELHRKYIVDFAYLQLKRRLASGANSVVFHGVLRSQMDVAVKVYTPHELSEDVIAQFSQEAALSSALHHPNVVRFVGLCVRPPTICLLSELCVGSLKDVTEQNAAQHRPGRRQQLLV…
PAG1_G009649	Protein kinase	Pythium aphanidermatum		889	MSSKDQATMLGISNYPDEMYLLQLFTLASYAIMCVLCFALIAYLRFNRHAALKGDACAARKIVLPAFEPLIWILGLTTLLASVVVVVTLAHGTFKNGYTDTAYEGFHCVRSFVLITVVVYMVQKSVTLPGLVRSVAITFALTAYTLPVVMLMTTYESDVLSSRKIQHAFLTIAHACLLCVLMYVFIWPPGRTSRRALREYVVFVHGYFILLLTYKQLLYENKIEAYFYVAYTAKTWISLCPLFIWRVLVADTQHWRGMGQRAVALQSYFRQKHNISERISSQGLHVLIEMHRKFIIDFAYLELKSKIGVGSSAVVFNGLLHSKTPVAIKVYTPTEFDDDIVAGFSHEAALCGALHHPNVVKFYGMCVCPPTICLVSELCQGSLDSVTLAIARRQQHHHQ…
PAG1_G009768	Protein kinase	Pythium aphanidermatum		946	MTSSPSDVAAALNATLASIAPNATPPPEFNVTAALEWLIMLNSSIASNDASVVEALLKQLNLTTPTMTPAMTTLAPLINATANATAEAEKMKMAKLAAQKALAEYLSDRFHTLQLFLLAGYGIMCMLSIALVVYLRVNRSVAFKGDHAAARKIILPAFEPLLIVIGLATGTYSVFFCIALATDLYEYSISKLATEVFYSGRQFVFLSVVVFMLQKSVSGPALRRSMLITLIFSTYTLPIVWYMVRYGNPEHFYTVITVTRSFMLLLYTYIFIRPPGRASKRTIREFCIYAYLYYALLFVYNDFFHQNKLEPGFNLTYANLLCGSLCPLVIWRVLKADTEHWRGMGQRAVALQSLFRQKNNLPERVSSKGLHVLIEMHRKYIIDFAYLELKQRIGTGASA…
PAG1_G010809	Protein kinase	Pythium aphanidermatum		452	MPDRHGAITDDWVRPAWLDAWLYVQWAELLLGGLAAMFLLVHSISFHRLKRRMADFILCIIGLSDLCFIALEALKHHSRLTYVAAYEKRLRGQTVDVNGALLFTSAFARFAFFMSLYWIANLSMLMRLGRIESLHVRRNFVISIVVAAVYGVVHATLQALTTNAVAHAMNALVVLLVQVTMLATILVNLDVVRKTRINDNTHGRNVIRRLTGYVLCAACFTLPFGIVQLAFVDYVAFGVVAETMTYMLPITNAFLFGTSLACFCEPPPKSTDHEERLMDEKTESGYSNSVVGPLTEMVTTGPVVKIGEGSSAVVYRTQWLGITVAMKCIRLQGVTEGMEDLYMTHMSEIQATFCDEAALAARLSHPNITLFIKVGTYKGSMCLVNEYCARGSLRDCLKA…
PAG1_G012293	Protein kinase	Pythium aphanidermatum	Truncated gene model	319	MATNVTTQSPGAAAVAAGLQSLPPMPEPPIFDAPFNPYYGALAQAMQGLNETQTMQLQPFIVEQILEASRKKSMDQALIVIGNYAFLLIFSLAIVCYIRYNRQLANKGDAEAKRKIILPAFEPLLWLMAIVSGIYVTFFTTMIKSDLLTVQSTVLTVEFIYACRQVPMLLVPIFMLQKSLSMPALCRAFAITMIASWYTVPVCWLLYEYAYENHGRMAYFVLFVARFASLVPLGYYCLHPPARASRQSVHEYSFYYTVVQILNFIASEIFREGSVDGSMTMAWVNAFWCGTGPFFIWRLLRADTEHWRGMGKRAVELQT
PAR_G001703	Protein kinase	Pythium arrhenomanes		480	MADDGARLHGREPPSPPFSEAPWLDVFAYVQWIAMVLAGLAAMFLLFNSISFHRRKHRMTDFIFCIIGLSDLSFIALEALRHHAHLTYQDADRATTPAALIASALARFAFFMSLFWITSLSIHLRLSRGESPHMRRNFALSLVTASVYGALMATLPALNDNGVAHTLNAAAALLLQLTLLGTILSNLEAVRRTMRIHENTPGRNVLRRLTGYVVCNASFSLPYALVQLTTRRVVELGVVTESLTYLVPIANAFLFGTSFACFCEPPMEASASQHEQTVMEEKTASLEILNNGSPLVGQLAEMVTTGPVVKIGEGSSAVVYRTQWLGITVAMKCIRLQGVTDETEDLYMTHLSEVQGTFFDEAKLAAQLRHPNITLFIQLGMYKGSMCLVNEYCARGSLR…
PAR_G003127	Protein kinase	Pythium arrhenomanes		770	MDINSHPTSSPPPPLLENSTTTTSPNAPTVAYITHKLYVLQLFLLCGYGVMFLLCLALLVHLRRNRQGALRGDTTAARKVILPAFEPLLWILGGATGTYTLFFASAIGAKLYTSDISRVSSELFYSGRQFVFVCVLVFLYQKSVSIPALRRTLFVSFLLASYTVPIVWYLTHYVQPADFYFALMAVRAPLLLLYAYVFLRPPGRASRRTLREYCLFTFRRAALDERVSSQGLHVLIEMHRKLIIDFAYLEIQEQIGVGSSALVFNGLLRSKTHVAIKVYSPHEFSEETVAAFSHEAALCGALHHPNIVTFYGMCVCPPTICLVSELCVASLDDVLKAIHARRASNPDRQQFLLNLGYMLDAARAVAYLHSFSPPFVHRDIMPRNFLVDYKSTVKLTDFG…
PAR_G004531	Protein kinase	Pythium arrhenomanes		751	MPEPPIFDAPFNPYYGALAEAMKGMNDTQKMQFQPFIVAQILTASRNKSMDQSRIVIGGYALVLVFCLVLLAYMRHNRHLAMKGDSDATRKIILPAFEPMLWFLAALTAAYVVFFTATISADFITVQSTLVTVEFIYATKQFLYLFVPIYLLQKALSVQALLRASLVTFLVSVYTIPFAIVYTPETFNEDTVAEYSHEAALCGALRHPNISRFRRKGKIEERISAKGLHVLIELHRKYIIDFASLDIQHKISEAENAMGSLRDITRSMAKKTVQNAHRQQFLINVGYMIDAARAIAYLHSFSPAFVHRDIKPDSFLVDSDGSVKLTDFGASRTLTNTRSASGHQHEHEIPIGLIGNQQAEKKTHKGPRGMAEIMGNLRTAPEYMAPEVIRSKHAGTSKY…
PAR_G005422	Protein kinase	Pythium arrhenomanes		937	MATNATVASAQPKLPPLPEAPIFDAPGNPYISSLLNGTHVPAFEGLTPEQVYHAQLKVVETILRAIKKATFKLSLTIMTVWLLMLLTCSLLLVQIRRNRHAALRGDATATSKIILPAFEPLLWLLCGINVMYLVVYGVMLATDDYLVYVTRVSIEIIYAGKQFNFTLVPIFMMQHSLSLKALGRAVVHTLLLSMYTVPIVWILNTYAPRDRERLCYWILIACRAPVLLYFLVRFVFPPARASVQTFREFCGFIVAMMLLVFSAGETYRENHVHTATALGWVITIYSMALPIFVWRVLRADTEHWRGIGKRAVELQTTFRRKNGRVDERVSSQGLHVLIEMHRKFIIDFAHLQLREPISEAGENDNAATVYRGFLHTKKIPVAIKVYMPADFTEDTVAAY…
PAR_G005799	Protein kinase	Pythium arrhenomanes		918	MTYARTLPPLPEAPVFDMPVIPILNPSLNATNFPPFAGMTEDQIFGIQLGVANAVLRGARQAALSLGLTLMLGWLLMLVTCGFLLFNVRRNRHRALRGDVAAAHKIVLPAFEPLLWLLCGANLLYMVAYSPVLLTGNYLTYLTKISIEIMSAGKHFNFLLVPIYLLQPSLSIRALRVALLQTVVFSSYAIPVPWLLNTYLAHEHERLCYWILTVSRTPVLLFFCYLFVWPPSRASVRTMREFCGYVITMILLLDCAAESFHRGSNDVASTLGWVIMGYTVGLPVVVWRVLRADTEYWRGIGQRAVELQELFRRKNGKIDERTSSQGLHVXXXXRKYIIDFAHLQIRERLGEGDGAVSVFRGFLTTKKIAVAIKAYMPSTFTEETVAQFSHEAALCGSLV…
PAR_G005801	Protein kinase	Pythium arrhenomanes	Truncated gene model	351	MSAEAIYQVRRRFVEAILASRNESSRSLSIALLVAWMSMVLLCAWLLVRIRHNRERALRGDQLAAHKIVLPAFEPLLWMLGGVNLGLIVAYGALLAANDFVVYHDRVAMEGAVAVKQINGLLVVLYMVQPSLSLRALRSAMCLAILLAGYTIPIVVALNAVATQENQLLCYWTLLASRCILVIYLINLIACPPARASVRSFRLLCLYTIILIAMMSSMTEVYHRGAADLARGVGWVIAIYSMILPLCIWHVLRADTEHWRGVGKRAVELQHTFRRKKGKIHERVSSQGLHHAAEYMAPEVIIANHDGSSMYDEAADVFALGMMMQGQVPARLQLYQPAKVINSSHQPPPTT
PAR_G006354	Protein kinase	Pythium arrhenomanes		1450	MAHMSSLPPLPQLPEPPIFDAPYDAKLMAVLNGSSFPPTMPADAIYHAQLSVIQAILADLKETSVNLSITLMVAWLLMVVMCGFLLGDADAARRIVLPAFEPLLWILGGANLTFIVTYGVLLAASDYLTHQDRLTIELAVAVKQLNGLLVPMYMLQPSLSWRALRRAVVQTLLLSGYSIPVQQLLSVVATQDNQRICYWTLMAARSLVAIYLLYLVVRPPARASLWTFRLFCLYVVSMLLMIFSIAEAFHRGRIEAAKTIGWAITVYSMVLPVCVCLATYTAQYMAPEVITAHHAGTATYGEAADVFSLAVTMWDVLHPGKAKYPLGSSTKTTSTFGRTTYGHQRDSEVFELVMTGSRPPMDPLVHAGLRGLIEAAWQADPRKRPTAQALVASLETIQE…
PAR_G006355	Protein kinase	Pythium arrhenomanes		535	MNAMDPKPNDLAATSFVPAVAATLAPLPNASAHTRQTGTPKIATECFYSGRQFVFLLVMVFMHQKSVSIPALCRCVVISLVLATYTIPFVIYTTYWGDAAHTDTYYQIQRMLRLGLVAWYVYIFVRPPSRASKKSIREFCGFTFVYQAFSLTSTELVHAGFVDTATMVTNCMLLWSALCPLVIWRVLRADTEHWRGMGKRVCALQTMFHQRNQIHEHVSSEGLHHPNIVTFHGLCVCSPTICLVFELCQGSLESVLRTNSSQRRPKPLALNHQTQSIQVGYMVDAARAVAYLHSFSPSFLHRDIKPANFLVDSEHNVKLSDFGESRSVVTPLGDRESIHSRGKRDDEMYAPEIAGGIVLPPTVLEMRETAQYMTVKGTVEYMAPELISGKGGFACYGEA…
PAR_G009098	Protein kinase	Pythium arrhenomanes		854	MNRRLQQTRDGTSMTAPSMDPAAILEMQRTALAKYRGLLLVLALGYALIFLLSVTLIVYLRRNRTVAFRGDSSAARKLILPAYVPLLVMLMVMAIVYSIFFWVLRALTEDVTKAASAVESEVYYSMRLFFMLIVVVYMYQKSVTTPALKRATLLTFVLSTYTIPVVWLVELYAVSDTVRHWAPQCARVLIVLGCLWVFVFPPERASKRSLREYIGFVLVYFALYLTYSELFSQGRLDDGFFVAYANILWGALCPLVIWRVLKADTEHWRGLGRRAVALQTLFRQKHRMDERISSRGLHVLIEMHRKLIIDFAVLELKHKIGTGASAIVFNGVLHSKTPVAVKVYSPTELTDEVVAEFSHEAALCGALHHPNIVYTPSDFTEDTVAGFSQEAALCGALHH…
PAR_G012203	Protein kinase	Pythium arrhenomanes	Truncated gene model	373	MDADPSGVTQALNATLALLAPNATLPRDFNVSTALHWLTILNSSIATNNVTGVTLLLKELNITTPMPTVLKPLAPLANATADAEKAKMAKLAAQKAYLLYLESRFHTLQLFLIAGYGIMCALSVGLVCYLRFNRSVALKGDTGAACKIILPAFEPLLVVIGLATGMYTLFLCLALATGMFDEAISKLWTEVFYSGRQFVFLSVVVFMLQKSVSGPALRRSMLITLALSTYTLPIVWYMVTYGAPEDMYAVLTVSRSFMLLLYTYIFVRPPGRASKRTLREFCVYAYLYYALLYTYNELFRQGKVEPGFNLTYANLLCGSLCPLVIFRVLKADTEHWRGMGNRAVSLQLLFRQKNNLPERVSSKGLHVLIEMHR
PAR_G013085	Protein kinase	Pythium arrhenomanes	Truncated gene model	278	MAAITSTFPPLPYVPEPATFDSPYAYKIAAAFNDSSFPPKTPPQVIYCTRLKVVELVLASRKKSAESVAINLLVAWVSIVLLCVLLLVRIRRNRQRALLGDADAASKIVLPAFEPLLWTLGVVNLVLIVGFSVLLVVGDVSEYYNRVTLELAIGVKFFNGLIIVMYMLQPSLSLRALLRSVFLALLWSGYMIPVVLVLNALATPDNQRVCYWTLIASHEVLLAYLLWLIVYPPARASVRSFRILCGYVVGMNVLLGLMGESYHRGNIETTKALGWAIT
PIR_G000242	Protein kinase	Pythium irregulare		604	MAPVMSPDHAPAIQASVIIKFRNLIVALAIGYGMICLLSTLLVLYMRHNRNVAFRGDASAARKIILPAFEPLLWLFSAVSFTFSAYFCGTLLFDEIKVTASKVETEIYYSGRLFVIIVTMVYMYQKSVTTPALQRTVAISLVLCTYNLPIVWYTSTKCSPDIAYYVPTFTRMPVPLLFLWAFINPPARASKRAIREYCVFVFIYFALFVTYSELFWQAKVDAGFTVTFLNIFWGSLCPLVIWRTALYGEAADVYSLSITLWDIVHPYDEKYPEANGNHFKIFESVLAGKRPPISDVCHPEVKRILCEAWEAQPDRRPSAQYILMSLETLKQELVSEVAGVLAESVEKKVMATKKGTVMEKSISGQLLMQRMLEFDFVETVEEASRMGNGLMSAGFLHHV…
PIR_G000243	Protein kinase	Pythium irregulare		892	MAMNASEIVSNITSSVANATAIAAEEAAKKAAIAAATKQAVLAYLTHKIYVLQLFLLAGYGIMFFLCVSLIIYMRYNRNVALKGDASAARKIILPAFEPLLWILGVTTGIYTLFFCLALESNLYTFGISKLATEVFYSGRQFVFVVVVVFMLQKSVSIPALRRTVLISLVLSTYTLPIVWYMVEYGDPNDLYWVLTSSRALLLLLYTYVFIWPPGRATKRTLREYCVFTFIYYALLFTYNEMFHQMKNDLGFSLTYANLLCGSLCPLVIWRVLQSDTEHWRGMGQRAVALQSLFRQKHNINEHISSQGLHVLIEMHRKYIIDFAYLELKQRIGVGASAIVFNGTLHSNTKVAIKVYTPSDFTEETVAEFSHEAALCGALNHPNIVKFYGMCVFPPTICL…
PIR_G000244	Protein kinase	Pythium irregulare		871	MIAFMLASVAENEMLASVVLGNGSGTGSIASANSTDTAAVAPVAAAKQAAQAAAQKAILEYLGRKFHLLQIFLLLGYFAMFLLCIMLLGYLRHNRNVALKGDSTAARKVILPAFEPLLFILGIATGLFATFMVLALALNWFKYTIPALVTECIYSGRQFVFLMVVVYMLQKSVSIPALRRTVAINLTLSTYTIPLQYVLSHSDGKESSKTVSYFVLTAGRGMLMFLYLYIAIWPPGRASKRTIREYCVFAFIYYTFTFTYGELFRHNRMEEAFAMTYVTILWGAMCPLVIWRVLKADTEHWRGMGQRACALQSLFRQKHNMDERISSQGLHVLIEMHRKYXXXXQVKQKIGVGSSATVFNGLLHPNVPVAMKVYTPSDFTEETVAEFSHEAALCGALNH…
PIR_G002621	Protein kinase	Pythium irregulare	Truncated gene model	275	MNDTVMSSNGSAISASGIVTSMVNSTLTATNGTVTEAGISKETTLHKAAQTTRLLLGFIEAEFVMLWLLCLILVVHVRYKRAAAFKGDDNAARKIILPAFEPLLVVLGAFNGACMVSMGIAMASGCFEKAVPSVVLEASYSAHQFGIVLIMVFMLQKSVSLPALRRATVISFILSGYTVPYIGWVTSYGDPAKQIEYIKGLHVLRALVQLLSIYVLIWPPSRASKRTLRELAVYSIIRYLLALLHMVFVTNPATREKSKYALYATLSWIRTQVAE
PIR_G003185	Protein kinase	Pythium irregulare		482	MLRPGHSSTSTATATTSTAARTSLLTPSQLQTQRRTQRASTHTTGTNSQASASDLANSRLALQLSQQNRSTVARPGRRRRRHNSQPKAAASTRILRVACFSDMAFSITGAVVTGVQLFAPKHMADFQLIFWAQAPHWCGQIASFLWMATLGLYIAKKDNRAAFDVAIAHAIIWLLVVFYWVLELYAMYYDKSALLLTAKIIWKVLAILCFLIVGVSWALFATRWRLQARRKGAMVLSKILSYAIAFFLFVSPIVIVDLGKRPLIKDDLCPMRWKLLIVTCWHSDPAKRPTIQQVINNLQRIAREEVWDTTGPRFTGVSSQFSATQSSYSQSSFVSSTVSASYMDSPPSILGGSSLLRGSSLVSGSLILGGGLGGTATKPTRRNQWSRLSDTLEEQHQFV…
PIR_G003448	Protein kinase	Pythium irregulare		552	MHAFAMSADGGSGETEMHDPDVRHRLQFHAWEVCVSYLVMFLFSTVLLKYTAFINHQLTTAGDLSFKPKAILPTFRALLWTLTCATLVLICLNLVLIFIFSNDNMDINVYIGILYAGRHFVLVLAPAFMYQKSLSSAALMRSSLATTGFTFGALPLFLIPQIPTPIELYLSFGIILVFFVAMAWRPAPRASFAVMRRYAIFALVHVFLAIAHVVCVHLEIVDSGSPFSSVSSVWTSVTPLFVWQLLKSDTEYWRGKGAKSIELQQFFAKRIKRTAALSPYDAFDYSSNEVVRKVSFHPPYSERIDVYALGMAFWQLLHPKVELPKPGSDAYNDAEWRPLFHDSVPADVQELIESTWVSDTRARPTALQVVKKLEAIQQKALADNLDCVATASHTYNELL…
PIR_G004629	Protein kinase	Pythium irregulare		791	MRKTAHRVIEALFFSVILTDWLFACSGVIAHVMRLVMGYTSMTQGVAGVTVDAVFHLSFLAAVVWSPILAAFVLTGGNSKFFVRTSWLVAWTLGGVYGMAWAGELQMAASASSTESEKERAHSFLSYFQAMVFCVSFALVLAAALVLYGRKFGWLEPSPRLLLQEKLMQYVLMISLLQLPYMISSWIGRNSVPLPFVYVADCLIFSVPVLNAYMYGVQPDCWRLTPPTTEELIDEVNLYASDKVALEELDGLSDIKFIAEGGGGAVYKAQWLGIDVAMKVIKLPNAGNDKELYETIIQNSEHAFIEEASICARLRHPNITLFIRAGHYQGKLGILTEYCARGSLKDVLKKHFPLNWRRKVSLALHVAKGLTYLHARNPTYIHRDLKGTNILVTDTWQAK…
PIR_G005168	Protein kinase	Pythium irregulare		521	MASTTNATTTGQPGPGPDLNAAAAAKAQVMQALLQYLSDRFDVLQYFLLSGYGIMFTLCVVLICYLRYNRNPLLWILGVATGCYTLFFCTALATNFYTTDISKLATECFYSGRQFVLVIVVVFMLQKSVSIPALRRTVLISLLLSTYTIPIVWYMVEYGDPLDFYWVLTVSRALMLLLYTYVLVFPPGRASKRSLREFCLFAYVYYTFLFMYNEMFHAQKTDLGFSLTYVNLLWGSMCPLVIWRVLKADTEYWRGMGQRACALHQSEPTTTATAVNPSFSGECIAKYLEARGAVLSDSGEAIRMGNALMDAGLLHHVKHARPFERNPNVPYFFDEDTIRFCHPIAFLEPFDREDDGDEEIGREERRKATEPNPHTGVSPSGLTAGAASLAHCHNNNKLS…
PIR_G005170	Protein kinase	Pythium irregulare		880	MRTAALYLAAVTASADLLVGDPIVGDESKNSGEVATSNQQSQRAFWSQMIMLIGYAAMFLLCVALITYMRVKRHDAFKGDEKAARKIILPAFEPLLWILAATTGTYVSFFCITLSTHYYREYPPKRDLEIFYSGRQFVFVIVVVFMLQKSVSLPALRRAVVIAFFLATYTIPIVWLLTAHHDPAGPVVFWGQTLSRALLQIFFTYVFLWPPGRAQRKPLRQFCVFAFIYFGLTMLSLLLARFKLKICSRVFGYIAMGWATFCPLLIWRVLKADTEFWRGLGERACAFQNMSRQQTQLDERISSRGLHSLIEMHRKFVIDFAHLELKKKIGVGANAIVLNGVLNSTTPVAAKVYTPQNFTEETIAAFSHEAALCARLCHPNIVKFHGLCICPPTVCLVSE…
PIR_G005273	Protein kinase	Pythium irregulare		928	MVTATNSSGSLADLIANMTDIVTKNATSVPASSPNASVIATTLAPLLSNGSAAADSNATAAVTPSPAQLAGIAAKKAYLVYMTGKIHTLQLFLLAGYGIMFFLCIVLIAYLRFNRNVAFKGDESAARKIILPAFEPLLSILALATGIYTAFFCTALLTNLYTYEITKLATEVFYSGRQFVFLSVVVFMLQSSVSGPALRRSLAITFVLSTYTIPIVWYMTTYRPPTELYTVITASRAPMLLLYTYVFIRPPGRASKRTLREFCVFAYIYYALLFTYNELFRQKKVDEGFTLTYANLLCGSLCPLVIWRVLQADTEHWRGMGQRAVALQRLFRQNKNLPERVSSKGLHVLIEMHRKYIIDFAYLELKQRIGVGASAIVFNGLLRSQIPVAVKVYTPADFT…
PIR_G006656	Protein kinase	Pythium irregulare		449	MLRRALAVAVEALASASSSASSSASNVLSLPLAASNGTNDVHVLPIEAAEAHEDASWLQAWMKKRTTDLVLFVIGISDFAFAALEALKQYLQFSYLGLMLSALSRFGFFTSLYWILCLSLLIRMGSPEHLYVRRNFLISLCLAAVYGCMFSTLQAIENRVAYTMNAVVVLFMQVGLLLAIIANIRFVQRSRMNDNNHGKVVIRRLMGYCVCAAFLTLPFLVATVASQRHIAFGAVTESLNFLLPITNAVLFGTGLACWQRKDDASVSDPKDLDRKTESLHNGPQLIASLHEMITEGPVVKIGEGSSAVVYKTQWLGTTVAMKCIRLQGAEAADFQELYMTYVSDVQSEFCDEAALAAQLRHPNITLFMKLGSYKGSMCLVNEYCARGSLRDVLKANPLL…
PIR_G007915	Protein kinase	Pythium irregulare		890	MSGATSTDDESGTEYTDGEGKRRPKWWKRMVTMRSAKRPRRNEQQILIDQELYVRSILESYSSSLSSNRMSSSARYTDSALTELTSEEAMYLAQLETPNQFELDEEELRQIQNQRTIGVGDDEDDHEARNRRRIQRRITKEALRAKQLEKSQHLARTRKKLFLFMLCIGMTLSGFIVAAVMIAKVGIDARTTAANNSSGKSNSTDGSNSTVTAPTPTPVTATPTPVTTLAKDNPLYESLNGTLPPRTARSGISLIGSSSQDSSASGSTDEGETGEDDVETSSVSRRLYTYVHCVLMSLSLWMSLVVIGMHITFRSFRTYSLPLVLELSFVQCGYWITSLLRVQFVNESVDDIAYLFFCMAESFFNFGQISFTCAIAFNMYRSVVSYADVLLDSHSAKQR…
PIR_G009734	Protein kinase	Pythium irregulare	Truncated gene model	256	MSDSSNSSSLSTLSPQTDDTAALQTTKITSLCYVLLITYSVLCFLCVTMVVYLRRNRSGALCGDSNAARKVLLPVFEPLLWILGVATGSYSVYFATTLTISFYPPELPSIPSESFYAGRQFMLLLVVIFMLQKSVTLPALRRAVGITFLLSVYTIPVAWYVVQHNDASNTSNTSFNYWFLTLAHALTFPIFVNVLIWPPGRLSKTALRFYCAFAIVQHVLEYSYNAAFYKLQVNLAFNLAYVQLAVGCMVPFFVWR
PIR_G009737	Protein kinase	Pythium irregulare	Truncated gene model	293	MLRQRHFEQPSGPHLGSDASLWFPWHLAATARVLQVELLAENAATVSANTPTPTPSLVSEQYVETNLVALSAVLLASYSVMCLLCVALISYMRYNRHAVHNKGDSTAARKILLPAFEPLLWILGVTSGGYAAYFAVALSIEQYQRDIPSIASECFYAGRMFVLSLVVVFMLQKSVTIPALRRAVMLTLLLSTYTIPVTWYIVNHKQPERADVNFWLLTIAHLLILVPFVYVAVWPPGRASKNTLRQYCAFVVVQQLLDFAYMAAFYQTKIELGFAFIYADLLWGSLCPIFIWR
PIR_G011081	Protein kinase	Pythium irregulare		852	MNATAMPSNSSAISSSGVIASVANSTLAAANRTLADPHGPSETTLLKSAQITRLLLGFILLEFVLLWLLCVILVVHVRYKRAAAFKGDDSAARKIILPAFEPLLMVLGAFNCAFILVMGIAMASGSSDKTVLSAVLETNYSAGQFGFVLILVFMLQKSVSIPALRRAVAIALVLSGYTIPYVWYVTTYGDLTKQLSYVKGLHGLRALVLLLSVYVFIWPPNRASKRTLREFAVYSIIRYFLALLYMIMVTSPNPATRANSKYALYATLFWIVFIPLVIWRVLKADTEYWRGMGQRAIALQDLFKQQNHIHEGVSSEGLHVLIEMHRKYIIDFAYLDIKQQIGVGSTSTVFRGTLRSKYRVAVKVYQPSSFTEDFFGMCVSPLTVCLVFELCQGSLQDVL…
PIR_G011184	Protein kinase	Pythium irregulare		867	MVEAVPADPLTPEQHEQHEHAVTWARNQFVAMATSYSLIFVLSTMFVVYMRHNRSSAFRGDVDAARKIILPAFQPLLLLFSTVSFMYCMYFWLTMLLTETNTTESTLETEVYYSGRLFIMILTMVYMYQKSITTPALQRAVAVMMVLCTYNLPIVWYTSTRCSVDTAYYVPAFTRLPVPILFACAFISPPARASKQAIREYCMFVFIYYSLFYTSNELFRHNKADAGYMIGFIKIFWGSLCPLVIWRILKADTKHWRGLGQRACVLQSLFRQKHNLDEHVSSRGLHVLIEMHRKYIIDFAYLELTQRIGVGSSAVVFKGMLNSKTLVAIKVYTPRVLADDTVAAFSHEAALCGALHHPNIVKFYGMCVCPPTICLVSELCQGSLDDITRALARRKHSSK…
PIR_G011655	Protein kinase	Pythium irregulare	Truncated gene model	271	MSSNSSAIASPVDIAATLVNSSLSVANKTLSNVGPPTTEHSLDKAAQATRVMLSFFLLEYAAIWAICVILIIHVRYNRAAAFKGDDNAARKIILPAFEPLLVVLGVSNALVVAFLGSTLGTGFYDLYVPPVVLETLYSTHQFGFMLILVFMLQKSVSIPALRRAVVISIVLSGYTIPYIWWVTAYGDPAKQIKYVNWLHLLRAVVLLLSVYVFVWPPSRASKRTLRELAVYNFLRYALTTVHMVIIMNPATRDNGKYALYATLIFVAFNPL
PIR_G011834	Protein kinase	Pythium irregulare	Truncated gene model	275	MLRGNPSISPQPTIIVGLVNSSPFIAAANETMGGAGRPPEGSIDRAAASTCLLMMFFLLNFIVIWLLCLTLIVHMGYNRVAALKGNGTATRKTILPAFQSLLVVLGVFNGFFMAFLAITLATEFYDKSVPPVILETLYGVQQFGFVLILVFMLQKSVSLPALRRAVAISTVLSGYTIPYIWYVTTYGNPANQLTYLKWLHVLRVIVLLIDIYVFIWPPSRASKRTLRELAAFNVVRYGLTVIHMTMITNPATQEQSKYVLYALLTWIAINPIPIW
PIR_G011835	Protein kinase	Pythium irregulare		859	MRKGIKFASAPAQIIAAANLTKTQEQHALLASFVERQPQYFVIQFTVLLVAFALLIAYSRHNRRAALKGNVIASRKIVLPSLEPLLWVLCFVSAISAAGFTVGLVQQAHTANVSKLVNEIAYSGKQFVLVAVLAHTMQRKFSASSLRANILLSMILSGYTIPVAWCLNSASKSFPSTWGYFWALSATRAIILLFYVKIVICPSSSRASKSSLREYCAFVATSHVLSLAIDAISHLSGGTSADALAYANLGLMALCPLFVWRVLRADTERWRSTGLRTCDLHSKFLLELKTHAIRISRVQFLQERISPQGLHLRVEMQQKFVLDFGSLEIKQQLSSSSHSSESGRNYCRVYAGVLHSRTAVAVKVYTPTNFADESLARLSHEAALCGALHHPNIVRFHGM…
PIR_G013320	Protein kinase	Pythium irregulare	Truncated gene model	308	MEFDGVIPTDLPPEQIAVYLAAIAEYIQSKIEGLSVVLLITYSILCMLCVILIVYLRHNRNGALHGDSDAARKTLLPAFEPLFWILGFAIGAYCIYFVVAFSIKFYPTVLPSVHTECFYAGRQFVLILVIVFMLQKSVTIPALVRVVGITLVLSIYTLPVAWYIQTHNDPSFTNRDFWIQTISHAFVLPLFLYVMVRPPSRSSKAALRRYCAFALAQHTIDISFNYAFNELKIDLGFGLAYAELALGSLCPLFVWHALKDDSEHWRGLGQRACVLQALFRRKSNVHEHLSSEGLHVLIEMHRKYIIDF
PIW_G000832	Protein kinase	Pythium iwayamai	Truncated gene model	365	MNSSAMASAAANASESAVVAIVSNVTAPIANATAIAAQQAAKAAALAKKQAVIAYLTHKIYVLQLFLLLGYGIMFALCVALIVYMRYNRHVAFKGDASAARKIILPAFEPLLWLFAAVSLTFSGYFCVTLVTAQIRVTASKVETEVYYSGRLFVLILAMVYMYQKSVTTPALQRAVALSLLLCTYNLPVVWYTEAKCSPEAAYYIPTFARLPVPMLFVWAFISPPARASKRTIREYCVFVFVYYALFLSYSELFHRGNLDAGFTVTFLNIFWGSLCPLVIWRILKADTEHWRGMGQRAVLLQSLFREKHNLDERISSRGLHVLIEMHRKYIIDFAYLEIKHKIGTGASAVVFNGMLNSKTPVAIK
PIW_G002440	Protein kinase	Pythium iwayamai	Truncated gene model	287	MQLMLVVLLAGSSALCLLSGLLIAYLRFHRYEAFKGDSDAARKLILPAFESLLWLMTSVNLTLTASFSVMLALGVEFTQLSLVASECVYAAQQFEVFVVLVLLLQKSVSLPALRRTAIITLLLSTYMIPVVWGVHSLVHSGSSSSDPASSLHLDVSEIVILLARVLVFALLVYVVVRPPVRASKRTLREYCTFAAIYQTLLVASQEALQLHERHTGGDKLQYTLVCLSQWWGLLSPLVIWRVLKADTEHWRGLSHSVYQQQTSSNNSNASASAAHIILERISSEGLH
PIW_G002999	Protein kinase	Pythium iwayamai		912	MDSSPPVRSAADEGEDAVRTPTHKPFASNNSRKLAENAYDGAAPTSSNNRFLTMTGASSTLSSFASSHNSQLSSSASESEFTDSDGSRKPKWWKRMVTMRSAARRPRRDQAQILLDQELYVRSILESYSSSLSSNRQSLSAALAGLNGEPSPQHCRDRGVSNEELTSEEAMYLAQLETPNQFELNEQELQQIQNQRTLGMAKEALRAKQAEKGQHRARTRKKMCLFMLCIGLTLSGFIVAAILIANTGISARVAAASASDVPAPTPTPVPVTTLAKDNPLYTQLNGTLPPRIARSGIDLLNNTTSSGSGSADADASHTSSAAKRVYTYVHCVLMSLSLWMSLVVIGMHLTFVQCGYWITSLLRVQFVNSSVDDIAYLFFCMAESFFNFGQISFTCAIAF…
PIW_G003648	Protein kinase	Pythium iwayamai		603	SLPSRHQLVGLSCLACVPESSTSIPQPLVDPAALQAAALFAYLQTKITGLCVVLLVTYSVLCMLSFAMVGYLRRNRSVALRGNSSAARKVLLPAFEPLLWILGFTTGAYSNYFAVTLLVNFHPPQIPSIPSERFYAGRQFVLLLVIIFMLQKSVTLPALRRAVALTFVLSIYTIPVAWYIVTHNEPENADLNFWLLTIAHAPTTPIVVYVFIWPPCRSSKTALRLYCGFAIAQHMLEHAYTAAFKLLQLAIGCLCPFFIWRVLKDDTEHWRGLGQRAVALQSIFRQKHNINVRPELDPLLRPTLRELLALSWHQDHWRRPSALAIVETLERVQEEVSFMFVQELSDELQPDMALFKLDELVVRSVSEQAAAQHVKSSRAVASMREALRLGNMLMSAGFL…
PIW_G003649	Protein kinase	Pythium iwayamai		782	MSSTAPASQETSVTNAATKAQAMKALLAYLSKRFDVLQLFLLTGYGVMFSLCVVLIIYLRYNRNVALKGDVGAARKLILPAFEPLLWILGVATGAYTLFFCTALTTDFYTTEISKLATEFFYSGRQFVFVIVVVFMLQKSVSIPALRRTVAISFVLSTYTLPIVWLMVEYGKPADFYWVITISRALLLLLYTYVFIRPPGRATKRTLREFCIFTYVYYALLFTYNEMFHESKTDLGFNLTYANLLWGSLCPLVIWRVLQADTEHWRGLGQRATALQSLFRQKHNLDEHISSQGLHVLIEMHRKYIIDFAYLELKQRIGVGASAIVFDGILHSSTPVAVKVYTPSDFTEETVAEFSHEAALCGTLHHPNIVKFYGMCIFPPTICLVSELCQGNLTDVTLA…
PIW_G003651	Protein kinase	Pythium iwayamai		791	MPSTRSSAALYITVATASAESLFGDPLVGDVKSSVAVETTSERSARAFWGQLVLLCGYGSMFLLCVTLLTYMRVKPTTGSYVAFFCTTLATNYYHEYPPKRDLEFFYSGRQFVFVIVLVFMFQKSVSLPALRRAVVISLFLATYTTPIVWILTSYYDPAGPVVFWGQATSRSLLQIFYVYTFLRPPGRAQRKPLRQFCVFVFVYYGLTLISLLFARFKLKVCAAVCGYIAIGWAAFCPLLIWRVLKADTEFWRGMGRRACSFQHMASQNVHIDERISARGLHLLIEMHRKFVIDFAHLELKKKIGIGANAVVFNGVLNSSIPVAAKVYTPQSFTEETVAAFSHEAALCATLHHPNIVKFHGMCICPPTVCLVSELCQGNLEDVMIAIAKRPQPASRQQA…
PIW_G003652	Protein kinase	Pythium iwayamai		971	MIAFMLATENETLVNGLVSAGSSASAIAIANVTASPVAADEAKKAAQAAATKAILEYLGRKFHLLQIFLVLGYFVMFMLCVSLLAYLRHNRNVAHKGDSTAARKVILPAFEPLLWILGIATGMYATFMGLALMLNWFEYTIPGLVTECIYSGRQFVFLMVVVYMLQKSVSVPALRRTVAINLVLSTYTIPLQYVLTSVEDGSDASQTVAYFVLTAGRGMLMFLYLYIAIWPPGRASVRTIREYCAFAFIYYAFAFTYGELFRHNRMEEAFAMTYVTIFWGALCPLVIWRVLKADTEHWRGMGQRACALQSLFRQKHNLDERISSQGLHVLIEMHRKYIIDFAYLELKQRIGVGASATVFNGIMHPLGSLDDITCATARRKHHINRQQHLINLGYMIDAA…
PIW_G005522	Protein kinase	Pythium iwayamai		609	MFNTHPLAQRTHATAPATSASFHSAVTHASTPAGFKVITSSSTTTTSAFAMSLTAAEADQLDGERHDRRVHQRLQSHAWEVCVSYLVMFLFCIVLLKYTAFVNQQLTAGDLSFKPQAILPTFRALLWLLACATLVLICLNLVLIFAFSDDSLAIDMYIGLLYAGRHFVLVLAPAFMYQKSLSSAALMRASFVTMGVTFGALPLFLIPQLPTAIELYLSFGVLSVFFVMMAWHPAPRASVTVMRRYALFATVHIVLAIAHVVCVHYELLQTGSPFSSTSSVWTSVTPFFVWQLLMSDTEYWRGKGAQSTELQQLFAKRIKRTAASSPYDAFDYSSNEVARKVSFHPPYSERIDVYALGMAFWQLLHPKLDLPKPGNEAYNDPDWRPQFHDSVPADVQRLI…
PIW_G005940	Protein kinase	Pythium iwayamai		860	MQRHSATSLSPGGLLRFQHQFSATRFLQEAHAHAQTPSPSLVSEHYVQTNVIALSVVLLVSYGIMCLLCAAMLVYMRYNRHVAHNKGDSTAARKILLPAFEPLFWILGAATGAYATYFAIALSIEQYQRDIPSVASECFYAGRMFVLNLVIVFMLQKSVTLPALRRAVALTLVLSCYTIPVVWYITRHNEPEHAKLNFWLLTLSHLLILALFVYVAAWPPGRAAKNTLRQYCAFVLVQQILEFAYMAAFRQNKIKLGFAFIYADLLWGALCPIFIWRVLKDDTEHWRGLGQRACALQSLFRQRTNVNERISSQGLHVLIEMHRKYIIDFAYLELKHRIGVGSSAVVYNGVLHSKTPVAIKVYTPTTVTEETVAEFSHEAALCGALNHPNIVKFYGMCVS…
PIW_G006348	Protein kinase	Pythium iwayamai		815	MVATPQRVHVAAAPKEQQIRELDEHEAARMTSAYQRLHTPNNSTATTSGNTTTRKSIPSDQHAVVKSPHHQGIAITNNDNEDEDDEDDDEDEDNPLKRTRRARAASARSSTSSTSTAMLLSENNASPWAVNGRMNPSRDLNRLTNRFQDVRLEESYQLYSSTCDFPVARHIMLFLLAFELGAYVLYVYLKHTCAASQAVARAHASTQITFAATADKSAPGCFSYDLNQHVEAKYMVLLWLFAPFALAYGLVPIAYFERSMRLRIGVYYLRRRWKEIATVVLLLWSIGLAIFMSQTLTKMRAQFQTHVFRNSTCGRNLSVPVDWYEESNWKDVNKKLYEDHGMNVREWIFVYDSKVAYSVIVAVLAALSALVGIMSVSMKLDFTHVLLVCFSQAVSTLLL…
PIW_G006982	Protein kinase	Pythium iwayamai		766	MGLDCFATSVPSFILEAMYSAHQFGILLVMVFMLQKSVSIPALRRASVIAFVLSGYTIPYMWWVTNYGDPAKQIAYVKGLHGLRAVVLLLSIYVFIWPPSRASTRAMRELAVYTFIRYGLAVTFVMMSVNAATRPNAKYCMYAVLTWNSLIPIVVWRVLKADTNYWRGMGQRAVALQGLFKEKNHMHEGVSSDGLHVLIEMHRKYIIDFAYLDLKQQLGVGSTSTVFRGTLKSKFRVAIKVYQPSSFTEDVIAGFSHEAALCGLLHHPNIVKFFGMCVSPPTICLVFELCQGSLDDVMRVHARRQYEPARQQLVINVGYMLDAVRAVAYIHSFSPPFIHRDIKPSNFLVDADCNVKLSDFGESRTLTKLEKAQTQRQQQETQLQIQPQGRQSNRGSGGW…
PIW_G007594	Protein kinase	Pythium iwayamai		942	MRTLRSSNLVVSMSAQIVSLLNDSVVPALNDTIAASSSDPQEAALRAAAQSAHVLMVFFVMNFSVLWLLCVALVIHVRYNRAAAFKGNDVAARKIILPTFEPLLIVLGFLNFAFALFLSITLLTGFYDTSVPPVVLESVYTGHQFALMLILVFMLQKSLSIPALRRAVAIAFVTSVYTVPYIWWINANGEPSKQLYFLKWLHVLRALSMLLSVYIIIWPPSRATKRTLRELAIYNILRYLLTTVYMLMATYPATRENSRYALYVTLTWIAFTPLVIWRVLKADTGYWRGMGQRACALQSVFRQKTQMHEKVSSEGLHVLIEMHRKYIIDFAHLDLRQQIGVGTTSTVFQGVLQSRLRVAVKVYQPCNFTEDVVAGFSHEAALCGLLHHPNIVQFLGMCV…
PIW_G009272	Protein kinase	Pythium iwayamai	Truncated gene model	302	MDFADIPTDLPPEQLAMIYAAIAAYIQNKIQGLSIVLLVTYSVLCVLCIALIIYLRLNRNGALRGDSSAARKTLLPAFEPLLWILGFTTGSYCLYFIVAFSIEFYPKTLPSVHTESFYAGRQFVLLLVIVFMLQKSVTIPALVRAVGLTFVLSTYTLPIVWYIQTSTFDLGLMNRNYWVQTVSHACVLPLYVYVMVWPPGRSSTTALRRYCAFALSQHALDFAYSTAFNELKVDLGFGLAYAELAVGSLCPLFVWHVLKADTEHWRGLGQRACALQALFRQKSHVHEHLSSEGLHVLIEMHR
PIW_G009591	Protein kinase	Pythium iwayamai		644	MVVSSNSSGSLAELIANVTGAILQNATTAIPNPSTAVNSLAPVLSNASHVAATPSPAQLAGIAAKKAFLAFMLRKIHTLQLFLLAGYGIMFLLCVLLISYLRFNRHVAFKGDESAARKIILPAFEPLLTVLAIATGVYTAFFCTALWTNLYTYEITKLATEVFYSGRQFVFLSVVVFMLQSSVSGPALRRSLAITFVLSTYTIPIVWYMVTYRPVSELYSAITISRALMLLLYTYIFIRPPGRASKRTLREFCVFAYIYYGLLFTYNELFRQKKLDAGFNLTYANLLCGSLCPLVIWRVLQADTEHWRGMGQRAVALQRLFRQNRNLPERVSSKGLHVLIEMHRKYIIDFAYLELRQRIGMGASAIVFNGTLKSAIPVAVKVYTPVDFTEDTVAEFSQE…
PIW_G011680	Protein kinase	Pythium iwayamai	Truncated gene model	259	MNTTATPSNSSVVSPVSTIISTLVNSTLPVANKPLAAVGHPPLGARRKTDASARLLLNFVLLEFVLLWLLCFVLVIHVRFKRAAAFKGDNVAARKIILPAFEPLLVVLGVFNCICMIVMGAAMGVGYFDNYVPLSMLEAMYSAHQFGILLIFAFMLQKSVSIPALRRASVIALILSGYTIPYAWWVADYGNPTKQVTYIKWLYVLRAVVLLLSVYVFIWPPSRASIHAMRELAIYTIIRYGLAVTLVMLNVNVATRPNA
PIW_G013068	Protein kinase	Pythium iwayamai		426	MYTYAISKLATEVFYSGRQFVFVIVVVFMLQKSVSIPALRRTVAISFVLSTYTLPIVWYMVEYGKPADFYWVLTISRALLLSLYTYVFIRPPGRATKRTLREFSVFAFTYYALLFTYNEMYHESKTDLGFSLTYANLLCGSLCPLVIWRVLQADTEHWRGMGQRAVALQSLFRQKHNLDEHISSQGLHVLIEMHRKYIIDFAYLELKQRIGVGASAIVFNGLLHSSTPVAIKLCQGSLEDVTCAVSRRQHHPNRQQFLVDLAYMIDAARAVAYIHSFSPAFVHRDIKPANFLVDAENNVKLTDFGESRSLPRDIMNQNANTSAGAVSRTSSLSEHTAAEVQTSERPPSPSPFTSITTLGMQSSKSIAAQMTVRGTVDYMAPEIIKGKAGVALYGEAADV…
PIW_G014339	Protein kinase	Pythium iwayamai	Truncated gene model	144	MVGMSVAMNLGAFEKSIPSVVLETMYSAHQFGILLIMCFLLQKSVSKPALRRASAMALVLSGYTIPYMWWVTSYGDPVKQPTYVKWLFVLRAVVLVLSTYVFIWPPSRASTRTMRELAVYTIIRYGLALAHISMSLNAATRPNA
PYU1_G000133	unspecified product	Pythium ultimum	Truncated gene model	197	MELFLYYSLIGDAALFGLCGVVVVYLQYKRHKAFRGDASAARKPILSAFEPLLWVMAILSGLTFWFLVIWVSYFFDSSGRFVLLITPMLMLQKSISFPALRRAAGITLLLSTYLIPVVWVSRKLKADNTLAPGMQDVVSYTGLVLRLALLPIYVYVIVSPPARREYCVYVGIYHGLRLVGNYLTEDRIRHKGQYKLI
PYU1_G004663	unspecified product	Pythium ultimum		626	METLHVFLLLSWGSMVVLSAALIGYLRYHRHEAFQGDSSAARKIILPAFEPLLWVIAFPSLASLVGFIVILAVPILPQNVPLWVSECFNSGRYFVLLIVPVLMLQKSISFAALRRAVVVTLVLSTYAIPIDWAARKAKGTDRLHPSTSSAAHALPYIATGARFAILLLYGYMFLHPPARATKRTLREYCIYAAIYHSMLMISKHLADSRRHHKGHYELMYVSMVWALIGPIVVWRVLKADTEHWRGWGQSADFPHQLSCDLTGKGTVGYMAPEVIQGRAGLASYGEAADIYSLGVTFWDILHPGCEKFPHLKNNHLHIFEVILDGERPKFDYRHADRDAELHHVIELAWQTEPERRPSAQHLVRMLERIQERECARFAGELRYDILAEKENETSIAAAS…
PYU1_G004759	unspecified product	Pythium ultimum		953	MLLNATTSMPGAAVIVANTVAPLLTNGTPNSTTPAANVTSANQTKIAAQQALVAYLHRKIHTLQLYLLVGYGVMFFLCVVLLIYLRFNRHVAFKGDESAARKVILPAFEPLLAVLAVTTGTYTIFFCTALATNYYTYDISKLATEAFYSGRQFVFLSVVVFMLQKSVSGPALRRSLAITFVLSTYTMPIVWYMVTYRPASELYTVLTTSRALLLLLYTYMFIKPPGRASKRTIREFCVFAYIYYALLFTYNELFRIKKTDEGFTLTYANLLCGSLCPLVIWRVLRADTEHWRGMGRRACDLQRLFRQNRNLPEHVSSKGLHVLIEMHRKLIIDFAYLELKQRIGVGASAIVFSGILKETTHVAVKVYTPVDFNEDTVAEFSQEAALCGALHHPNIVKFY…
PYU1_G006031	unspecified product	Pythium ultimum		488	MEPFLYFLLIGDAAMFGLCSVVVVYLRYKRHEAFQGDASAARKLILPAFEPLLWVMAILSGLTFWFLVIVLAGHIPFTSVPQWVSYFFDSSGHFVLLITPVLMLQKSISFPALRRAAGITLLLSTYLIPVVWVSRKLKADSTLTPGTQDVVNYIGLVLRLALLPIYVYVIVSPPARASKRTLREYCIYVGIYHGLRLVGNYLAEDRIRHKGQYELIYVTTVWGMFTPFVVWRVLKADTEHWRGLGKSACALQRSKSMSGTNASESSLNTRVAPQQQRMQTTGRHAVATMLREQIVQSRSEAIRLGNLLMDAGVLHHVKHGRPFEDDKAASQVYYFDHNCIQMYEPPTISILEEASTPEQQEALASSTGMKRITHGLLHQDASALRRGRQTSGVRAEANS…
PYU1_G010331	unspecified product	Pythium ultimum		441	MTSDFPDPASGLVNVPDDSDDDSPGSEQHDDMVHRRLRFHTWEVCASYLVMFLFCTVLLKYTAFISNQLNAGDLAFKPKAILPTFRALLWLFAWAALVLICFNIMLNFFFSSNDLMNLDIYLALLYAGRHFMLVLAPSFMYQKSLSGAALMRSSLVTIGLTFGSLMLFVVPHFPSYVELYISFSVILLFFLRMALWPPSRASVAVMRRYAVFCLIHWRPHFAATVPDDIRELIESTWAEDTRARPTAAQVVKNLELIQQKSLAENLDCVGTAVDTSHLGAESSIYHEMIDGADAVRNLVSTNQVKRTWEGVRLGNAWMEAGFLHEEKHAAPFSNKPNMRYYFNTTPLQNDSIMSAADDESVIVIGMSTSTYDSRRRSHSFAPSRPKRCMCKMNARQVAA…
PYU1_G010942	unspecified product	Pythium ultimum		628	MLRRALAATADAEVSSSWISSWVYVQWTLLIAACIASLYLAIHSITLYQLKKRTTDLVLLVIGLSDFAFSALEVLKQYLEYSYVGVYDREVSGVGRKPVETGELLLGALSRFGFFMSISWVVYLSLVMRETSTEFLYIRRNFFVSLCASAVYGAMFSSLQSIDNRFGYTMNAVVLLAIQVSTFLTIAANVKFVKQTRINENNQGRNVIQRLAVYCVCAAWSTLPFMVALVASQEHVGFGAVTESFNYVLPIANAILFGTSIVCCCQRPESKEFDSRKTESLNNGPHLLESLHEMITEGPVVKIGEGSSAVVYKTQWLGITVAMKCIRLQGAEAANFQELYMTYVSDVQSEFCDEAALAAQLRHPNITLFIKLGSYKGSMCLVNEYCARGSLRDVLKANP…
PYU1_G011301	unspecified product	Pythium ultimum		909	MVAALNDTLAVSSSSVAPNGSAMDTGGSSGSIGYITTNATSPDTAAQHQAAVMAKQMLLEYLSKKFHLLQVFLVLGYFAMFTLCIVLIAYLRYNRSVALKGDSIAARKIILPAFEPLLWILGFATGLYTLFMVLALSMVWFRYSIPALATECIYSGRQFVFLIVVVYMLQKSVSIPALRRTVVITLVLSTYTIPLQYVLLEENTNHEGQSSVSYFMLTAGRGMLMFLYLYIAIWPPGRASKRTIREYCMFAFIYYTFTFTYGELFRNNLMEEAFAMTYVTILWGAMCPLVIWRVLKADTEHWRGMGQRACALQSVFRQKHQFSERISSQGLHVLIEMHRKYIIDFAYLKIQEKIGMGSSATVFNGILHPDVPVAIKVYTPANFTEDTVAEFSHEAALCG…
PYU1_G011303	unspecified product	Pythium ultimum		913	MAASASVILLSNISNITATIDEAEAVAAAEQQARLAFLTQKIDVLQWFLLLGYGTMCALCVMLICYMRHNRYVAFKGDADAARKIILPAYEPLLWILGFSTGLFTLFFCVARAVKLYTWAIPKLATECFYSGRQFVFLIVVVFMLQKSVSIPALRRTVAITFALSTYTLPIVWFMSMYVDPAQFYTVLTISKAMLLLLYTYVFFRPPARASKRTLREFCVFAFVYYALLFMYNEMFRQGKTELGFALTYANLLCGSLCPLVIWRVMKADTEHWRGMGQRAVALQSLFRQRHQINERISSQGLHVLIEMHRKFIIDFAHLELKQRIGVGASALVFQGVIHSSTDVAVKMYTPSDFTEDTVAEFSHEAALCGVLNHPNIVKFFGMCVCPPTICLISELCQG…
PYU1_G011318	unspecified product	Pythium ultimum		418	MTLSIFVLLEYAIKLVLCVGLIVYTRHNRHEALRGDSGAARKVLLPAFEPLLWIISAIAGSLTAYMVYMVAGKTYLTLSPSVVNEVLYSGRHFSLLLVVVFMLQKSVSLLALARAAMISLFMSAYTVPLTWVLLAYGDSSTVDRSFWVISFAHAPVLIPFMYAAIYPPSRATKRIQRQYCAYYFVAFILECFSHFTLKSHALDIRLGFIYAGLVWGSLSPLVIWRVLKADTAHWRGFGQRACQLQPTFSGSTISLQHSHGPRATGSRPTVAGTVDHMAPEIIMGVGRLADYDSAADIYALGITMWEILYPGEEKYPEAHSNTFLIFDTVVSGCRPHLNPRLHPKLQELLTSCWHPDPAQRPSAQQVVYMLEQIQEEAAAIFALELIDELQEEMMLDKLA…
PYU1_G011319	unspecified product	Pythium ultimum	Truncated gene model	251	MSSNATVSSEDLLAAQKMAAEQLAAFMFYVQHKIETLWTVLLVTYLVLCGMCLALIIYLRRNRSGARRGDSSAARKIILPAFEPLLWILCCATGLCSIYFMTTITLREYPIQIPSVPSECFYAGRQAVLLLVIVFMLQKSVTLPALRRAVLITFGLSIYTIPVVYYMTRYNEISRTRFNFWLYSIVHALNIPIFMYVLIKPPARASKAALRQYCVFAIIQQVLEFSYNLAFYHTKVDLCFNIARTRSTGGD
PYU1_G011327	unspecified product	Pythium ultimum		897	MSSTGSTNSTTATLGGPDDVAAAKTAAMQALLAYLKENFYLLQVFLLSGYGIMFALSVTLIVYLRYNRNVALRGDADAARKIILPAFEPLLWILGMTTGCYTVFFCSVLATSFYSTDISKLATECFYSGRQFVFVIVIVFMLQKSVSIPALQRTVVISFFLSTYTVPIVWYLVTYVDPVQFYWTITISRALLLGLYSYVLIKPPSRASKRSLSEFCVFAYVYYTFLFLYNEMFHSQHNDLGFNLTYVNLIWGSMCPLVIWRVLKADTEYWRGMGQRAVALQSIFRQKHHINEHISSQGLHVLIEMHRKYIIDFAYLELQERIGVGASAIVFRGILHSETPVAVKVYTPSDFTEDTVAEFSHEAALCGALHHPNIVRFYGMCVFPPTICLVSELCQGSLD…
PYU1_G011329	unspecified product	Pythium ultimum		907	MDAGSLPDSLFTASTDSLLMDSLVGDMTFETALTVQKRSARAYWGQITLLLGYGGMFLLCTILLVYMRVNRYGAFRGDARAARKIILPAFEPLLWILAATTGSYVAFFSTTLATHFYKVYPPMYQLEMFYAGRQFVFVIVIVFMLQKSVSWPALRRSVAISFILASYTIPIVWVLTTYYDPAGATVFWTQVSSRFALLFLFLYVFLWPPGRANRVPMRQFCVFVFIYHGISILSLSLGRLQFQKASGILGHMCLVWGSLCPLLIWRILKADTEFWRGVGHRACSFHNMMAQQTQLDERVFSSHGIHLLIEMHRKYVIDFAHLEIKRKIGVGTNAVVFNGSLNFTTEVAIKVYTPRHFTEETVAAFSHEAALSATLNHPNVVKFYGMCICPPTVCLVSEL…
PYU1_G011332	unspecified product	Pythium ultimum		890	MDSSSSSYAVIVTTQSVDVLVGDPVVESSENTTSSTLSFQTHRVFWNQVVFLVGYGAMFTLCVLLLIYMRVKRHDAFRGDEKAARKIILPAFEPLLWILAVATGTYVAFFSIAMASHTYTTVIPKRDIEIFYAGRQFVFVIVVVFMLQKSISLPALRRAAMISILLATYTIPIVWVLTAYYDPAGLVVFWGKVTSRFVLQLLYLYVLLWPPGRANRTPLRHYCLFVLIYYGLSLMGLLLTRFEFPVTSAVVGYICLTWASLVPLLIWRVLKADTEFWRGVGQRACSLQNLSAHQTHIDERISSRGLHLLIEMHRKYIIDFAHLEIKKKIGVGVSAAVFNGTLNSTTEVAVKVYTPRYFTEETVAAFSHEAALCATLNHPNVVKFYGMCICPPTVCLVSE…
PVE_G003059	Protein kinase	Pythium vexans		1243	MAAAQVLPTSDDLQSHAELLVTDYLKSWRCTRALGAFTNKLSGNTPSPALHDRYQVQVSSRDKAADPYASLLEFLARSARQQPQSGTSGSSSSRRRSSSTNEADDLSDWSKDEVSALKKAIKQTASVEDKNDRWKQIAGLLGTGKSKKQCYLKYKQLKEEQKAAAASGKKSSSSSGSSGRQRSTDPVGRRDSIELTKSSARVTLAPGSSPNPAPKLDTAKDATPTAAKLGADTTGFVPVTRSLSDESRSSSAAPRSDTLEMEDCEDLDNFVARPTVPVSKPSSVSTRSSSGLTLSQGQIPTADQIAAVRQLLFGARADAKTFSSHWDEQGFCFSDTRNLQYGLVQHEGGPCGVLAVVQAYVLRFLLQHRPSDWRNPDVDSQHRALVQALVHILWQAARA…
PVE_G003070	Protein kinase	Pythium vexans		934	MMLDAISPVSIAPSTLRYNSSYELGPNVATVPVVQIDPELIAYSNRQIKNLILVLLGSYALTCALCGGLIGYLRYNRHVAHKGDSGAARKILLPSFEPLLWVLLTATGGYALFLIGAQIANYFVSSIYSVHTESLNAGRAFVVMFVAVFMLQKSLSLPALARTAGLSFLLAAYPIPIVYFTASTPDLEHFTRSYWAMSFAHGTLRSLREYCVFGVGYQVLDFAYLTAFYHWHVRLGFMLAYVHVLWGALCPLFVWRVLKADTEHWRGLGQRACALQSLFRRANVHERVSAQGLHVLIELHRRNIIDFAYLRLHQRIGVGSTATVYCGLLRSKTPVAIKVYTPASVTEDTVAAFSHEAALCGALHHPNIVTFLGMCVSPPTICLVSELCVGNLDAVTRAA…
PVE_G003073	Protein kinase	Pythium vexans		931	MSSAASTAQGKGSPGSLVYWSQVVGLVGYSVMSGFFILLLCYLRLNRHVALRGNESAARKAILPAYEPLVALLAIETLGFVLFLSVAVPIKLYTAAFPPLIAEMFYSGRQFVFVTIVVFMLQKSISLPAMRRTMIISFALGSYTIPAVAILNLCFPAGSHTLFWITTVCRRLLLILYVYVFFKPPTRANVQSMRAYCVYAIIYHVLITIYSTMAHYHTNATLASAISYTVVVWGSICPLWIWRVLRADSEYWRGMGRRACSLQAVFRQKRAMDEQISSHGLHVLIEMHRKYIIDFAHLEVKSRIGVGASAVVFAGVLKNQRPVAIKMYTPRSFTEDTVAQFSHEAAFCATLHHPNVIEFIGMCVNPPTISLVAELCHASLDNVLEVHAHGDDQYVSPRW…
PVE_G003074	Protein kinase	Pythium vexans		502	MAPSAIAADAGPASKLYWLQVITMSGYWAISGLSVLLLCYLRLHRHVAFRGDERASRKIILPAYEPLLLLIAVETAMIATYLTILISLTVYPSTFPPIINEVNYCVRQIMFVTVIVFMLQKSVSMPATRRTALISFGLGSYTIPIAMTLNSIMKADSSSLFWISMVNRRLLLVFFVYVFWKPPMRASLKSIRAYCAYAIIYQALSLNNSILRYYKVNLNILVVSALIVITWGSICPLWIWKVLRADTEYWRGMGDRACSLQAVFRQKRAMDEQISSHGLHVLIEMHRKYIIDFAHLEVKSRIGVGASAVVFAGVLKNQRPVAIKMYTPRSFTEDTVAQFSHEAAFSATLHHPNIVEFIGMCISPPTISLVSELCHTNLEDMLNLTHAKQNSQHFGRQRS…
PVE_G003906	Protein kinase	Pythium vexans		888	MSGSSTAALDPLVNSTTMEPTAGSASAIAMTPSPADVAKLQAQQAFLAYLLDRFHTLQLFLLAGYGIMFLLCLMLIMYLRLNRHSAFRGDASAARKIILPAFEPLLWVLATATGVYVIFFCVALATELYTYEISKLATEVFYSGRQFVFLSVVVFMLQKSVSGPALRRSILITFILSTYTLPIAWYMMTYRPKTEFYGVITAVRAPMLLLYTYILIRPPGRASKRSLREFCLFAYVYYALLFTYNDLFNQTKLDSGFVLTYANLLCGALCPLVIWRVLKADTQHWRGLGQRAVALQRLFRQHNHLPERVSSRGLHVLIEMHRKYIIDFAYLEIKQRIGVGASAVVFNGLLRSETPVAIKMYTPSEFTEETVAGFSQEAALCGALHHPNVVRFYGMCVCP…
PVE_G004272	Protein kinase	Pythium vexans		867	MGGDQRTLLRATLGSSVALELEGTADDGTSVDLKLMLIFICIEYATMFLICAAMIRYLRRNRHVALKGDATAARKVLLPAFEPLLWILGGATGFYTVFTLSALLTGWFRNKLPLLMVEGFYCARLFVFMLVLVFLQQKSVSVPALLRSIVLTALLSVYSLLVQMLASEYLDSSEAEFYVVTGARIPIVLFVFYMAIWPPGRASLRTIREYCAFIIVFYALYIAGSVYLHRKESQSIGFALTYATIWFGSFCPIVIWRVLRADTEHWRGMGQRACALQALFRQKYGLHERLSSQGLHVLIEMHRKYIIDFAYLELRHQIGVGSSAVVFNGVLNSHLPVAVKVYTPTDFSDDTVAEFSHEAALCGALTHHPNIVTFFGMCVYPPTICLVSELCQGALGDVI…
PVE_G004273	Protein kinase	Pythium vexans		929	MVAYLTARLRVVQIVLLLGYAAMCALSLALLGYLRYNRSAAFKGDSSAARKVLLPAFEPLLWLLGATTGSYALFFLVALRTHLYAATFPPLATECFYAGRQFVLVLVLVFMMQQSVSRPALLRAVAISALLAAYTIPVVWYLTTTTTTTPGRPNNLVYGVTTGARALLLVFYSSVLLRPPSRASHRVLREYCLFAYGYYALLFAYNEVFRRGHLETGFYITYANIGFGAFCPLVIWRVLRADTEYWRGLGHRACRLQTLYQQQQTEPRPXXXXXXXXXXXXXXQPWLDEHISSEGLHALIEMHRRYLIDFAYLELRQRIGVGASAVVFRGELRSKTAVAVKVYTPVKYDEQTVAAFSHEAALCGALNRHPNIVRFYGLCVSPPTIGLVSELCLGSLEEV…
PVE_G005227	Protein kinase	Pythium vexans		636	MDDELDSAPGRTLRRALAGDDAQGEDGWLDSWVYVQWTLLIAAGMASLFLLVQAMTLHRLKRRVADFLLCVIGLSDFSFAVLEALKQLEHLTYFELYADDAAQGVESAELFALSLLSRFCFFLSLYWITNLSLLMRMGKVESLQIKRSFIVSVLVSLIYGCMHASLPALSAIALPYVANALLVLVLQLSLLAVIVSNLRFATHSRMNDNTHGRNVIRRLTGYCACATLFTLPYGIVLVCSRERLSVGVVTESLNYLLPIANAILFGTSLPCCSRFDSVGDRDADPKSASLSATGPLSGPMSDVTEMITEGPVVKIGEGSSAIVYKAQWLGITVAMKCIRLQGVPEDSEELYMTHMSEIQSEFYDEAVLASKLSHPNITLFIKLGMFRGSVCLVNEYCAR…
PVE_G005804	Protein kinase	Pythium vexans		833	MDAGDQVATPSPTDGDLKTGAQNVRVMLTFILVGFAATFMVCVGLVIHLRQKRNAALRGDSKAATKIVLPAFEPLLMLLGVVNSAYVLFLVITLSIGYYDDFVPPLVLESFYSGNVFDFMVVLVLLMQKSISIQALGRTVGISLLLCTYTIAYAWYVSTHGDPKHQQLYVICLFLLRSIAYLPFLYAFIRPPSRATSRAIREFCAFAIIHYGLTTLLTVLLLHESTIMAGRYVMYATLTYVTLTPLAVWRVLRADTDYWRGLGERALALRDLVQHDHSIQEHASARGLHVLIEVHRKDIIDFAYLDLEHQIGVGSTANVFQGTLKAKTPVAVKVYTPTSVNDDVLTAFSREAAMCSALRHPNVVSFVGLCISPPAVCLVFELCQGNLEDIMVAHARRKY…
PVE_G007916	Protein kinase	Pythium vexans		769	MANVDEGGGAAFAGQETRVNVRQRPREDSISDLFPMNASVFTNPDNIMPSRQDSILIDTDSQPAAEALAANAATLVPAGAQFLAGGGLSSTASIGSSSLFAYPSTGAILHAVYEQTAKGNGTTVGSREPSFEGDDSPFDKDALNAKRRRKWCGLAADVRWEPRAWVTSLWTRIGNNWDSIFLMTTLGVAVCSVPVAVAVAWALEAGTHFRFTTRCAMGVKGDNDALSTAYIAAVLIPMMNYAVLLVVSLWVGVLCSLSRKRVLRSAPASISSNLTSAFMLPCYEAIWYSIACLSAIGLVLYFTSYHIATDDSLTENVLDTDANPRYPCTVSTLPFVWVLQMLPMLMIQRSVSQEAVVRAIVYSGGVCIVMVICFVCLYNQGRYILDGISLAIHVVLLAY…
PVE_G008063	Protein kinase	Pythium vexans		666	MPLDTLDGRGSSAVEVARAAKSGVTCLSCLLLVAYLRRNRHTALKGDASAARKLILPAFEPLLWTISVAAGLLSLAFSLLLALHASSPSLLAGEGDVSLPALRRSVLLSLALAAYTIPVAALLESAAPDSTGWPLPLARAAALAFYAFVALRPPARASPRALREYCAFVGVYHLILFASSCVFLSSDADSATTLGHVLVFCLVGWSTLLPLIMWRVLRADTAHWRGLGKRALTVRGTVEYMAPELISGRAGTALYAEAADVYALGVTLWDVLYPGRDKFPQLAGAQTHHLAVFEAVLRGARPPFDNDAPTDLRRLLEATWATDATRRPTASALVAALERIQEQALAAFALDALAAADSDCSVGGEWTGEALAQTLMDCGAAHSNGESVRVGRALMDAGL…
PVE_G010958	Protein kinase	Pythium vexans	Truncated gene model	251	MHEADGSATPLPTMGNLKTTAQSMRVMLVFVLAGFATTFLLSAGLVIHLRVKRSAALKGNAEAAKKIVLPAFEPLLVLLAIINGVFLVFLIVTLSTGYYDIRVPPLVLEACYSGKQFILVVVLVLLMQKSLSLQAFMRTLAISLVVATYTIPYLWYATTTHGGPQKQRRMAIYHLVLRGLKYLFFIYVLVCPPNRATKRVIREFCAFCLVHHVLTVMHMIFLMDPRTIVYGKQVMYANLTWFAFAPLLIWR
PVE_G011735	Protein kinase	Pythium vexans	Truncated gene model	227	MRVMLTFFLAGFAATFLLCVGLVIHMRRNRSAALKGDSKAAAKIILPAFEPLLILLGVVNGAYVFFLVVTLATGYYDGFVPPLVLESFYCGNVFDFVVVLVLLMQKSISIQALGRTVCISLILSSHTMPYTWYVTTRADHRHRELYLVGHFLLHLLSYLPFVYAFIHPPSRATRRTIREFCAFALIHYVLSSVVIMLLIRQSTIAISRYVMFSVLTWVSLTPLVIWR
SDRG_01348	TKL protein kinase	Saprolegnia diclina		734	MESPSAMDTCISPLTEYAKMDSDLHIFSLSQLQDVHVHSLSDLLAATTCEAPTKRHQPAARCAMCSSVVENWDARVLWLTLYTVLSLLAVSFAVPACMDATSYPLGTHLECMAPSPDLGHSKRQSYFDMVSIMLITGNVVVLISVSLYLGLQCTWSKKKIVANPNHANLTNSFVLPCYALVWYIFVGLGVSFVVGVTFSVSTALWVHPGFDAIYCFLFHFPITWIRQLLPVLMVQKSISKAAILRSVGLSGAMSIVFMSFIFIDKASDGVPIFFLAFHFVSLLYYAWTKYVCFARTSFDVVYVLLALTSVLYMLYVVSYLRQYCLMSCRPPVVLLLDHQMHPSVYSRVTVVGNVVDAFTILSILLSLRADTKYWLGLDDNSIQTNDPAKLYLRLIAERG…
SDRG_01350	TKL protein kinase	Saprolegnia diclina		737	MLGATPPPQGGSPFSPFRDYEYLTMDFGTRSHVESVSLYMNANQTLLLDSVKSLQTGLGQLPAVGDGHEMPPSTRSRRLCAQWRCDMQLWQRLRSNWDASVLWATLVAILLMLAAAFALTYIIDEQRYTNIHFGAHMLCLLPEWNATVKDTASESNIKMLSTILTLGNYLVIFVVSAFLAVQCRATRRKILANPNNTNLTSVFVLPCYDMVWFTLLVVAVYSISVMAVSITVSMQTIWAHRGAACFLIYLPTSWIMQLLPILMVQKSISKAAVQRSMLLSGAVSAVLLSVMVLDKGHIAIFFIVFHAVSIGFYTWAKFISFSRASFDYIYIVLVASSLVGILPPVMLLIRSPDEDDMYYYLYVTVTVIGNLIDCFGILGIMLTLRADTKYWLGIDYNSL…
SDRG_02776	TKL protein kinase	Saprolegnia diclina		1278	MPVVEQILRRVQAAPTMSPAALAAAEAAREKILDQFKVLQILYTVGYGTMFLLSVACVVYLRRHRATAYLGDSDAARKILLPSFEPLIWVMCAVTGSYTLYFIAASIADYSKPIFNSIFTELLYEGRQFIVFLVITFLFQRSVSRPALTRSMAISFVLCAIPLTTTIVFNVIDAAPLTAHVVTIVYRVSIIAFLIGLCFYPLGRANQRALREFCGFLIGYYVLVLIYAELFYVNLTTAGIVLVFFTITWASTAPFFIYRVLRADTQHWRGLGERACDLQALFRQNQCMQEIVSAQGLHILLEMHQRDIIDFAHLELTRKIGLGASADVYRGLLHSKIPVAIKVYSPTEITEATIVDFSQEAALCSALTHPNVVTFYGMCVLPPTICLVSELCRGSLDDK…
SDRG_02777	TKL protein kinase	Saprolegnia diclina		709	METARLVALVHGLAYGAAFLLAVVSVAYLRQQRSTAWRGSSGAARRLILPSFEPMLWGFAAVSGMYATYFCVTLSCGYAGPGPGPYASVYNEAIYHGEHFHVVFVALFLYQKSVSAPAILRTLVLTLLLLVSPIGLMGLASALRTNPDTDAYVFQLQYAIAVLARFVLVVLFLRLACRPLARANTTVVRELGVFALVFYALGAISTQLSYHATIEAKPHLATWSLYVLMTRACWSMLAPFFIWRVLIADTAHWRGLSVRALHLDTQRASMQEVMSAEGLHILLEMHRRDLIDFAHLEWHHRLGAGGSATVYRGTLHSSLDVAIKVYTPQEISEAVVAEFSHEVGFWAVLRHPNIVSFYGLCVCPPMICLVAELCRGSLDDLLSCTTPLSPLSPLVELCY…
SDRG_03421	TKL/DRK protein kinase	Saprolegnia diclina		693	MVFFKRRKDEVEAVDDDFMEIIRIERVVNELMKRKTCHSRHGLRDTESDSVLPPSSTSGGPPMMAIELDQPTTTLAASNSAQSLHNNSPDLDATLFYRMSCRFLDPYLEAIYQEYCLLHWYARARNVVCLLILLHVVFFLVYWMKDEPNIGKNKMNGKDLFAPNYSNPHEYLQWAYLLLALPYLSWVDESSPLRRRWKMTLTFILLFFMTGIQIWFAYMSQEATTRFDDAMRSAQTEEGCNSTAYLNMDFPLMSLNLYSALVSVGSVFVVLVGATLGVIFHLDFPHVVSLLVLSIVSLTCVLYAYALTPQAVLLTGVIFPGILLCITCYYSDRAARRAFLAKLHVEKENADLQDKLDAAEAMLMNDPACDAETEAVNGTLKSKHLQVVAIPFADLQFLQ…
SDRG_06931	TKL protein kinase	Saprolegnia diclina		634	MPTDDTRRMFTTATLICQVVSTVAASYMLLRIRHTTALSTKLIFYRALSDVGFSLTGAIANVLALRNAPPSWPIDVFLKAPHWSLEISSFLWSIALALYILFRQNQRGDFSMIFTHTAIWSLTLLYAALEIYALESSSQQVPLIARVVWDTLALIALVTVLYALCSFRAHKIRSGQLGQSVVMGKLLGYMLIFLAFVTPNLTNDVWFFATGAPTPTPDDAFANISSILFALWPTGNCIVFLSKVNCYRPPTLKADEAAPPLSPTQELHGLEIGEKIGQGLAVVYRGKWRGAVVAVKMKMLLLDNNHEALDPAFLHECNVEIQQEAIVMKRLTHPNIVLFMEAGFYQGSICIISEYCARGSLRDVLSNAYALNGRSIIWPMKIRLALGLAYGLQYLHNSQ…
SDRG_07761	serine/threonine protein kinase	Saprolegnia diclina		764	MSWVLGGDRSLRRLVIFFVFAVLSYLLVNALAFTIWVFWVLISFLLQACLAPCQAGGFKAFFHSFLHENIYTGFLEWICRWEIRVRNVYEVKNYVDPSRPVAVGAYIWRVVFYFVLWKTLESSVFGFINRISITIYHPLYFADSASNWDWSNDFNATAFNDTIIAPGDDDDIPYTGVSLAFVTIGVVLGTILALRILAYIICRVCSLCIDPIFRPKYKYTTTDVVAPPPSNDDKVSRFMHNGYIQFDDSALRVPPHAVRGEGALGLTIQNGATDFYCIPVPDPPELTANTKPPPTPIPLLESISTANPRASIEHREDAKRQRLVHTESSSNYARQSSMMTLLEAPEPIDAPIRNLVVAPATQATNYDPFPASFEAPRSGIYRSIDVPSFQETTANLTVL…
SDRG_09133	TKL/DRK protein kinase	Saprolegnia diclina		728	MLRRLCTNPRSLWAKRLPLEHDMVETPRIQSDMDSSSNSDHVAISLETPMHLSSKRQGSAALESEVKSLRGPLTTTASMRPDAPSLLLPFSNRFRNPRTEELYQMDVSQQAIGQSQFILALVFGSHLVFSVWWTCASPRLTPSGLVNYDGYYKGLHGLEYLASEDLLVVHFMYFPFALGLALIPFRLLNSWGKSKLLMYWARRYWKHCMTLVVTLYCTGKLIYLGTVFQRSQTERNAWSQHQTCGRNVPAPAYWVDNNGSTTLAAWRLEYIDMLNEYISIIFACNAVADTILFSLSLKLDFPQVILVLLSAALVYVINWKINAGSYEIFMSMNFVAFVFAICLPIVLTLVAFYLLDRAARYTFYSKMDAERVNTALKHGVTVNRQQLATRGRVGPIEQQ…
SDRG_09418	TKL protein kinase	Saprolegnia diclina		715	MSATTSMNIPKGFAQLPADFLPAYRRLQIVNAIGYAILALVCTSLIVHLRRHRATAYSGDDGATRKLILPSFEPLLRTIAITSLVLGLYFTVVAIVNFTGALGSGVALQALFQGRQALNHFIVLFFSQRSVSKRALRRAGAIALGLMTPPLAMATAFTFLDTPSTTRYIAQSIYSGLLAFGYVYIAIFPLSRASPRVWREFAGFVLVYYIALGIQSYLFFRDNMGVGATFLVVMLVWDTLLPYFLWRLLRADTEHWRGLGQRAVSLTRERTTTVLHEAVSSEGLHVLLELHEHHVVDFAHLKVDDCIGGGLASTVHRGTLFAKWPVAIKVFTPPEISQAAVLEFSHEAALWAALQHPNIVAFYGICVSPPAICFVSELCVGTLSDVLSAPPPLYLEPLW…
SDRG_09419	TKL/SHK protein kinase	Saprolegnia diclina		742	MRSHWVIACHNSNSTVHIMSALATPAPALDDVFYHDYRKVQVVNVFGYGLLLTTSLAIIVYLRRTRSTAYLGDMEAAKKVLLPAFEPLLWILAAVAGGYCSFYLGAAVAEYSGPLSSPVYTEVLYMPRQFNSYLVVVYLSQPSLSLPSLHRALAIAVVLAAGAPLIALLTVAIDTDLQVRYTLLTIYRSIMVLGFLYRFVWPGSRANRRAWRIFLGFVLVYYVSFFSQTYMFFKDLSTEGTFFLFTTSFWYVLAPFAIWQLLKADTEHWRGVGRQAILQNPDTKVHEVVSAQGLHVLLEVHQRDVIDFAHLKIDDKIGVGATSDVYKGLLRSSTRVAVKVYTPNEISEATITEFSQETALCAALKHPNIVAFYGMCVAPPAICLVSELCECSLDALLTQ…
SDRG_09420	TKL protein kinase	Saprolegnia diclina		740	MNATTYVLAHARTTQLAYSAGYGITLGLSVACIAHLRRHRSSAYAGDVDATRKVLLPAFEPLFWVLCGLTAPFALFLVYLLWRSEAVAPRSRVLPEALLQGRQCIVYVVTIFLHQTNVSARALWRSTLLSLVLAVIPVVVAAVFAHFEPVELPAITSPSCYYSLVVVRVGVMLYYLYLLRWPMSRANPRIIRLFCAYILGFHALVLAVMTLAFHEQVKPTNQTVFVTALYASVTPIWIWRLLKADTQYWRGLASATETPVMDEAVSTKGLHDLLDRHRDCVIDFAHLKLEVKIGVCATAQIYRGALHGRYAVAVKVYAPSEITEATLAVFSHETARCAMFAHPNVVTFYGMCISPPMVCLVTELCECSLEAYLAEPPPTTRAPVLDQLGLMLDAARAVA…
SDRG_09421	TKL/SHK protein kinase	Saprolegnia diclina		791	MVWANSSGPGFRPYDGAPRGDGRHGDRHGNYTGSRWGPPGQGPRPCNRSAPTYFAAKFRNFQTINAVGYAMTLLIAVGLVLYLRRHRSSAYNGNAAAARKVLLPSFEPLLWAVMAISGLYCLYFVFAAATDDMFAVHSPIFMQALLQGRQCLFYLIVAFLHQASVSRRALWHALLVALALALLPILLFLVIPDSNREALPIVEATYLGVMLLGCLKLLVWPPARASRSAWRQFALFAIVYYATSTAHLWLFAAGGWQVGTTMIFFSTIWAAMLPYFIWRLLQADTNYWRGLGQHAAIAPSPGGIHEIVSAQGLHVLLEVHQHDVIDFAHLELQAKIGVGATATVYSGLLHSKQPVAIKVYTPHEISEATIAEFSQETALCAVLKHPNIVAFYGMCVSPP…
SDRG_11157	TKL protein kinase	Saprolegnia diclina		887	MATGKRPMPKVTPNAEDMETSPLKMPSLSPTKTVGKFFRNSNVKRSTEEFEMSFMSLQFSDVELEARFRKSRQRKYRRRLRFGANITAFFIPLLVIMQVLLKKNDTNQWEEFPKVIIFPCIVGCCGFSVSIFFQQFQDHPIMLMLICLVAQICALLDTTAAGTNVSEKNVWVQFLFSLGITSSTGMSFLETMFIMTASGITFLLLAWVRYAIDINDTALVDVTTMSTPGTCNVAIVLYSILLGFLSWNWEYEERRDFVLTERLAKENVQIQMTMEMTGWFSGGVAVSNEGQNQGILNSNCHIDPKDVVIGTELGSGTFGSVYAARWKETNVAVKKITLRGDTQTIVTNFGAEASVMAQLRHPNVVMFMGVMLHPEYVGLVMELCPKGSVYGVIHSDELK…
SDRG_14605	serine/threonine protein kinase	Saprolegnia diclina		643	MAPIPEVYTLDELEQIMVGVPRTMRLLMISYLAVFLMALGVYLGIAWYERKREKGADELDLEDARESIIMPFHKPLILFVMGVSLSMGIAVGLAPVPTSLTEGELLYAMRNFSVNVVVWTMQYPAVSRSTTLKAIAWATLFSIVPIPIIYAVECHRPLGDVYVTLLFVRAASAGHYVYNLLWPPTSRGAASSIRWYSGLGLLYTLLVMAYHMAFKYHYFAIGYNCVYAASGFLVFSPLFLYNIFREDTKFWRGAHAVFPPSREFRQIVARFKNLTADEVDAYDEAVRRMIVDASSVILDFSALAFKEPHVVEGVGRTATVASGLLHGYENMEPQRVAIKTFNPELFLADEVAKVALETSIATLPTMCNKYIVHSFGLAVHPPALCLVTDLCETSLASHL…
SDRG_15263	TKL/DRK protein kinase	Saprolegnia diclina		873	MLARRSMVEPAAPSPPKSPHRRRGNSVQSVDSLVDAMKAKQIAKPHLSILTEFITISPISLRFSRASIEKNFLLEHGKKYATRYRPLMATICGFMSLAGAFECHHGKATLGGLKLAVAAIAGGLALFATHVVARRSVLVPLSGGVVIAVYVCQILDEGADATLFLTAKRGSIGLVFLLYVAVGIGIGMRFLASAQISFVLTLLALINLWVSAVPTPRTDQVESTIYVVLGFVFFHFAMIRQIEIHERREFRLIKRLTAENVQVQMQMENFTLFARGVNDSPRAKSALVAPGGLLSPTNKIHANDVELFDTIGCGAHGEVVRGKFKSTIVAVKTIKGEVKDEYIRDMAVESTLMADLRHPNIVMFMGMCLFPPMILMEYCSRGSVFDVLHVKCISLDWSL…
SDRG_16972	TKL protein kinase	Saprolegnia diclina		757	MHTLIDAIRLDEPSPAPSNASESGFSFVQSASDISPSSRSPWWCCRSVSLSELVAIAFIVILCLAVAVLAAIGMYVGTDNAANTTVHHDHLMAPFSIPTACRALSLISLAIIVVAYMLKPSVRSTSIPLVLPLMLSQGGYLVSRLYIAVSKTFSGQSIFKLGTPLIWYCGEVSSTLTTTMNLMQIIFTVAITYRLYRSVAAPPELLVDTKVHARSTCRLIIGAFLLSLAIALAVTLSTIPTMDPDFEAWAKLVEGNSMTTPSRYSPWTCMSTETQTLNNLYAPFIGLGLVTFLAFRIKAKVQGLYPTHARRSIKSVANYYIGVYVLTWGCSLFVYAILIVSHQTPGWSPPNGVPTNDDDDRLARVMRVSLAFIPYDLQGFLTCVVTIWSFFRVRWRFDL…
SPRG_00476	TKL/DRK protein kinase	Saprolegnia parasitica		692	MVFFKRRKDEVEAVDDDFMEIIRIERVVNELLKRKTCGSRYGLRDTESDSVQPPPSATSGGPPMMAIELDQPTTTPASSAQSMHNNSPDLDATLFYRMSCRFLDPYLEAIYQEYCLLHWYARARNVVCLLILLHVVFFLVYWMKDEPNIGKNKMNGKDLFAPNYSNPHEYLQWAYLLLALPYLSWFDASSPFRRRWKMTLTFILLLFMTGIQIWFAYMSQEATIRFNEAMRLTQTEEGCNSTAFLNMDFPLMSLNLYSALVSTGSVFVILVGATLGVIFHLDFPHVVSLLVLSIVSLTCVLCAYALTPQAVLLTGITFPGILLCITCYYSDRAARRAFLAKLHVEKENADLQDKLDAAEAMLMNDPACDAETEAVNGTLKSKHLQVVAIPFADLQFLQI…
SPRG_00550	TKL protein kinase	Saprolegnia parasitica		838	MPQWLGGPTPRTTLRLVLFVLASAVYWLFLVAAAIVLGLRVAYNHVTHLTLRCHDHALSARALAQAALATLYSLDTAVLGIYDPSVLNGLVCPSSPDDIVEMTPFAAYIVLWKGAVGLLCFQLPLLLWFIAIKCAKRFFDRDYYAYEFYPECSLETRPFVLLHACAYVGFGLVLGHMLSSLLLQSALHWNRVIYPTPSYTPFDEKATLLSSTMSSSVDSKRPPPYEMPARTRSENDASRLDGYLELWQAVLESIRVSEGGHAALLACLEDTTRLACSTLRATPEQWATFRMLVQRQVRLQPTPTPVAREEVLDDDDSVVDTSPVALEKPAPVLFTRATHTETDRDYDVFYTDAKSSIITSIYRDMPDPTAWVSPTAYSATRELTYDEPERRDRAAASRA…
SPRG_00577	serine/threonine protein kinase	Saprolegnia parasitica		812	MQTLAIDEAIDAAPPDPLREGALRAFAGLLLSAAVALVAAPVVSISTAITLLLPSATYRRMHLSLLRALWATEWRLLRLLVRPRHYCAFEALPVHANVTYGFVYFGVVNLLDVICAAPPLVAAAASANVIYLLATGPLDAGSVAFELALLLLGLAAAILSSRLVGYRFYVPFATAWAHMRGRPMVPQTPRTPSHEDIVASGHVYLDMAEPKLSDDHSVSSAYSATMHAWASAVADTCTLSTSHLPQYVVATSSSPATSATASPTSPVPKAATVYLHSMSTNDNPTSIMLAPPAHRLQPPMVCMPSAPTDDEMLLQARTSRHMVPMVTQLERRASQQSSSSEEEDFQALCDSILQRHGRRYDVLSPPPTPDVRHRSLPSSISSATSDQVFRGLDDPPQFT…
SPRG_00949	TKL protein kinase	Saprolegnia parasitica		741	MVGATPPPQGGSPFSPFRDYEYLTMDFGTRSHVESVSLYMNANQTLLLDSVKSLQTGLGQLPAMGDGHEMPPSTRSRRFCAQWRCDMQLWQRLRSNWDASVLWATLVAILLMLAAAFALTYVVDEQRYKKMHFGAHMLCLLPEWNATVKDSASESNIKMLSTILTLGNYFVIFVVSAFLAVQCRATRRKIIANPNNTNLTSVFVLPCYDMVWLTLLVVAVYGMSVMAVSITVSMKTIWAYRGAACFLIYLPTSWVMQLLPILMVQKSISKAAVQRSMLLSGAVSALLLSVMVLDKMHIAIFFIVFHAVSIGFYTWAKFISFSRASFDYIYIVLVASSLVGILPPVMLLIRSPDHDDMYYYLYVTVTVIGNLIDCFGILGIMLTLRADTKYWLGIDYNSL…
SPRG_00952	TKL protein kinase	Saprolegnia parasitica		717	METSSAMDACLSPFADYAKMDSDLHVFSLSQLQDGHVHSLSDLLAATTTYEAPATSQRPRCAPCSRIAENWDARILWFTLYTVLCLLVVSFAVPACMDATSYPLGTHLECMAPSPDLGHSKRQSYFDMVSIMLITGNVVVLIGVSLYLGLQCTWSKKKIMANPNHANLTNSFVLPCYALVWYIFAGLGASFIVGVTFSVSTALWVHPGFDAIYCFLFHFPITWIRQLLPVLMVQKSISKAAILRSVGLSGAMTIVFMSFIFIDKASDGVPIFFLGFHFVSLLYYAWTKYVCFARTSFDVVYVLLALTSVLYMLPPVVLLLDHQMHPSVFSRVTVVGNVVDAFTILSILLSLRADTKYWLGLDDNSVQTNDPAKLYLRLISDRGMVSSFSTRTSVYDVHY…
SPRG_04295	TKL protein kinase	Saprolegnia parasitica		887	MATGKRPMPKVTPNAEDMETSPLKMPSLSPSKTVGKFFRNSNAKRSTEEFEMSFISLQFSDVELEARFRKSRQRKYRRRLRFGANITAFFIPLLVIMQVLLKKNDTNQWEEFPRVVIFPCIVGCCGFSVSIFFQQFQDHPLMLMLICLVAQICALLDTTAAGTNVSEKNVWVQFLFSLGITSSTGMSFLETMFIMTASGITFLLLAWVRYALDINDAALVDVTTMSTPGTCNVAIVLYSILLAFLSWNWEYEERRDFVLTERLAKENVQIQMTMEMTGWFSGGVAVSNEGQHQGILNSNCHIDPKDVVIGAELGSGTFGTVYAARWKETNVAVKKITLRGDTQTIVTNFGAEASVMAQLRHPNVVMFMGVMLHPEYVGLVMELCPKGSVYGVLHSDELK…
SPRG_04508	TKL/MLK/MLK protein kinase	Saprolegnia parasitica		721	MRAKAASPFVQSASDALPSPSPWWCCRSVSLSELLAIAFIVILCLVVAILAAIGMYVGTANESHTTVQHDHIMAPFSIPTACRALSLISLAIIVVAYMLKPSVRSTSIPLVLPLMLSQGGYLVSRLYIAVSKTFSGQSIFKLGTPLIWYCGEVSSTLTTTMNLMQIFFTVAITYRLYRSVAAPPELLVDTKVHARSTCRLILCAFLLSLTLALTVTFSTIPSMDPDFEAWAKLVEGNSMTTPPRYSPWTCMSTETQTLNNLYAPFIGLGLVTFLAFRIKAKVQGLYPTHARRSIKSVANYYIGVYVLTWGGSLFVYAVLIVSHQTPGWSPPNGVPTNDENDRLARVMRVSLAFIPYDLQGFLTCVVTIWSFFRIRWRFDLGLSLKAIRPTSIEFDEPLE…
SPRG_06088	TKL/DRK protein kinase	Saprolegnia parasitica		729	MLRRLCTNPWSLWAKSPTLQHDMVETPRIQSDMDSSSNSDHVAISLETPVHLSSKRQASAALESEAKSLRGPLTTTASMRPDAPSLLLPFSNRFRNPRTEELYQMDVSQQAIGQSQFILALVFGSHLAFSVWWTCESPRLTPSGLINYAGYYKGLHGLEYLASEDLLVVHFMYFPFAVGLALIPFRLLNSWGKSKLLMYWARRYWKHCMTLVVTLYCTGKLIYLGTVFQRSQTERNAWSKNQTCGRNVAAPAYWVDNNGSTTMAAWRLEYIDMLNEYISIIFACNAVADTILFSLSLKLDFPQVIVVLLSAALVYVINWKVNVGSYEIFMSMNFVAFVFAICLPIVLTLVAFYLLDRAARYTFYSKMDAERVNTALKHGVTVNRQQLATRGRVGPIEQQ…
SPRG_07727	hypothetical protein	Saprolegnia parasitica		469	MAPILEVYTLDELEQIQVGVPRAMLLLMISYFAVFLMALGVYLGIAWYERKRQKGADELDLEDARESIIMPFHKPLILLVMGVSLSMGITVGLAPVPTSLTEGELLYAMRNFSVNVVVWTMQYPAVSRSTTLKAIAWATLFSLVPIPIIYAVEQHRPLGDVYLTLLFVRAATAGHYVYNLLWPPTSRGAASSIRWYSGLGLLYTLLVMAYHMAFKYHYFAIGYNCVYAASSFLVFSPLFLYNIFREDTKFWRGAHAVFPPSREFRQIVARFKNLTADEVDAYDEAVRRMIVDAATVILNFASLEFKVPHSVEGVGRTATVASGLLHGYENMEPQRVAIKTFNPELFLADEVAKVALETSIATLPTMRNKYIVHGFGLAVHPPALCLVSDLCEMSLASHL…
SPRG_07989	TKL protein kinase	Saprolegnia parasitica		666	MADPPPTSIPRGFAQLPPAFLPAYRRLQIVNAVGYAILALVCAALIVHLRRHRATAYSGDDGATRKLILPSFEPLLRTIAIASLVLGLYFTVVAMVNFTGALGSGVALQALFQGRQALNHFIVLFFRQPSVSKRALRRAGAGALGLMAPPLTMATIFTLLDTENTTRFIAQTVYSGLLACGYVYIAIFPLSRASPRVWREFAGFVLVYYTALGIQSYLFFRENMGVGATFLVGMLVWDTLLPYFLWRLLRADTEHWRGLGQRAVSLSSAAQERMTTPVLHEAVSSEGLHVLLELHEHHVVDFAHLKVDDCLGGGLASSVHRGILYAKWPVAIKVFTPPEISPATIAEFSHEAALWAALQHPNVVAFYGICVSPPAICLVSELCVVGTLGDVVRAPPPVY…
SPRG_07990	TKL protein kinase	Saprolegnia parasitica		723	MSAPPGEAVLGDAFYHDYRKVQVVNVFGYGLLLIASLSIIVHLRRTRSTAYLGDMEAAKKVLLPAFEPLLWILAAVAFGYSSFYLGAAVASYSGPLSSPVYAEALYMPRQFNSYLVVAYLSQPSLSLPSMHRALAIAVVLAAGAPLIALVAVALETDSHVRYILLTIYRSFMVLGFLYRFVYPGSRANRRAWRIFLSFVLVYYASFFSQTYMFYKDFSTEGTFFLFTTSFWYVLAPFAIWQLLKADTEHWRGVGRQAILQHPTTKVHEVVSAQGLHVLLEVHQRDVIDFAHLKIDDKIGVGATSDVYKGLLRSSTRVAVKVYTPNEISEATIAEFSQETALCAALKHPNIVAFYGMCVAPPAICLVSELCECSLDALLTQPRPAYTDPLLAQVTLMLDA…
SPRG_07991	TKL protein kinase	Saprolegnia parasitica		741	MNATTYVLAHARTTQLAYAAGYGIMLGLSVACIAYLRRHRSSAYAGDVDAARKVLLPAFEPLFWVLCGLTTPFTLFLVYLLWQSEAIAPRSRVLPEALLQGRQCIVYLVTIFLHQTNVSARALWRSTLLSLLLSTIPVAIAAVFAHFEPVELPAITSPSCYYSLVVVRVGVMLYYLYLLRWPMSRANPRIIRCFCAYILGFHALVLVVMTLAFHEHVKPTNQTVFATALYASVTPIWIWRLLQADTQYWRGLASATETPMMDEAVSTKGLHDLLDRHRDCVIDFAHLKLEVKIGVGANAQIYRGALHGRYAVAVKVYAPSEITEATLAVFSQETARCALFAHPNVVTFYGMCISPPMVCLVTELCECSLEAYLTEPPPPTRAPVLDQLGLMLDAARAVA…
SPRG_07992	TKL/SHK protein kinase	Saprolegnia parasitica		791	MVWANSSGPGFEPYGGGPRGDGHHGNHTGSKWGGRGRGPRPCNGSAPAYFAAKFRNFQTINAVGYAITLLIAVGLVLYLRRHRSSAYSGNTAAARKVLLPSFEPLLWAVIAISGLYCLYFVFAAATDDMFAVHSPVFLQALHQGRQCLFYLIVAFLHQSSVSRRALWRALLIALLLALLPIALFLVIPETNREAIPIAEAVYLGLMLLGFLKLLLWPPLRASRSAWRQFALFAIVYFATSCAHHWLFAAAGWQAGTILVFFSTIWAAMLPYFIWRLLQADTNYWRGLGQHAAMASPHDHRRIHEIVSAQGLHVLLEVHQHDVIDFAHLELQTKIGVGATATVYKGLLESKQPVAIKVYTPREISEATIAEFSEETALCAVLKHPNIVAFYGMCVSPPTI…
SPRG_09809	TKL protein kinase	Saprolegnia parasitica		635	MAADDTRRMFTIAALVCQVVSTVAASYMLLRIRHTTALSTKLIFYRALSDVGFSLTGAIANVLALRRAPPSWPIDVFLKAPHWSLEISSFLWSIALALYILFRQNQRGDFSMIFTHTAIWSLTLLYAALEIYALESNSQQVPLIARVVWDTLALIALVTVLYTLCSFRAHKIRSGQLGQSVVMGKLLGYMLIFLAFVTPNLTNDVWFFATGALTQTPDDAFANISSILFALWPTGNCIVFLSKVNCYRPPTSKIDEAAPPLSPTQELHGLEIGEKIGQGLAVVYRGKWRGAVVAVKMKMLLLDNNDEALDPAFLHECNVEIQQEAIVMKRLTHPNIVLFMEAGFHQGSICIISEYCARGSLRDVLSNAYALNGRSIIWPMKIRLALGLAYGLQYLHNSQ…
SPRG_10416	TKL protein kinase	Saprolegnia parasitica		790	MSIVEQHLRRADEATLSPAALAAIAARDKIIAQFKVLQILYTVGYGAMFLLSVACVVYLRRHRATAYLGDSDAARKILLPSFEPLIWVMCAVTGSYTLYFIVASIADYTKPIFNSIFTEFLYEGRQFIVFLVIAFLFQRSVSRPALKRSMAISFLLCLIPLSTTIIFSVTDAPALTAHVVTVGYRVAIIGFLIWLCFYPLGRANQRALREFCGFLIGYYVLVLIYGELFYANLTTAGIVLVFFTITWASTAPFFIYRVLRADTQHWRGLGERACDLQALFRQNQCMQEIVSAQGLHILLEMHQRDIIDFAHLELTHKIGLGASADVYRGLLHSKIPVAIKVYSPTEITEATIVDFSQEAALCSALTHPNVVTFHGMCVLPPTICLVSELCRGSLEDKLH…
SPRG_10417	TKL protein kinase	Saprolegnia parasitica		705	METARLAALVHGLEYGVAFLLALVSVAYLRQQRSTAWRGSSGAARRLILPSFEPMLWGFVGLSGTYATYFAVTLSRGYTGPGPGPYACVYNEAIYQGEHFHVVFVAVFLYQKSVSVPAISRTLVLTLLLLVSPVGLMGLASALRSSPDTDGYVFQLQYAIAVFARLVLVLFFLRLACRPLARANINVVRELCGFALVFYALGGVSMQLSYHAIREGNAHLETWSVYVHIARSCWISLAPFFVWRVLIADTAHWRGLSVRALHLDTDRASVQEIMSAEGLHILLEMHRRNLIDFAHLEWHQRLGAGGSATVYRGTLHSSLDVAIKVYTPQEISEAIVAEFSHEVGFWGVLRHPNIVSFYGLCVCPPMICLVAELCRGSLDDLLSCTSPLSPLVELCYMLD…
SPRG_21895	hypothetical protein	Saprolegnia parasitica	Truncated gene model	374	MSIVEQHLRRADEATLSPAALAAIAARDKIIAQFKVLQILYTVGYGAMFLLSVACVVYLRRHRATAYLGDSDAARKILLPSFEPLIWVMCAVTGSYTLYFIVASIADYTKPIFNSIFTEFLYEGRQFIVFLVIAFLFQRSVSRPALKRSMAISFLLCLIPLSTTIIFSVTDAPALTAHVVTYTPLNKSRRGKPNMTFTGEEVVRCLREHMYAYEDEEAVRVGNALMDAGCLHHVTHTKAFENSVASYFFDEAQIDLVQPLPRDQRETKTSSSNDDSVPVIYVSQATSSEPHEASSERLLHNGHCGCKKLAQGFEAKPKAHKHKLFRRNKKALDATNLLTVNLLNDMAPDEFTGFATTETILSEPSRNAGPVLTA
Amoebozoans
Gene ID	Product description	Organism	Notes	Length (aa)	Sequence
ACA1_123760	serine/threonine kinase	Acanthamoeba castellanii		745	MDADDWTLASLMSCNGALGLVSLFLCYYYHHKKETALRVNVFFLLIATHGIVRCLFFGLSIYYSASRSARDFLDDIPGILFFSACCFFIYRAKPNAPQERSCRQYIWLLGNFYVLAIVNILFYLLYFVLLYLAFTYQDQSQRREGGGGKNDSDGEVSDSVMIVETSISALFATGYCLLAIAFGLLGIPFFCRLDRDSNAGYLEIGDTTAPIGDNTPSQTKKRKSSSTSLNNSENDVGEAAAGRRGGRTARGVPRNASDESSFIDVRFSASDDEGWSHTFDGDLGSNSLAKWRVDQVTDDELEGGHRHVGVDTAEADRFIITKKIPISGPGNGAAATAAVGHLGLQPSAKPLTCMRKSLLVVCLWLIIICFIARVTFLILSLFFETPDQYNLHTDGASGR…
ACA1_257010	protein kinase domain containing protein	Acanthamoeba castellanii		695	MEGKITYLNVPVFLLVIYTIPLLFLLYHLWWKIITKFRKALTGTLAILMLFMVWLIVSLFLAPINSILAIVLTVVEIFGLSMFCNQSGPPAQHTTLIIWMHMSDLSRRSLLKSIVGSIFIAGLVASGWYFIANPGSEWTSTNTDWSFFGILYNGVWFLIYLTLLVVPYVPYLRTFAARRALQRFLFVLVAVWLMSTATAVLSVAMAQSALSSLFFVIVYVSALSADSIEWRKKGYAGTKFGNNSSTLPLLTLSDDWRIDYDDLEIVEPLARGNFAEVHRGFWRGINVAIKTLYQTQMQHTELKQFENEVELLRQLHHPNIVLFIGACMQAPHFSIVMEFMTQGSLYHVIHSDREITLHRKFLMGRDIARGMLYLHSHKPSIVHRDLKSLNILVDDSLNL…
7TMK1_DICDI	Seven transmembrane domain-containing tyrosine-protein kinase 1	Dictyostelium discoideum		691	MDTSCVSINQCGFCTYLFNRSIPLAGEGDGAIMFNTMVDSMALGYIFSALYLLFRLQRSYTYLQKSSNNNNGNGNGNGSSNNDIISINSSNGLNRSGVKISQDTLWDKNFGISIDHPRIINSTYFKYTLFVSLWLAFEGLLLLFLPPNSLAYPAFVIIVGTGHIVTDNWVLVFLYGKEDDRFSARRSFYSCTLLYLIICCTTLASFFDDQTMCKKNDCQTFMFQDEYTSLAITVASLVVYTIVLGMTIKRSFLRPTGRIWLLFLMGYNCISSVGALLNILDVDAGYCFLGIAAIIYSFSYGPLLFRTCGNDTNLLRARGEFLPLLTNFQEYTSLFGRESISTSGEGATTALQLSAFYIRFNEFKFGQVIGEGYFGEVRKAVWKGAVVAVKILHRNSFRN…
7TMK2_DICDI	Seven transmembrane domain-containing serine/threonine-protein kinase 2	Dictyostelium discoideum		704	MPSKEFIIPLILLCFYSVNGFVAVISSLVELFIHKASWNSIKIFFYSLLILQCLCRCIIIGWGMIETVQGGEFYSNFPSLLFISYAGLVALQMIQFLPNDNQYLLLSEGKKNNHKVKVGTNILIFFNLFMYFGMFLLFGIAEKQVGNSTSFNHHGNHNSTTSTSTDEIPLVSTEVGELYLFGDKDPIYIVLDCFYFVCLLLLLIFHSYVGWKTYKRNKDLFGIKLNVIHLILLICIFIRSLLVIIDPSSPNNSILHIDTESWLIYIYTISYYVVGEIIPGMLLIVIEFLLPYHKRKDFINIGGELSSYQDVWKSENIAIHELLGMGGSGAMVHKCTVKKGPLRGGTFAVKVMKDCTNEDIESLENEIRVYEKLKSPYIVSYQGSSKVVGSSGQIFEIRL…
D3BNF5_POLPP	Putative transmembrane protein	Polysphondylium pallidum		684	MSNSTGCDGGCSFCQSILTKSFSFVDDGTSIVFNVVIDAIAVGYIFSALYLLFRIQRSYTYLQQSSTQLNSSGSTIPMRTMNGDKKQLQQSGDGNNQYVAINMSSESQLLFDKNMRITINQPKIIGSTYFRHLLFVIIWLSVMGLILMLMPPWSGILYPTLIIVVGSGQIITDNWILVFLSGKGDDKFASRCAFFLCTLLYLIITSTSLASTLDSPLCTSPQQCQLFLFQDPYTRLGMHAVYTVVYGVLLFLSVRGKMIRPTARIWITFLLIEYFISSLGSFLKILHVDFSDCLLSLSSITYAFLYGPLLFRTCGNDTNLLRARSEFEPLLNNFQEYQNLFGGESITSSDGTNALQLAAFNIKYSEFKFGEVIGGGYFGEVKKAIWKGALVAVKVLHRN…
F0ZXT0_DICPU	Putative uncharacterized protein	Dictyostelium purpureum		677	MGVCDSDTALGKSNISCTFCSYLFNKSYELAGSGDSALVFNAMVDSMALGYIFSALYLLFRLQRSYTFLQKNSPINRPSAINNVIEDVWDKNFGISMDSPQIINSTYFKHTLLVSLWLAFEGLLLLFLPPNSIIYPILVILVGSGHVVTDNWILIFLYGKEDDRFSARRSLYLCALLYLIVLATSMSSFFDDKEKCNNMSCQTFMFEDEYTLFAFSAAGFLVYIIVLGLTLKRSLLRPTSRVWLCFLIAYNCLNSVGSLLNIFNTDVGYCFLGIGSVIYSFAYGPILFKTCGDDTNLLRARSEFLPLLTNFNEYTSLFGRESIATSGEGAASALQLSAFYIRFNEFKFGHVIGEGYFGEVRKAVWKGAVVAVKILHRNSFRNTDGNKEENVFFKEVAIL…
F4Q2W3_DICFS	Putative transmembrane protein	Dictyostelium fasciculatum		489	MGGICESVERPDFSCSFCKALFTQSFDIAGNGEASLVFNVLVDTMAIGYLFSALYLFFRLQRSYNYIMGSNMGDSGASARSTKLSNSQNKTTSNENKDYVQINVLPTGGENSALWDKNTSITINHPKILMSTYFKHLLFVGGWLAVEGLLLLFLPPSSIVYPTAVTIIMAGHIITDNWVLIFMAGKKDDEFSSRRSFYICILLYLLLMATQLADVFGSPMCKTPFECQLFMTEDPYTALSTNVVFMIIYTTVLLVSLRRSIVRPTARLWLVFLMAVNFLAVISNILLIFKIDFAYCFLAFSTIPYALLYGFMLFRTVGNDSNLLRARSEFEPLLTNFREYQNLFGKESISSLEGTNALQMSAFYIKFTEFKFGEVIGGGYFGEVKKAIWKGAVVAVKML…

## Sheet: S3c GPCR-INPPs
Table S3c. GPCR-INPPs
Oomycetes
Gene ID	Product description	Organism	Length (aa)	Sequence
ALNC14_102310	unspecified product	Albugo laibachii	1248	MSTNAWCGVQSFLSNVQTADNANEKGEMKESNDCTPNSGECSAKYNTDNQATRFPKVSTLILPQRYESKQTNALFSTSSASLSQCTRRPSHPFHHRYLEVSKELVHILAWLDLTGAIGHLFSILPTRTFNPKLGENVSFHCKMQAFIITFGDLAPIAWTLVMAVYLYRWVCMGENHVKLQSRMKFYFVGMLFFSLGIPTIAYSAGMYGNAGQWCWIRIADDSASTFYWEVGVLYFWVLFSAIIMTTLVVLVRINLKKRLENGFCSSESARAYHNVTRKMTKYIGAFIIMWLPAMIDRGSFTIFNKETFAFTILHATFVPLQGFINAIIYGKFHSYLFRLLKWKQIRAKREDNWSKSLGINRLVCNKRQDSTTGSRCFPRRTQTFSTPEQHQPTSHSQRY…
evm.TU.AC2VRR_s00143g45	unspecified product	Albugo candida	295	MQAFIITFGDLAPIAWTLVMAVYLYRWVCIGENYVKLQPRMKYYFIGMLVFSLSISTIACLADVYGNAGQWCWIRIADDSASTVYWEVGVLYFWVCFSAIIMTTLVILVRINLKKRLENGFYSSESARAYHNVTKNMTKYICAFIIMWLPAMIDRGSYMIFHHETFAFTILHATFVPLQGFMNAIIYGRFHTYLFRLLNWKQIQANWDSNWSKCPRVNSLLCSTRRKFFTKTRWFPRRAQTLSASERHLAESNSQRYQLLRQIDQVDEMERTGTASIFISVFDMQWQPLPTNLVR
H257_05866	hypothetical protein	Aphanomyces astaci	1022	MSTPWTRPPRPPNATSWQRKADVGDDEWVGITWAVRITSVLSAIGCVFILYRYIIRRKAERDITTILVTALAAFELMIAVAKFPALSFLEFKRNRDMPGHFLNSNRPMCQIQAYVLDVFMLQAVLWNGYLAFNLLRVVVYRDSNKALMGRFWKYFFCTTMFTVLWGLSAALPIWPDDRNRLDSLFGYAKFFCWIQETRYIAIRFIPFVVATLLFIVAVTIKVRRVVLARAKHARSVGVMADDDDAVTQIQRRLMLYVLSFLVLYTPITVFRLIAAFQGDTKDSRNRSKIAEGTMPEFGIVAQALVNLQGFVNAIIYGGFLTSASSGERRQSLSSSLPPSVYLEDIRSHASGYYAHGVNSGDCMTIFASTFNMAEGAVPPPDQLDQWIPKGHDIYVIGVQ…
H257_05867	hypothetical protein	Aphanomyces astaci	1069	MSGKRAWQQKFGVGETERLAIDWSVRSTSILSTLGCAYILVRCTFFQSNRRDVSRLLVMTLAAIQLVVSVVKLPALQFASLQKRFKRGDSDGMLRPYFLVNATADDSSTSSAVFCQIQAYLLDVFMLQAVLWNACMAYNLLRWVVYRDSEEKLQSRFWVYFFGTSVFCVVWGFTGALPVWSYQNNPQVSSLFGFSRFYCWMKFPDYILYRFVPFVVLTLLFMVAVVIKVRKVVAVRARRCVKDSLHRLVYSYINSISCIRLSMTPSVADPVATKIQRTLLYYVVGFLCLYTLPTAYRFLEAAMENKDEATSNGWSRGGSGNGSSKSPNSEWTRNATAHSQGGEHSTFMQVFAVVSEVLVNLQGFVIAVIFHRCSVSRRCKSQSSSSGEGSSLEPDACMD…
H257_05869	hypothetical protein	Aphanomyces astaci	748	MMAGVVVIYMAEGDESSEGDVAHHCDFDAVNIFGILAQICINLQGFVNALIYGGLIRTPKCHMAHRDDMSEVLSGNVRSIYLEDGGSTASASPTSSDRTSIFASTFNMAEGAVPPPDQLDQWIPKGHDIYVIGVQECIDLRTMRHVMASHLQRINGKTYIEYGREIGRTETLLGYHGFIAITVYVAADDVHAGHFHMHLDATSKVNRGKNLIGLGRASNKGAVGFAFRYFNVTFAVLTCHLASDSTGKSKIKKRHHDGASILTNMHLQSIENEFDCHLMAHHTIFMGDLNYRLTSLDATPDRILHMITDVVNNNLSDNTIKCGEVFSLDRPMDTAELYRSSVPAAFDIMEEHDRKREGRPTYVLTHTPKAEVAIDDSRSSSTTMHPSDAPPLSTTTTTM…
H257_05900	hypothetical protein	Aphanomyces astaci	830	MPRQAMMDVPGGGTDANEKFIQTLMVITSVLSMTGCVFIITSYMWKQYTHDKRDFTAKMVLVMSIIDFLDAGFKLFGTLGYTRPWLCNVQGFVMNAAGVSGVTWLACMAFTWYRWIVRRDDDQRLHRWFRTFCVVSFVPSAVESLYLVAADKYGPAGFYCWIGDAYGTSRIYFFFTWVFAAAAGIMTLAFLVGLDVYKRQKSQDNQEAARASSLIFSKLSAYVGIFVVVWGPCIVNRLVQFFRGESIYELFVVHISFNNSQGLLNAIVYGGVVQAVRRLVFGVDTRGSGTRMTNNCSELSTSFIRDDVPGVTISVFATTFNLGEGNAPDDMAQWIPLGHDVYVIGVQECLHLTELRAAVKGFLERCTHTTFAEYSRDIGSKNTVLGYHGFIGIAVFVPE…
H310_00089	hypothetical protein	Aphanomyces invadans	885	MDLRRVSQHFRIFQSVSVFFGVVFSLGPFVSQCPAYNDTTFTIASSRSVLVMCHALWLILTLVLLKMAVVAVLFRPKKTKNVAAFHHLARVLMVYLVYFVLYRAIDATILALDAFDMISPSSPAVHGALFGLHHVLSPLEGCGLAVLYGGAAACFSDQDAYLLTFHPSSSPSNHEGCGTSTLEQCRSMGHMRLFVTAYDLCKLYFPASHLPQWLPPDHDLYVVGLQNCIDVDDAKQAIVRHLQRLAPFADFQAVAITHSRRLLPSMDGASVVQLVFAKSADIALGNVVVDEMALKSSSRQVAAVALRLFDASLAVATCGLKPFSDDHSLTRKVQDAMHLMQSFDASQEFPHHCQHTILGGSFHFGVGKIHPQHLLDRVESAYLAQSRVAILDAAALTSH…
H310_11010	hypothetical protein	Aphanomyces invadans	973	MARQDQVRGKPICVPATDLGMAEREWVEWSLRITSALSAVGCMYVIVRYMLGRSRADRNVTSMLVVALAVFELMIAIAKAPATQFIVFQLDSMTHDTWVKAAIQPPLEASLCQVQGYLIQVFMLQAVLWNNCMAYNLLRWVVYRDTEEALQSRFWLYLFATSTFSVVWGLGAALPVWTLHSETPVSMFGFARFFCWMQYPDVSIWGFISFVLVTLGYTAALMIKIRRVVVARAKQNAAMATIDTDVDAIQRRLFLYVFAFFILHAPPVLYRVILYVAQNAAKNDPIDKNAPHQCALAAVNIFGIVAQIWINLQGFVNALIYSGFIRSPNCPLLQRDGSVLLSGHLPPPSIYLEEVGSTASGAASPTTSERISIFASTFNMAEGAVPPDDQLEMWIPKGH…
H310_11012	hypothetical protein	Aphanomyces invadans	529	MSGTGGGTGGGRGGGTGGGNGGGTGGGWQQRYGVGEDERLAIDWSVRSTSILSILGCLYILFRVAVCRSDKRDVSLLLVATLAAIELVVCIAKLPALDFASLEKDATGGNSSSTNTSYYRVNSTANGTPSSFNVLCQVQAYLLDVGMLQAVLWNACIAYNLLRWVVYRDSEEKLQSRFWVYFFGTSLFCVAWGLTGALPIWSYQNFTPQSSLFGFSRFYCWMKFPVYILYRFVPFVVLTLLFMVAVVIKVRKVVAYRARRLSAIPSVADPVATKIQRMLLYYVMGFVCLYTLPTVYRFLEAALDDDDTYGGHPGRGTKGSGSTRNPTTSSPTVSSEHSTFMQVLAVASEVLVNLQGFVIAIIYHRCTAPHRQKALSVQFGEESAFDHGASSVFLEDARS…
H310_11013	hypothetical protein	Aphanomyces invadans	750	MSTKWSRPPNMTSSPDGKWSRKADIGEDEWLGITWAIRVTSVLSAIGCVFILYRFAVRPRTERDVTTVLVTALAAFELIIAIAKFPALSFIEFKRGRDALGYFLDSSGPMCQIQAYLLDVFMLQAVLWYGCIAFNLLRVVVYRDSEKKLMSRFWKIFFSTSLFTVLWGLSAALPIWPDKHQRLDTLFGYSKFFCWIQETRYIVIRFIPFLVATLLFIAAVMIKVRRVILARAKRARPGAAISDDAVNQIQRRLMLYVLSFLVLYTPIAAFRIIAAVQSSGTNDARNRNKIAEGIMPEFGIVAQAMVNLQGFVNAIIYGGFLTFAPTTQRRQSMSSSLPPSVYLEDARSHASGYGVGGNGGDSISIFASTFNMAEGAVPPNDQLSQWIPKGKDVYVIGVQ…
HpaG801192	unspecified product	Hyaloperonospora arabidopsidis	265	MNTVQEEEEEMAVVQRALTSDSPRNNDTALSALQLDVLYIVILSCSALSLVGCLYIIRHHYVSSRLHSGVSMVQKMVLVLSVLDAGLSFPKLFGNPLTAEVVVVTASCNAQAFALHLFGLLSVLWNAAIAHCFYRKIVCRDSEARLKSRFKLYVLLALVPAISSSVALYAANVFGNATFYCWIESRSKQFWTFYLFVLLAILYVSFILCVTHNRISRDFRDAHLDAQESSALITSKLRIYIAVFIVLWTPSAVFRCKYSIAVVVA
PAG1_G007066	Transmembrane protein	Pythium aphanidermatum	926	MVVILSLLDLAFSVPKVVGIAGPDGSLACDVQGFMLGFVGVMSVIWNSCLAHSIYRKIVRRESEEKLRRRMKLYIVVTIVPSFAASCLQWGLDLFGDAIFYCWVHDRRLHIVCLYTWVLAAILYISVVLVITQRHINQRAEIQGNLEAYESSATLSLRLRLYVIVFVVNWLPSVIFRVFGSMIGAATYPVAILMQATLCSLGFVTSIIYGGLLTRTLRIFRAPRSPTDYHAMTAPTHLTNAGALPVMMSGLRQPLSIFVTTFNMGEGSISDDELVRAFACDFSIVHRLGFTVTQAKWIPRGHDLYVIGVQECLQLSELRQQIRHHIEGQASLRSHTSRSRFVRYAQFCREIGSTTTSLGYHGYIAITVFVRQRDVMSGAFFMAPKAQQAVNCGKSLLFG…
PAG1_G010054	Transmembrane protein	Pythium aphanidermatum	1207	MVSKDDQLTYKGIAAGTSSGLSMVGSIYILGRYWYSRRIKSKSSGAGTAHHVDVTKELIHVLAWLDLIGAAGRCFGVLPTQTFDQSKGEPVTSVCQLQAYGKYLRRKTQNDVPEELTQGYGPVISFGDISPIAWNFIMAYNLFRWVCLGEDQQMLQRRIKWYVVATLAFTLTIDTLALGSGRDIHPPVCDMMSVHKFGDAGQWCWIVVPGNRTDELYWKLITLYIWVLLGGISMSTLLMMVRLNVQDRLKGVDNDDARLAYQGVVHNLTIYIGSFILCWCPAVLDRGYSAITGHDVFALSMLHTSIVPLQGFVNAVIYGKFHVWIGRHMNSGRGDMRSVHKDGKSSDLRSTEIQERERKHFGTASIFVTSFDLNWSPFPQNLLTHTNHDVSYQSDWIPP…
PAG1_G010231	7 transmembrane receptor secretin family protein	Pythium aphanidermatum	393	MTTTPPMAANMSASAGLALFLDALGRGDAAALRLAEQALLIVSSVVSFLGCAFVFTTWKCFSLPNYLSRRIVASMGLAGLATAFGFSLYVCADQLQPSFISDSFSVQLDRRQRTRCQYTDFEATCYAQAMLLQYFYLASYLWTACFAFHLYQIIVRRNEYPERLLGTYRVVGWGLPGVLLAYLILRQLTGHLGVGAADRRWCWISIHTRDDTARTWQREGAWHQFLLFYVPIACIFVFNAVIYRIILRFLHGDPMAERLRKRVLLYLVIFFLCSIWGVINRLVQFFRADHSPSSFLTLMECICDPLQPLLNAVVYGTNKSSLDAYRERFCASWFYASLPSSDDEESGLDSVSLLSNDGDNEDDDRAFYYHDLRREVTRKLTFPMPDDEEDNDR
PAG1_G011722	Transmembrane protein	Pythium aphanidermatum	1065	MVADERQQNITAVAAAACAALSVVGSVYILGRYWYARYVRAKAARQSSIARRVDVTQELIHVLAWLDLIGALGRGFSVLPTRTFDQDRGDPVTASWASTPDVTILVLWLAISFSDVSAITWNFLMAVNLYRWVCLGEDQQRLQQTIKWYILGTLLFTMSITSLALITGIYGDAEIWCWIALPHSPKAELYWKLGSLYAWIFVLAFAMGVLLVLVKMNVRTRLEGVDSEDARTAYKSVVQSLTIYIVAFILCWTPAMINRGYAFITRHQDFTLEMMHATVVSIQGFVNAVIYGKFHEWVRRHVSHTDAKLSKLSSKTPRSSEQGEFRLQIPSDLQRGTASIFVTTFDMNWSPLPSNLKDWIPANKDIYAFTLQNCVGVQEVEIAIREHLLRANYPMCYRS…
PAR_G001624	Transmembrane protein	Pythium arrhenomanes	879	MAEPTKARLPSQVFSPAQLATLHDVILVTSSLSILGCLYILGHHYRLRRRSSPSIMQTMVAILSLVDMSYAIPKAIGLAGANGSFKCDLQGFMISFTGIMSVVWNSCLAHSIYRKIVCRESEEKLQRRLKLYILVTIVPALAASVLMWALQLFGNAIFYCWIHDKRLHVVCLYAWVLSAMLYISIVLFTSQRHISIRAEIQGNLEAHESSASITRQLRLYIIVFVVNWSPSVLFRVFGGPLGLDTFVMAVFMQVTLCSLGEGSMSEKELEKWIPRGHDLYVIGVQECLQLNELRQQIRHHIEGQAALRTHRSRSRFVRYAQFCREIGSTTTTLGYHGYIGITVFVKQRDVMSGAFFMAPRAQQAVNCGKSLLFGQRASNKGAVGFGFRYFDTSFAFVTC…
PAR_G003835	Transmembrane protein	Pythium arrhenomanes	1447	MLRGSGGSLRRRLTHDAAAPPLSARQQQILQAFVLVACSLSFIGLSFVILHYIWERVVRRCLSLCRLRVWWRRRHPHQQSHHQHPFAVATPQYRDPLASATGATPRDFNALLASVIHASALASCLWTTCLSFNLYRWIVFGESDKKRRARLLPFLTFTFVPSALLVVYPLRAHKYGNATFYCWIMEPVLMFLHFYVFYVALAVLNVSLLLLIRMNLKQRVQWYDSDGTDATAAVIRGKALHYIVIFLIHRVPILVYRAFQIVGVQSFAVGVAVQFILNLDGFSNAVVYGGLFKKIPGVRFKHSPTLDSTPVRFSSESNYDFGSSSISIETDEYCASKMFKSNQKGLFAVEEEHCERMADTSVSSVSAPTASRDISSTNTGPSSSSCSEPATRTIDVQSC…
PAR_G009986	CAMP receptor cAR	Pythium arrhenomanes	339	MESDAGGLTAFAAALMGGSPQALALVERVLLIVSSVVSFLGCAFVFTTWKSFSLPNYLSRRIVASMGLAGLATAFGFALSIFVDGTGDHYLDAETVCYTQAFLLQYFYLASYLWTSCFAFHLYQIIVVRNEYPERLLGRYRLVGWGLPGVVLAYLVLRQLTGHLGDASLQWHRDGAQQQFLLFYAPIGCVFVFNSAIYHVILRFLSGDPMQHKLRRRVALYLVIFSLCSVWGGVNRLVQFVREDHSPNTFLTVMECICDPLQPLLNAVVYGTNKSSLDAYKERFWTSWFYSSLPSSEDEDESGLDNRSSLLSNDGENEDDDRALYYQDLAVERSYRREP
PAR_G010378	Transmembrane protein	Pythium arrhenomanes	1151	MRRITSDQTYSTVTAAICSSLSVVGSVYILGRYWYVRLMKARAVASKHSVSGVRRVDVTQELIHVLAWLDLLGALGRGFGSLPTLTFDQKQGERPTTICKLQAFGVVVDLCGSLHHFLAAISFSDVSAITWNFLMAFNLYRWVCLGEDQQRLQKTIKWYILIALAAAATFVGSLPVASLMVLLPSYLKIPENVYGDAHVWCWISLPHDRTKEFFWKLWSLYFWIVVLAVAMCVMLTRVNMNVRRRLEGVDNEDARTAYKSVVQTLTIYILAFIGCWVPPLINRVYTYAMGREDFTLLMLHASIVSLQGFVNAVIYGKFHLWIARHTLSHPWYDQPFPKSTKSTDKSQREPRLSVRNDGLEIGIASIFVTTFDMNWTKLPANLDQWVPRGKDLYVFTLLH…
PHYCA_534982	hypothetical protein	Phytophthora capsici	519	MSERHDAGPDASLTGEQEARLQLAGYLSSALSLVGTLYVLIHFGYVHCCRTRSLETFTPTQLPFQYQHRQRSRLDFMNKLVLVLALFDLVTITARAVGRSVVHDYALCRAQAAVIQAANLASCLWICCMAYNLYRWIAGGESDATRRRRFPLFLAIAVVPGAGFVIFHLMTNKYGDATFYCWLDEIRYMFLNFYIFYLLMIVFNFVLLALIHFNMKQRVARHDTVEADTSSMLIRRRLLLYIIVFIAHRTPMMIYRSGGMGSLTVGLAMQVIQDLNGFSNSIVYGGICRRRVKDLPPPRECEAESVSSPTESIMGGCIVKKRATEDEHEGIVRSSAKIGTTLTQSGRNMSCESDSGDSSADRNTYSRKTQEEHGYSYRTWQQRLQKRFSLHHAPPPAPI…
PHYCA_548840	synaptojanin 2	Phytophthora capsici	958	MSLQGAASGLSASQLDVLHTVILVCSALSLAGCLYIIRHHYVSARLHSGVSMVQKMVVVLSVFDAGLSFPKLFGNPLAESSDVTASCNVQAFALHLFGLMSVFWNAAIAHCFYRKIVHRDSEARLKSRFKLYVLMVIVPAVACSVALYAARLFGDATFYCWVESRSKQFWTFYLFVVVAILYISAILWVTHNRISRDFRDANLDAQESWALITSKLRIYIAAFIVLWTPSTVFRLFDNELGSARFGVALLMQVTVCTQGLTTAIIYGGLLTKMYRILTCKPSILPTRKFVTSPSFPTMDTGTDHSLVKHFRKPANIFVSTFNMGEARLTPAQLDKWIPLGHDIYVIGLQECLHLANTRSLIRQHLEGGRPRPATSGPARRASKFHQFNREIGSKNTSLG…
PHYCI_93413	unspecified product	Phytophthora cinnamomi	1148	MSGAPLDAGPGASLSDAQEARLQLAGYLSCALSVAGSLYVLAHFGCKPQRQDAVAQTQLPHRYRRRGPRARMDFTDKLVLVLALFDLVTVAARAVGRGVVHDRALCRAQAAVIQAANLASCSWVCCMAFNLYRWIAGGESDATRQRRFPLFLAVAVVPGAGFVVFHLLTNKYGDATFFCWLDEIRYMFLNFYLFYLLMIVFNFVLLALIHFNMKQRVARHDTVEADTLSMLIRRKLLLYIVVFIVHRTPMMIYRIFEAGGLESLNIGLAMQVIQDLNGFSNSIVYGGICRRRIKDVPLPRDCEAESVSSPTDSIASGYAVKKRTTGMSDENEAVLCSSARVGTTLTQSGRKVSCESDSGDSSAGRNTHSRKALRISQDEPNYTYRSWQQRLQKRFSLHH…
PHYCI_211768	unspecified product	Phytophthora cinnamomi	1186	MGTPSSAVEARHQHYQTVASATSSVLSIIGAFYIIGRYWYARRLKAKSLSLYAGSAHHLDVTKELIHIIAYLDLFGATGRAFGVLPTETFNQDAGDPVTPICKIQAFIITFGDGAPIAWNFIMALNLYRWVCMGEDQQMLMKKIKWYILSTMLFTLGIPSICLIFNKFGDAGLWCWVVVEDNRTEELWWMFGVLYFWVIVGGIAMTTFLVLVKINMKKRLKTYENDDANDAYYAVVHNLTVYISGFILCWLPAVVDRAYATFSGNTSFTLDLLHATIVPLQGFINAVIYGKFHIWVVRHVREPWVSNVGSSTKNSKLSEDMLRQSVRMREQERHHMGTAAIFITTFDMNWTPCPSNLEDWIPPGKDLYVFSLQHCVEVQTIEQVIRGYLLQVNYPAAYR…
PHYCI_226834	unspecified product	Phytophthora cinnamomi	978	MNGPTARVLSGSNGSDGSSDANADSGLSADQLDALHTVILCCCALSLGGCLYIVRHHYVSARAHSGVSMVQKMVVVLSLFDAGLSFPKMFGNPFAVDVNSVVSAACNVQAVALHVFGLMSVFWNAAIAHCFYRKIVYRDSEARLKSRFKLYVLLVIVPAVACSVALYAARLFGDATFYCWVESRSKQFWTFYLFVVLAILYISAILWVTHNRISRDFRDANLDAQESWALITSKLRIYIAAFIVLWTPSTVFRLLDDELGSARFAVAVLMQVTVCTQGLTTAIIYGGLLTKLYRIVSCKSSISPARKFVNSPSFPTMDTGTDHSLVKHYRQPANIFVSTFNMGEARLTPAQLDKWIPLGHDIYVIGLQECLHLANTRSLIRQHLEGGRPRPAASGHARR…
PHYCI_273172	unspecified product	Phytophthora cinnamomi	669	MGDAGASVQDQQLHAAHELSTSKLLIGVSGGLSLLGALVMIAHFLAYQESRRCGRRLLLCLHLADAGAACAWLLVFLLPSMDEDKKLDEVHTARICTTQVLFFQLASCLWTACFAFHLFQLLTGRCKAPELYEDRYHLLAWGIPAATVAQLYTQTLAGTGLVGESGRPWCWIRSWSDGQWIIDGFYIQLVVFYVPVVLTFLHNLVTYVMLLYAMTDNLSTSMETRVHYRLLLYSWAFFLPNVWIVFAFAYQAVAPNHALNAPLLYLISFFTPLQGLMNAIAYGMNRTVGMDSECGELVAAFLSLDERRKLRAVSRRWLFTCRWLQYTGNDGAQVQPRKSEWNFRSRPFRHNWNTFIRNECHSFLPRLLEQLPAVAITETMELKKGLCLSTNTGQRPSFE…
PHYSODRAFT_316101	hypothetical protein	Phytophthora sojae	1098	MSGATLDAGLGAALSDAEEARLQLAGYLSCALSVAGTLYVLAHFGCGKPRRQDAAAQAQLPQQYRRRGPRARMDFMDKLVLVLALFDLVTVAARAVGRSVIHDRALCRTQAAVIQAANLASCSWICCMAYNLYRWIAGGESDATRQRRFPLFLAVAVVPGAGFVVFHLMTNKYGDATFYCWLDEIRYMFLNFYLFYLLMIVFNFVLLALIHFNMKQRVARHDTVEADTSSMLIRRKLLLYIVVFIVHRTPMMIYRSKRTKDAPLPRDCEAESVSSPTESIPGGYVVKKRTTGTNDDNEAVVCASARIGTALTPSGRKVSYESDSGDSNPSRNTHSRKAFGIHDEHSYTYRSWQQRLQKRFTLHHAPPPPPVEPKKIAIFASTFNMGEKDVHEHELHDWI…
PHYSODRAFT_388504	hypothetical protein	Phytophthora sojae	236	MALVQEVLLLAAACVSCAGCGFLLAMWRRVEAPNYVSRRIVTSLGLAGLVTAVAFAMSLVVNGFGQNYRQHEGLCYAQALTLQYFYLASYLWTACFAFHLYQIIVKRRNEYPEEFLWVYRGVGWGLPGVVLVYLVLRQLTGHLGVGGADRRWCWIAVHTTHEEEGEDPLVWRREGALQQLLLFYAPVLCVFVFNVGVYHHILKFLYMDPMAPRFRDKVKIYLGIFFLCSIWGVINR
PHYSODRAFT_475580	hypothetical protein	Phytophthora sojae	666	MVDAGASVQDQQLHAARELSTSKLLVGVSSGLSLLGALVMIAHFLAYQESRRCGRRLLFCLHLADAGAACAWLLMFVLPAVDEDVDPVDVHTARTCTVQVRFDSLASCFWTACFAFYLFQLLAGRSKAPELCEDRYHLVAWGIPAATVAHLYAQTLAGTGLVGESGRPWCWIRSWSDDQWSVEGFYVQLVIFYVPVVLIFLHNLVTYVMLLYSMTDSLSTSMETRVHYRLLLYSWAFFLPNVWIVFAFAYQAVAPNHALNAPLLYLVSFFTPLQGLMNAIVYGVNRTQAMDTESGELVASFLSSGERRQLRAVSRRWLFTCTWLQFTGSNGDDVQPRKSQWNFRSRAFRHNWNTFIRNECQTFLPRLLELLPAAAMAETMELKKGLCLSTNTGQRPSFE…
PHYSODRAFT_534506	hypothetical protein	Phytophthora sojae	1185	MGTPSSSVEARHQHYQTVASATSSVLSIIGAFYIIGRYWYARRLKAKSLSLYAASAHHLDVTKELIHIIAYLDLFGATGRAFGVLPTETFDQDAGEPVTPICKIQAFIITFGDGAPIAWNFIMALNLYRWVCMGEDQQMLMKKIKWYIVSTMLFTLGIPSICLIFNKFGDAGLWCWVVVEDDKTEELWWMFGVLYFWVIAGGIALTVFLVLVKINMKKRLKTYENDDANDAYYAVVHNLTVYISGFILCWLPAVVDRAYATFSGNTSFTLDLLHATIVPLQGFINAVIYGKFHIWVVRHVREPWVSNAGSSTKNSKLSEDLLRQSVRMREQERHHMGTASIFVTTFDMNWTPCPANLHDWIPPGKDLYVFSLQHCVEVQTIEQVIRGYLLQVNYPTAYR…
PHYSODRAFT_561669	hypothetical protein	Phytophthora sojae	981	MTWPPPSSLRSLSSSSSSSYEADWDSDSGLSAAQLDALHTVILCCCALSLGGCLYIVRHHYVSARLHSGVSMVQKMVVVLSVFDAGLSFPKMFGNLLSRDASDDVSAACNVQAVALHVFGLMSVFWNAAIAHCFYRKIVHRDSEARLKSRFKLYVLLVIVPAVACSVALYAARLFGDATFYCWVESRAKQFWTFYLFVVLAILYISAILWVTHTRISRDFRDANLDAQESWALITSKLRIYIAAFIVLWTPSTVFRLFDQELGSARFAVAVLMQVTVCTQGLMTAIIYGGLLTKLYRIVSCKSSISPARKFVNSPSFPTMDTGTDHSLVKHYRQPANIFVSTFNMGEARLTPAQLDKWIPLGHDIYVIGLQECLHLANTRSLIRQHLEGGRPRPAASGH…
PIR_G001039	Transmembrane protein	Pythium irregulare	1269	MATVLSSEEEDRQQLMKTIASATSSGLSIIGALYILGRYWYARRVKTSGLAAAAVTHHQLDVTKELVHVLAWLDLIGALGRIFGVLPTKTFDQTKGEHVTGICNLQAVVITFGDGSPIAWNFVMAFNLFRWVCMGEDQQMLQKKIKWYILGMLVFSLGIAFLALGFGKYGDAGLWCWIVIPGQKHHEAELWWKLGCLYFWVLTGAITIGWLLVLVKRDIKKRLESHENEDARDAYRGVVHNLTIYIVAFIVCWLPAVVDRGYSAITSKDIFTLSMLHASILPLQGFVNAVIYGKFHIWIVRHVNLHASHYGKSSSRLSPKNSDEFAHHAALMREQQRQHFGTATLFITTFDMNWNPFPENLEDWIPAGKDLYVFSLQHCVDVQSVEQSIRKLLLRMNYP…
PIR_G002827	Transmembrane protein	Pythium irregulare	1028	MLHELLRRVLVQAPLPTPSALSTEAQDAAPPPLLTPHELHVVRLVIISCSSLSIFGCVFILWHFVRSARTRYATSMSQRMVVMLSLFDLSYSLPKILGHPVELQNKLACDAQGFAVQFTGLMSVVWNCCMAHSLYRKVVHRDSEVMLLNKFKLYILFTVVPAFVAGICLLAGDMFGDALFYCWLGAKKWQFVSLYLWVALAILYVCVILFMTHVHVAKRAQRQGNLDAIESSWLIMLKLRIYMIAFVVLWLPSLTFRSEYPIHSLYFSAAVGGNAKFPLAIAMQLTLCSQGFATCVIYGGLVSNLLSLCKRKPPTAAYKEIVPPVFPVDTSHQQLFKSFGRPASIFVSTFNMGEGKLSKTELAKWIPLGYDIYVIGVQECLTLSETRSQIHQHIEGRAS…
PIR_G003909	Transmembrane protein	Pythium irregulare	1118	MDGRDSADNTDKGHHQAALILSASQERAIQIAIYISSSASLIGISYVILHFCWQHWFVNWRRIQRRAQKMDFTAKLVLVLSFFDLATILARIVGRAVVHDPLLCNIQASVLHVTGLGSCLWVCCMAFYLYRWIVGGESDAKRQSRFSLFLAISVIPCIAFVIYHVATHRYGDATFYCWLKEDRFILLHFYLFYAIMVVYIIVLHALIHVNMKRRVAWHDTVEADTSSMLIRRKNLLYIVVFIVHRGPMMIYRILEVMDIHSFEFGLFAQIILDLDGLSNSIVYGGLCRRQMFEQEELQLPRGRTFPADSVSSPTESFDDFFKKRGGNHFGDDLDLTMITSATTHATSTTASSITTSTRQQQFFFFTGADDILMRSSILNCLTQYESQRKNSFREDPFQR…
PITG_00315	transmembrane protein, putative	Phytophthora infestans	1107	MQNTPRTPSRGATTNSLSRRVQLHYSRSEHQRRLGLQYANSIKSPSQARLPRAARYYTARFVGMSERHDAGPDALLSDAQEARLQIVGYLSSALSLSGTLYVLAHFGYLQWCKPRRLETFTLQQLPVQFQRRPRSRVDFMDKLVLVLALFDLVTIAARAVGRSVVHNYALCRAQAAITQAGNLASCIWICCMAFNLYRWIAGGESDATRQRRFPLFLAVAVVPGAGFVVFHLMTNKYGDATFYCWFDEIRYMFLNFYLFYLLMIVFNFVLLALIHFNMKQRVASRHDTVEADTSSMLIRRKLLLYILVFIAHRTPMMIYRSKRTKEVPPPRECEAESVSSPTESIMGGYAVKKRPTVTEDEHDSIARPSARIGTALTQAGRKISCESDSGESSVDKCVH…
PITG_00336	conserved hypothetical protein	Phytophthora infestans	962	MSFRSLQDEHSGLSESQLNVLHAVILSCCGVSLVGCLYILRHHYVSARLHSGVSMVQKMVVVLSVLDAGLAFPKMFGNPLTDSTDVSAACNVQAFALHVFGLMSVFWNAAIAHCFYRKIVHRDSEARLKSRFKLYLLLAIVPAVACSVALYAARLFGDATFYCWVESRAKQFWAFYLFVVIAILYVSVILWLTHNRISRDFRDANLDAQESWALITSKLRIYIAAFIVLWTPSTVFRLFDDELGSSRFAVALLMQVTVCTQGLATAIIYGGLLTKLYRIVSCRPSISPTHKFVTSPSFPTVDTGTNHSLVKHYRKPANIFVSTFNMGEARLTPAQLDKWIPLGHDVYVIGLQECLHLTNTHSLIRQHLEGGRPRPATAGPARRASKFHQFNREIGSKNT…
PITG_17353	conserved hypothetical protein	Phytophthora infestans	1158	MPTTDEIERHQYYQNVASATTSVLSIIGAFYIIGRYWYARRLKAKSLSVYASSAHHLDVTKELIHIIAYLDLFGATGRAFGQLPTETFDQDAGDPVTPICKLQAFIITFGDGAPIAWNFIMALNLYRWVCMGEDQQMLMKKIKWYIVSTMLFTVGIPSICLIFNKFGDAGLWCWVVVEHDSTEELWWMFGVLYFWVIAGGIAMTVFLVLVKINMKKRLKTYENDDANDAYYAVVHNLTIYITGFIFCWLPAVVDRAYATFTGRTSFTLDFLHATIVPLQGFVNAVIYGKFHIWVVRHVREPWTSNGGSSTKNSKVSEDMLRQSVRLRELERHHMGTATIFVTTFDMNWTPCPTNLSDWIPAGKDLYVFSLQHCVEVQAIEQMIRGYLLQVNYPTAYRSI…
PITG_12548	inositol-3,4-bisphosphate	Phytophthora infestans	1455	MESAPVDDGLVFLPQASSGLELLCVALYLSLALVAACRALSQGSTFHRSQRSTFQRLMVLFAVTRAASFVSEGLARNLLNRAALCLFFSLVLFQTLLWIDIANPKVSTRSRRIWIAFVVANGLFYAAVLGLSVMHEAKVAQARHSKSRLNRSTLWTGVLPVLFIATGSFVSSLGLVYSTWKMRHRVERVLKPSGNGLRRRLDERVEKKLTSALRFTSVVMGACSVLFFLRTIIYVQRPFSHQGCGDIHSPDVCVVVGYVIPEIVPCVLFLVLMWEVEPTLEIPSRRSLSYTKGRVTSETTPLLDNEAMPPPLLVAAKEFTDRIGTASKSAVTQPNSPPGSQSGYFTVGRRPSPLSLGLGNGVLGRARRRLELVVRQHLGGASNEQQSLEGTSILDLANS…
PITG_12266	inositol-3,4-bisphosphate	Phytophthora infestans	1541	MPPGAFARLAGLLLALAGLKTANAAFPESFAYKCESNKCLYTTDTSGTVYTDPVACVKECRTSDLQNVDEGSDLSDVASMTVTSSLNGTCSNCSLVVSSTYNFPQMLETFDLTTASVASSSCNFTCEITLDTPTLWTLEGSSSDCFAGSEDTDVDCSRDGNATIMSLDADALGVLMAVRNSYEFLVDHVTTRLGPGTFSEDTTLSVKFEGTGCIASSSNAQQAFQLDLTSDSYELIGTFTNTAMEATNPTIMSSTPVTMSVTSGAVLSAGAFFLLRVASDKEAEFGTLIENVSSASMTLPDSGSSSPVDLELFVGASNISFTIPDSFTGSIQNGHTVNITFETFQNPANNSVAIDKVYLSAYQGLASAVDNSPIKFYSLDDASRSLKAAPLDIVTVVVY…
PITG_02812	inositol-3,4-bisphosphate	Phytophthora infestans	1855	MRRRRPQLLLAALAALLVDRIQAQSASASTSESVTADTTAADDCSACCVASTSSASAASAILAGGDPDLSLVCCSEQQPRDLFGTAHGECSGLPCCEYSGRKAQNHQAWYPCVAFPTCQNDNTKQPFCNGQDLWYFMEGYDWTCTDECCNGLVLDSNVWRGVENYYPGQTNGTFGVTVTPTDFLDVFYPDGMGGETYTVHQIMLASPPGYNFTEDCSCYLERVANSTPNAQRESTTCEVSTFLGDNRTYLTVDITENYQANDTFVFLFDGVVTPSGLNDTASLTSNVTYTTTSNLTPVYFIFNDSENTVFDTYVRVTDLTSATLSSGSFLPENIYPGNSGNATLTFYTDANIPESSSIKLTFGDKWGFTGNAVWSWETFPLDVPSEEEFYALAAATTTQ…
PITG_02728	inositol-3,4-bisphosphate	Phytophthora infestans	2140	MYTATLLLLLAFASTLPTGAAVEEAEVFGSVPALAALEKHDIKLELEQMRAISRGDVGVDGRSPVVHEPQEVEHLLQVQSTTDSSECSGSSGGAETIEFPQSDHYSQSSSVSGATSGSGAENEDAVVGITLGLGGLDISIGSVDVAVGSGGVDVSAGSAGISVGSGGIEATVGSGSYGLGVSVGSDGFDATVGSSGLEVSTGSHGLDVTVGSHDLGVSVGSGGVGATVGSNGLDVSTGSQGLVVSVGSHALDVSVGSGGIDATVGSDGLEISTGSHDLGVSVGSQDLDVPFESGGIGTTVGSNGIDVTVGSREVHLDASSRNIDASVGSQGIHVTTSSSDVDVSVGSKGVHFGASSTHLDTDVGSNSDQVYTSPPTVDPNVQITTAPLSVDVSGGSGDD…
PIW_G001361	7 transmembrane receptor secretin family protein	Pythium iwayamai	349	MTEKSASSALLVAEQVLVVTSASVSAPNYLSRRLVASLGLAGLVTAFGFSMYVTRFAFLSIVVNGIGQHYERVEGLCYLQAFTLQYFYLASYLWTACFAFHLYQIIVKRNEYPEKYLWVYRSIGWGLPGLILLYLIVRQLTGHLGVGPADRRWCWIAVHAPRGAAELDAWQRAGALQQLLLFYAPICVVFLFNSAIYYRILRFLAHDPMAARFKRKVAIYLVIFFLCSIWGVINRLVQFFSASHAPDKFLSVMECICDPLQPLLNALAYGTNKQSLEAYKERFCSAWFYASLPSSDEESGVDASSLLSNDDEDQGQNATGFDIFYQKTRSSKGVKSKAPSHLAYADSPR
PIW_G003419	Transmembrane protein	Pythium iwayamai	1041	MQHQLAALALSTGQERAIQVAVYLSSSLSLIGISYVILHFCWQHWFARRRRSQMDFTAKLVLVLSLFDLATILARIVGRAVVNNPLLCNIQAASDAKRQSRFSLFLAIALVPSLGFVVYHVATHRYGDATFYCWLKEDRFVLLHFYAFYVVMVVYIIVLHALIHFNMKRRVAWHDTVEADTSSMLIRRKNLLYIVVFIVHRAPMMAYRILETLNLHSFELGLVAQIILDLDGLSNSIVYGGLCRRQSFEQDEQLPRGRTFPADSVSSPSNESFDEFVKKHGGMQHFGDDLDLTMLTSTQETGTTTTTSSSRTQQCLFSTGADDILMRSSILNCPPHMDLQRKSSWSSQQQQNATRKASYEKLQRKRKATNMRPKKLPLFVSTFNMGEQNVNEKELADWI…
PIW_G005427	Phosphatidylinositol 4-phosphate 5-kinase D3 (PIPK-D3/GPCR-PIPK)	Pythium iwayamai	796	MACIAAGDAAREAANSSVHYNLNTPDGYFGRRLAGAANASAVVMLEPEFDGIETVKLVASLVSLLGCIFIIASYFFFPPLRKHHSVFILWIALMGIFFHGTVIVQESASYATCCSSASVIQLSLLSQELYFFVLAFNFYLTTKYPFRRTRWFGSFYHLAVWLISGVTAYMATSYGTGSISSYGYCWYNFAGENSESLLLRTFFMPVCVGYCVSLTLYILATRRVHMSTGGPLDGDAKTNLDTMRSFLFVSFAYWWLVSIPYVLRHKHVVDFNSSPDKALRFLGRILLALKGTLHAITWARATRLGHAYSLWKRGNWDDYLKVYEATWVLRHEILYFATQGIQKSAEMVNGLTTEAEEAEVQTESIFAFAQMAGVYPWQLRLGVLSEQPNVVSFELKGLS…
PIW_G006584	Transmembrane protein	Pythium iwayamai	678	MLRELLQSPPPPHDALTPHELQSVRLVIICCNSLSIFGCAFILWHFLRSTRTRHATSMSQRMVAMLSLCDLSYSFPKLFNHPVELHNKLACDAQGFALEFTGLLSVIWNCCMAHSMYRKVVHRDSEATLLNKFKLYVGIAVVPAFVTSVCDMFGDATFYCWLGDKLSQFLALYLWVVLAIVYVCVILFRTHVHVARRAQRQGNLDAFESSWLIMLKLRIYMIAFAVLWLPSAVFRMLGDYVGSARYPLAIVMQLTLCSQGFATCMIYGGLVTKLFSLCKRKPPTVSYNEITPPVFPIIEDASSSQLRKSFGQPASIFVSTFNMGEGKLTKTELAKWIPLGYDIYVIGVQECLHLSETRSQIRQHIEGRASPTAPAATAFHQFRRQIGSRNTSLGYHGHI…
PIW_G006613	Folate-Biopterin Transporter (FBT) family	Pythium iwayamai	488	MATALPSSMAPKLEIAQRVSYLSTASQAKDGEYQATKTPDTLEGGALRDGGAPKLLSKDYIGLLAQYAAVGLIDSVLPATIYPLMQSYLNASGTQIVTASTLIALPWSFKVFYGLLSDCATFNLDAPDRGNKYVLLMMFSAFGYLMADVCADGIVVELAQREPEAVRGSTQTAIYGTRTALNVVGSMLTGFAFNGKQYGGDFGWSMSFPALMVVLTVCLVPVIPMTWFFIKETKQPRVIFSDYIKTLWGFMQQRAVYQIVFYNFFSNVFANFSYTVGSPIQRYMVHVTPINNALSSVLGNFVFMIGIFVCGRWGLHWNWRWVIVVTGIMVIIVDLAVTLIVVWDVFRNQWFWLGPPIAVYVPAGISFIISTFVTVELAGEGNEGAVYGLLTTVSNLSSP…
PIW_G007530	Transmembrane protein	Pythium iwayamai	1241	MTVTLSANEQHRETLLKTIAAATSSGLSIIGALYILGRYWYARRAKAGGPVAHHQLDVTKELVHVLAWLDLVGALGRIFGVLPTETFDQSRGEPVTSICKLQAVVITFGDGAPIAWNFVMAFNLFRWVCMGEDQQMLQKKIKWYILGTLVFSLGLAFLALGCTIRISLLVGKYGDAGLWCWIVIPNPARHEEELWWKLGILYFWVLAGAATICWLLVLVKRDIRKRLQGHENEDARDAYDGVAHNLTIYIVAFIVCWLPAVVDRGYSAITSKDIFTLSMLHASIVPLQGFVNAVIYGKFHTWIVRHVNLQASQYGKSSSQLSHKNSDEFMRHTALLRTQARQHFGSATIFITTFNMDWNAFPANPEDWIPAGKDLYVFSLQHCLGVQSIEQAIRKHLLR…
PPTG_10838	hypothetical protein	Phytophthora parasitica	737	MLFIDFIFFFFAVFDDELGSSRFAVALLMQVTVCTQGLATAIIYGGLLTKLYRIVSCKTSISPTHKFVTSPSFPTMDTGTDHSLVKHYRKPANIFVSTFNMGEARLTPAQLDKWIPLGHDIYVIGLQECLHLTNTRSLIRQHLEGGRPRPATSGPARRASKFHQFNREIGSKNTSLGYHGHIAITVFIKSSDVDNGAFYMPPVVQQEVNVGKSLVLGRASNKGAVGFAFRYYDTSFAFVACHLSSDPKGKSKVRRRNRDSQDILKELHLNLEDVGFEFPHVHHHSFVLGDLNYRLTQRDATANTILELVSKVRQCETARPAPIKRNRSLRRGLLGKRWSPMGSRGLSSSFGLGSSLGTGSDRDSNELDVSMLERSVKSTSSMFASSNGSSNSVRYSADN…
PPTG_10859	hypothetical protein	Phytophthora parasitica	878	MSKVFEAGDMDSLSVGLAMQVIQDLNGFSNSIVYGGICRRRTKDLPPPRECEAESVSSPTESILGGYVVKKRPAVAEDEHDSIVRSSARIGTALTQAGRKVSCESDSGESSVDKGNHSRKAQEDHSYSYRTWHQRLQKRFSLHHPSPPAAVEPKKIAIFASTFNMGEKDVNESELREWIPLGQDVYVIGVQECMDLADLQIKILRHLVSGSTSKYVHYSREIGKRATALGYHGYIALCIFVRATAVASGRFRMPHRQSSNKNAQEVFRGKSLLLFGRASNKGAVGISFRFDNTSFAFVTCHLASDSSSLKRAKRKKSTNALLQTQKAGDNSVEMNFTGNARNSGGDSGQSKTLGYDGMTIEAHQPPSKVERRNQDAMEILQQLYLDEEDYGFGFSHLHH…
PPTG_11286	hypothetical protein	Phytophthora parasitica	1044	MALNLYRWVCMGEDQQMLMKKIKWYIVSTMLFTVGIPSICLIFNKFGDAGLWCWVVVEHDSTEELWWMFGVLYFWVIAGGIAMTIFLVLVKINMKKRLKTYENDDANDAYYAVVHNLTIYITGFIFCWLPAVVDRAYATFTGNTSFTLDFLHATIVPLQGFVNAVIYGKFHIWVVRHVREPWVSNGGSSTKNSKLSEDMLRQSVRLREQERHHMGTATIFVTTFDMNWTACPTNLSDWIPAGKDLYVFSLQHCVEVQTIEQVIRGYLLQVNYPTAYRSITSIAGTAVRGHVQDASVCQIVFVNNADDASGNVKFQAADGRIWAQRKTFNEVVGIPIRYFDASIAFVSCNLSTSLSNNSQRQYRPVENNVFAKHAVASSLIHSFGMDADRAAVDFPNLYH…
PPTG_13576	hypothetical protein	Phytophthora parasitica	302	MNDAGVSMQDEQLHAAQELSTSKLLIGVSSVVSLLGALMMIAHYLAFQESRRCGRRLLFCLHLADAGGACAWLLVFLVPIPEQVEDPTSFQSPRICIVQGYSLVFFQLVSCFWTGCFAFHLFQLLARQCKAPELYEDRYHLVAWGIPVATVAHLYTQSWAGTDLIGESGRPWCWIRSWSDDQWSEQAFYVQLAIFYVPVVLTFLHNIVTYVMLLYLMTDSLSTSMETRIHYRLLLYSWAFFLPNVWVVFAFAYQAVVSNHTLDAPLLYLISFFTPLQGAMNTVAYGINRTFRQRVRSCCRRR
PSURA_72649	unspecified product	Phytophthora ramorum	229	MRDAGPSEALSDAQDARLQLAGYLSSALSFLGTLYVLAHFGFAHWCGSRRPAQPLPLPFQLQLQPRRQRSRVDFMDKLVLVLALFDLVTIAARAVGRSVVHDYALCRAQAAVIQAANLASCIWICCMAYNLYRWIAGGESDATRQRRFPLFLAVAVVPGLGFVVFHLMTDKYGDATFYCWLDEIRYMFLNFYLFYLLMIVFNFVLLALIHLNMKQRVARYMDGDKLAHV
PSURA_80053	unspecified product	Phytophthora ramorum	1174	MGTPSSEVQARHQHYQTVASATSSVLSIIGAFYIIGRYWYARRLKAKSLSVYAASAHHLDVTKELIHIIAYLDLFGATGRAFGVLPTETFDQDAGEPVTAICKLQAFIITFGDGAPIAWNFIMALNLYRWVCMGEDQQMLMKKIKWYIVSTMLFTLGIPSICLIFNKFGDAGLWCWVVVEDDSTEELWWMFGVLYFWVIAGGTAMAVFLVLVKINMKKRLKTYENEDANDAYYAVVHNLTVYISGFILCWLPAVVDRGYATFSGNTSFTLDLLHATIVPLQGFINAVIYGKFHIWVVRHVREPWVSNGGSSTKNSKLSEDLLQQSVRLREQERHHMGTATIFVTTFDMNWTPCPTNLEDWIPAGKDLYVFSLQHCVEVQTIEQVIRGYLLQVNYPTAYR…
PSURA_93405	unspecified product	Phytophthora ramorum	341	MPLVQEVLLLVAACVSCTGCGLLLATWRHVEAPNYVSRRIVTSLGLAGLVTAVAFAMSLVVNGLGQNYRQHEGLCYAQALTLQYFYLASYLWTACFAFHLYQIIVKRNEYPEEFLWVYRGVGWGLPGVVLLTGHLGVGGADRRWCWIAVHTTHEEAGEDPLIWRREGALQQVLLFYAPVLCVFVFNVGIYHNILKFLFMDPMAPRFREKVKIYLGIFFLCSVWGVINRLVQFFRADHTPNEFLSVMESICDPLQPLLNAVVYGTNKQALESYKERFCPGWGNSSLLSSDEEESSGVDDSPLLPQATDHSDENSPLDPLDREFGHYFDQRTPRKPHRQMRSE
Phal00764	Inositol-polyphosphate 4-phosphatase	Plasmopara halstedii	1544	MPSGPSLRSSKGLLLVIASLFVTEAAFPETFAYKCEQNKCLYTTDTTGTVYTDPVDCVKNCRRSNLRNVDEGSELSDAASIHVSSSLNGTCSNCSLVVQSQYNFPQLLGTFDLTPESVASSSCNFTCEINLDTPSLWVLEGSSSDCFAGTEDTSVECSRDGNATIMAIDVDALVDLMRVHNNYKFIVDQVTTRLGPGTFSEALTLSVKFDGTGCLASSSNGQQAFQLELTSEAYELIGMFTNTEIVAENPIIMSSTPVTIRVTSGAVLSAGAFFLLRVASDKEEQFGTMIDNVTTASMLLPDSGISSPIDLELYVGASNISFTIPDSFSGSIQNGDTVNIMFKMLDNPENSTYAIDKVYLSAYQGLASAVDNSPIRFYALNDASRSLKAAPLDIMTVVV…
Phal02587	conserved hypothetical protein	Plasmopara halstedii	825	MQAFVLHVFGLMSVFWNAAIAHCFYRRIVYRDSEARLKSRFKLYVLLAFVPAVTCSIALYVARLFGDATFYCWVESRAKRLWSFYLFVILAILYISVILWVTHNRMTRDFRHANLEAQESWAIITSKLRIYIATFVVLWTPSTVFRLFDDELGSARFAVALLMQVTVCTQGLATAIIYGGLLTKLNRIIVCNSSVSSTLNIILAKWIPLGHDIYVIGLQECLHLTHTRSLICQHLEGGRPEPATTGPIRKASKFYQYHREIGSKNTSLGYHGHIAITVLIKSIDVDSGAFYMPPVVQQEVNVGKSLVLGRASNKGAVGFAFRYFDTSFAFVGCHLSSDPKGKSNVRRRNRDSQDILKELHLNLEDVGFEFPYVHHHSFVLGDLNYRLTQRQATTDTILE…
Phal04145	Inositol-polyphosphate 4-phosphatase	Plasmopara halstedii	1455	MKSAPLPFVVDDGLVFLPRASPALEFLCVTLYITLALVAACRELSQGSTLHGSQRSTFQRLMVLFALTRAASFVGERVIRNLLNRASLCLFFSLVLFQTLLWIDIANPKISTRSRRIWIAFIVANGLFYAAVLGLSVMHEAKVIEAQHTKSRLDSSTLWTGVLPVLFIALGSFVSSLGLVYSTWKMRRRVERVLKPSGDGIRRRLDERVEKKLTRALRFTSSVMGVCSVLFFLRTIIYVQRPFSHQGCGDIHSPDVCVVVGYAIPEIVPCALFLVLMWEVEPTLEIPSRRSLSFTKGRVTTETTPLLKQEVFPRPLLVATKKLMDGIRVTSNQTVTLPSSPPGVQSGYLASGRRPSPLSLGLGNGVLARARRRLESVMRHHLGGISEEQQSHDKISRLD…
Phal08415	Inositol-polyphosphate 4-phosphatase	Plasmopara halstedii	2004	MSMLRQPLQGSGRHMYAIVLLLYAFASSMRTQATNEEVDVIDIVPALIAFDAHLTETELKQMMTKDGNDIPPVASSREKVEHTTQLLNGVRSAGSSKCDQDAEQIELMQLGDCIQSMSVLGPVFESNAVESKDIEILADLAMQSEKISLQDITETSRSSGILTQTSALVRSDGNDGASKISEMNGVQGYKELDLLVKGNDLHMPVRADGTNALTRLSGTDAMPGLRTDPLSHHDTAISSGIGASSESQKLQSDAQTATAGFDSKSALESNLLLSRAPRNSKLSNIDIFEDQGGDQVVVGAQESLKTEPPGTSIANSGKLLASTKLLPVNISIASKPDKEVIKVAPLTTSTNISSILGLRKETSYQSVSHAPYASMYCRCKATECQVEHPGESSGSSCKS…
Phal08209	Inositol-polyphosphate 4-phosphatase	Plasmopara halstedii	1837	MRRRRRPQVTLVALAALLIRRIQAQNALVSNTGPNTALITEADDCEACCVTSTSSASSASALLAGGDPDLSLVCCTERQPRNLFGTNHGECSGLPCCEYSGRRAQNHQAWYPCVAFPTCQSDSNKQEFCNGQGLWYFTEGYDWTCNDECCSGLLLDSNVWRGKANNYPGQTNGTFEVTISPMDFLNVFYPSGMGGQTYTVHQIMLASPPGYSFTENCSCYLERVGNSTTNAPQEKTTCEVSTFFGENRTYLTVDISEDYQTSDTFVFFFDGVVTPSGLNDSMSSMSNVTYTTASNLTPVFFIFNDSENTVFNTYVRVTDLIGATLSSGSFLPENIYPGNSGNASLTFYTDANIPTGSMIQLSFRSRWGFAADAVWSWEAFPLVSADVDDIYALNAASMT…
Phal10361	hypothetical protein, variant 1	Plasmopara halstedii	1054	MSILLTSRVMSERIGALTPALTRNVYAKGLAKDMMGKSCYNGVNFIIPAKATVFEALKRMAGINLGCLAVSGDDGKFVGVVTERDYLKKVELQGLTAKNTLVGQIMTNRARLIVAKANETPSQLMTKMLSSDIRHVPIVNDDSDLIGMLSIKDIVREINREHNADMDTLSNFAMGHGGHFCDALKCGGGAATTCWVPFQYDVAHRRIDFMDKLVVVLALFDLVTIVTRAVGRSVMHILALCRVQAAFIQAGNLASCIWVCCMAYNLYRWIAGGESETTRQRRFPWFVAVAIVPGASFVIYHLRANMYGDATFYCWLGEIRYMFSNFYLFYLLMIIFNLVLLALIHINMKKRVARQDTVEADTSSMLIRRKLLLYIVVFIGHRTPMMIYRIFEASGIVSI…
PVE_G001114	Transmembrane protein	Pythium vexans	964	MALRALAEALDAADEQYDGADASASGLSASELRTLRAVVAACCAVSMASCGFILFHHFQFTWRSGGARAATIVPRMVVALSVIDFGFSFPKVFGVPDSAALCKTQAFVLQLAGMFSILWNACIAHCLYRKIVRGDSEALLLKRFKWYLVACGVPSLIGSVVPLSADRFAEADFYCWVPDHKWRFWCMYFFVVLAIIYISVILLATHGYILRVGSRQRNLDALESSARITLQLRIYILAFVVLWLPSTVFRLLGSFLGPATFPVAILMQVTLCLQGFATGVIYGGLLTKLRRLVCERGRHTVVYKNLSSPSFPTFDTGTGYGLSHNSRHPVSIFVSTFNMGEARLTTSDLEKWIPLGYDIYVIGLQECLHLAEARTLLLRHLMADGVSDTAFRVFDREIG…
PVE_G001248	Cyclic AMP receptor 4	Pythium vexans	404	MAMPTAALEGDDSALLRLVEQVLLIVSASVSFAGCALIFATWKRVAAPNYLSRRIITSLGLAGLVTAFGFFMSVVVNGLDESYAQHESLCYLQAFTLQYFYLASYLWTGCFAFHLFQIIVRRNEYPEKYLWVYRCVGWGLPGLVLAFLVLRQLTGHLGVGAADRRWCWIAVHYSIDSEIDGNATIDSTVNDRDPAVWRREGALQQLLLFYLPIAVVFVFNAAVYRQILRFLAMDPMAGRFRNKVVLYLVIFFLCSIWGAVNRVVQLTRVSHAPNAFLTLMECVCDPLQPLLNALAYGINKRALDAYRDRLCSLSSSSTLARWVYSTLPSSDDDDDEGSSGLDDSSLLANDQLSPLVESGNLHPTPATTPAQHHDSFDEEFAQYFDQPRRKHSRRTKSTG…
PVE_G004393	Transmembrane protein	Pythium vexans	1150	QQAQTIASATSSVLSIIGAFYILGRYWYARHLKKKSLSVYAASPHNLDVTKELIHVLAYLDLFGAFGRAFGVLPTETFDQDAGDPVTGVCKLQAFVITFGDGGPIAWNFVMALNLYRWVCLGEDQQMLQRKIKWYILATLAFTLAIPTICLSMGKFGDAGLWCWVVVPDNSTEELWWMLGALYFWVIIGGITMSVFLILVKIDMQRRLKTYENEDASEAYYAVVHNLTVYITGFIICWLPAVIDRAYKTISGQPQFTLDMLHATIVPLQGFINAVIYGKFHVWVVRHVRQPWSATARGYPSHSSKQSDLMRQSARVLERERHQLGTASIFITTFDMNWSACPSNLHCVAVQEVEQTIRRYLLRVNYPTAYRSIISIAGTAVRGQTQDASVCQIIFVNNA…
PVE_G009580	Transmembrane protein	Pythium vexans	1236	MLDAAPAALSDAQAARVQLVGYVASAASLIGVLYVLVHLLHAHYRGGPRPRGRAHMDFAAKLVLVLSLLDAATILARVAGRAPVGSPALCSAQAAVLQAANLGSCLWVCCIAFNLYRWLVAGEALAARQRRFRLYLAVATLPPAGLVVYHLTSTFWEDLGANWEDIGGQLEGYWSQLGGYCRPHQYGDATFYCWLREIRSMFLSFYLLYVLMVVFNFVLLMLIHINMKQRVARPPAFTYYICLPPPFANLSPLPALCPPIRPPSHDTIEADTSSMLIRRKLLLYLVIFIAHRSPMMIYRLLEALGDHHVDLGLFAQVLQDLTGLSNSIVYGGLCRKQASSPLAGTRFDDAESIASPTDSARPYVVSKRVKHAVSAPTVAAVASASPTPSTLAEASATSP…
PYU1_G002095	unspecified product	Pythium ultimum	1241	MATPAPMSSTLSPRQETMKTIAAATSSGLSIIGALYILGRYWYTRRRMKTIANGEAAVTGNAHHLDVTKELIHVLAWLDLIGAMGRIFGTLPTRTFDQSLGEPVTGICKLQAVVITFGDVSPIAWNFVMALNLFRWICMGEDQLMLQQKIKWYVLGTLAFTFTIDFLALGFHKFGDAGLWCWVVIPGEEHHKQELYWKLLTLYFWVIAGAIAMSTLLVLVKRDMMKRLQSHENEDAREAYDGVVHNLTIYIVAFIVCWLPAVLDRGYFAIKSKEIFTLSIMHACIVPLQGFVNAVIYGKFHIWIGRHANFKNIHSKSSSRTSNKHSEDSVHHREMLRDQERQHFGTATIFITTFDMNWNPFPTNLEDWIPAGKDLYVFSLQHCIGVQTVQQSIQKHLLR…
PYU1_G003942	unspecified product	Pythium ultimum	1082	MHDARYDSEGTASGDKHYQLMALPLSDYQANVLQAAIYTSSSLSLIGILYVILHFCWLQWFASGERRRRRPQMEFTAKLVLVLSLFDLATILARIVGRAVIHDRLLCDLQASVLYATGLGSCLWVCCMAFNLYRWIVGGESDAKRQSRFSLFLAISIIPCIGFVIYHVATNRYGDATFYCWFKEGRIVLLHFYLFYVLMVVFIIVLHALIRNNMKRRVAWHDTVEADTSSALIRRKSLLYIVVFIVHRAPMMFYRIFETMGIQSFMFGLVAQIILDLDGLSNSIVYGGLCRREPFQHEDELPRARTFPADSVSSPTESVDDFFAKKRITVFDDLDVTMGTALMNATSSTMSSSMNTMTLSRSSNLFSSMEEVMMRSSILNCLLPQHDRASRKRSADKNK…
PYU1_G009401	unspecified product	Pythium ultimum	378	MAAMTPMSTAALPMLSLRFTAETLLVVEQVLLAVSATVSCAGCSFIFATWKSFSAPNYLSRRIVASLGFAGLVTAFGFSMSIFVNGIGAHYKQTEALCYLQAFTLQYFYLASYLWTACFAFHLYQIIVKRNEYPEKFLFIYRSIGWGLPGLVLLYLVLRQLTGHLGVGPADRRWCWIAVHDGEGTGSAADPDTWRREGALQQLLLFYVPIGLVFVFNSAIYYRILRFLSNDPMAGRFKKKVVLYLVIFFLCSIWGVINRLVQYFGMTHAPSKFLTAMECICDPLQPLLNALAYGTNKKSLEAYKERFCSSWFYASLPSSDDESGVDTTALLSTDDEREHNEKRFGFDLFSQKRSSNKAKTKKKRGAYVSNDDFVDSPR
SDRG_02044	hypothetical protein	Saprolegnia diclina	875	MPAPVPTHWLDDFVTPAIYTTSTLSILGCAFIFTSVARSSSVRADAVDMTTRLIVVMSVIDLLDVSFKLFGTYAYAHPTLCNVQGFVMNAAGISAVSWLSCMSHSWYCWVVHGDSEARLRSRFGAYLALSFLPSIAVSLYLGIDGKYGPATFYCWIADTHQDLRLSCFFTWVGASALFIVLTSFLVCLEVSRRAKLCPFPGCTRCHAVCRQENTEVEASVSAIYNKLAAYVSVFLFVWGPCILNRLVEWHQRPNDPPTLWLLGLHIVCNNSQGFLNAMIYGGAFRLLRKRCGGDDVEDDTASIRTSLCSTQPIADTSSRMLSIFATTFNMGEGAAPPDLSQWIAVGHDLYVVGIQECLDLGGLRAAIKSYLERSARRPFADYTRDIGSTNTALGYHGFI…
SDRG_06552	hypothetical protein	Saprolegnia diclina	1048	MSSSSVPCRLWSDDKARGEPSVGVLPLRPILGIGCSVFSVLGCLYIIIAYRVRQSRKVYVDSVGRLVHVLAWLDFVGCVARILLEALKPSNPSQLLDLANASASPDWFDQNWTAACEAWRDHAGQVLCAVLHFSLMGSICWHCIMAVNLYRWVCKGDDQRVLHQRFISYFWCMAAFALLMSVLPYLDKAYDTHSYSMRFDEIAYAVGCHYAWLVLGWFFMIFFLFRVQYDMRQRLGSPVGLANRNAAVAYNDVGRKLVLYVGAYLVFRISNVIDWLFNMSDLTEDAYFVPVLILNNVLAPLTGFVNAVIYGGISPHSVYQRCCCRRRQSHSLDAADALEAASAIDRRPSLPAAHAVHALGHARLFVSSYDLCRSQFPRSLLPLWLPSRAMDIYVLGLLN…
SDRG_06671	hypothetical protein	Saprolegnia diclina	883	MLLDADQRSAMDWTVGVTASISVLGCVFVLVRHYGRVVAREKMDYSTTLVVAMSAMDLAVAVAKLPEMTLVPNKVACDIQAFLIDCGNMQAWVCSSCMAFNLYRWCVKRDSDEKLRSRHKWYLAISIVPATAMSVWHWCSGAYGGADFYCWLSSETKQGRLAKMEHFFPLLLVCAVFNALVIGIVWHNTWKWAQKETSDVASTSYSILQKQFLLYLVCSVVLLLPSLVFRGIQAHDDSRIHFPLVLLAQLTINLQGFINAVLYGGIFHDCPIAVIALACCGVKLGCDKKDAPSEANELSLSQYELQRAMIFATTFNCGEAGVPKNLDDWIPLGHDIYVIGLQECLYLDDYRAAIHAHLEHQGFPRKQRSFTAYSREIGSRNTALGFHGFIAITVFVATD…
SDRG_06692	hypothetical protein	Saprolegnia diclina	969	MSGSSGAHLRGRNGSTDDNRRIKFAAPSYLRDLNDVLIQVSSVLSFVGCAYILYRFFRHKTGATRDITTMLVATLAAVDLWTAVAKFPATSFTYSRNRTDPKSAPTYLSCQVQGFFIDFLSTHVVLWNAIMAFNLLRWVVYRDTQEKMRRRYPWYFFATAFFCLGWTFWLALPVYHLRRRHNAGDALVHQSLLGPSTFFCWIADPDTALYHFYTFVFAAIIFMVGVLVKVRSVIRQRAAGTNYQQTEHALLVIQRQLYLYVMSFLVLYLPISVYRISDAACDASYYKAPTFCMQIVPTFGVFAQTLINLQGFVNAVIFGGFLSLGCKRQPRPTSDSFLGLASPSVVMEDTQSNMSHYTPFDVCDRVSIYASTFNMAEGAVPTRAALAAWIPRGHDVYVI…
SDRG_14228	hypothetical protein	Saprolegnia diclina	746	MADERGPVCPGNGLLMAVSVMSLAGCVYVMATYLYVPALRQHPAGIMFGMSVYGAFYQFLYLIEASGGATECHSTPFVVDLALTGQETYMLIFAIDLLLALKNPFTTSKGQMTHYHIAGCLGSIVFALVSRIDSYDALFGFCWMDTTSARLAWPLSQRRAAPAGIFFALYILVIYSISLYAILRTWNTLLKGLPDTFMTRKRIHRHLKYYVGCFVFYWTGVLVTYAVYTFIPYSSQYKCQAWQFLSSVLLSKGMVNSVIWTRTSNILKIISQLREFGYVDLPPHDNSINWALRLEILTFTTRGICESIARAEVQAIEGIGTDRHIKYTQIEEIVLRQEESNTVIFYDYAPHIFRYLRSIAHVSNASYRDALKETTQERVSEGKSGAFFYFTQDRKYLVK…
SDRG_14786	hypothetical protein	Saprolegnia diclina	594	MDWFLRYWTITVPSKTPFEVAGELWLFTFPSPCGNGELMTWRGLRFHRWHVLLATFLTQFVCGLLYAYMNLAGTLELLFFKTVTVEHVATTYGEIVGCGFLGVVGAIVGPALERRQPRVGMMIGSVFFLMGLVFSHIAVLVESYWFFILGYGSCIGIGTILLMLSSFSTAQKWYPDYRGIAIGVTCSGFGVGFSGWAVLFLAHLGKDNSVNTAPLYSIFLMALALSGPILVLSTVVMRSPPPMYIVNGLDVHCIAVDTNLPGAGFVQEEYLDCGMTLVNYDAMRAASPGTQSYYYQQVKALSLLQCIMSTDFLLLFIAFAASVAPNIAFSPRLVDITAAIFTHDDTVATYAVAQNTVIATVVGRLIAPSMSDVLIRVFYINPAFARKIAFMFFVGAECI…
SPRG_01457	Uncharacterized protein	Saprolegnia parasitica	1521	MRVPCVGRRLMLRRHVCMLLLLAAAVAAQVDYLWTPVRATTCVNCDVQITVPSWKGLLESKGLSIANLKTCGLGNVTMTIEYPYGNYARTSSVTPTLNWTNSDHVAYSVQDTTAHVPATAGASLLSIPLSPAAIAAFASDGPSTLVLTNLNSPFVNATYTGFGSISVTAANISPACISSGNGNNNIKQTLLEPTKFKIGRNLTGLTLSLQGNITAPARTIGTSTDVSMTLISTGVVPPNTVFQLLSALELSHFNDAFTSLAGVRLRLPRGEYECVPYAGAPRFTGALNGTFFTTPDDALVPQNTAFTLTFLGVSNPNATIHALRVLQINAYYVNPTILVNVLGSTSGDTKYYTVLQAAFDGANNVYDLASTILFGICLVISLFIVYKHGLAFTSSTVWT…
SPRG_05222	hypothetical protein	Saprolegnia parasitica	898	MLVATLAAVDLWTAVAKFPATAFTYSRNRTDPKSAPTYVSCQLQGFFIDFLSTHVVLWNAIMAFNLLRWVVYRDTQEKMRRRYPWYFFATAFFCLGWTFWLALPVYRLRRRRNHGSVVDNQSLLGPSTFFCWIADPDTALYHFYTFVFAAIIFMVGVLLKVRRVIRQRAAGQHYQQTEQALLVIQRQLYLYVVSFLVLYLPVSVYRIGDAACDASYYKAPTFCTKIVPTFGVFAQALICLQGFVNAVIFGGFLSLGCKRQPRPTSDSFLGLASPSVVMEDTQSNMSLYTPFDVCDRVSIFASTFNMAEGAVPTRTALAAWIPRDHDVYVIGLQECLALDETRAEMLTHLEAANNQRYTEYRREIGSKQTTLGYHGYITITVYVATCDVECGRFEMFLDG…
SPRG_05244	hypothetical protein	Saprolegnia parasitica	873	MLLDADQRSAMDWTVGVTASISVLGCLFVLVRHYGRVRAREKMDYSTTLVVAMSAMDLVVAVAKLPEMTLVSNKVACDIQAFLIDCGNMQAWVCSSCMAFNLYRWCVKRDSDEKLRSRHKWYLAISIVPATAMSMWHWCSGAYGGADFYCWLSSQTKQGRLAKMEHFFPLLLVCAVFNALMIGIVWHNTWKWANKEMSDVASTSYSILQKQFLLYLVCSVVLLLPSLVFRGIQAHDESQIHFPLVLVAQLTINLQGFINAVLYGGIFHDCPIAVIALACCGVKLGCDKKDAPSEANELSLSRYELQRAMIFATTFNCGEAGVPKNLDDWIPLGHDIYVVGLQECLYLDDYRAAIHAHLEHQGFPRKQRSFTAYSREIGSRNTALGFHGFIAITVFVATD…
SPRG_05365	hypothetical protein	Saprolegnia parasitica	1027	MSPSSVPCRLWSDDKARGEPSVGVLPLRPILGIGCSVFSVLGCLYIIVTYRIRQSRKVYVDSVGRLVHVLAWLDFVGCVARILLEALKPSNPSQLLDVANVSASPDWFDPNWTAACEAWRDHAGQILCAVLHFSLMGSICWHCMMAVNLYRWVCKGDDQRVLHHRFISYFWCMTAFALLMSVLPYLDKAYDTHSYSMRFDEIAYAVGCHYAWLVLGWFFMIFFLVRVQYDMRQRLGSPVGLANRNAVVAYNDVGRKLVFYVGAYLVFRISNVIDWLFSMSDLTEDAYFVPVLILNNILAPLTGFVNAVIYGGISPHSVYHRCCCCRRLESHSVDAADVLEAASAVDRRPSLPTAHAMHALGHARLFVSSYDLSRSLFPKTSLSLWLPSRAMDIYVLGLI…
SPRG_07387	hypothetical protein	Saprolegnia parasitica	862	MPAPVPTQWLDAFVTPAIYTTSTLSILGCAFIFTSVARSSSVRADTVDMTTRLIVVMSIIDLFDASFKLFGTYAYAHQTLCNVQGFVMNAAGISAVSWLSCMSHSWYCWVVMGDSEARLRSRFGAYVALSFLPSIGVSLYLGIDGKYGPATFYCWIADSHQDLRLSCFFTWVGASALFIVLTSFLVCLDVSRRAKLQENTEVEASVSAIYNKLAAYVSVFVFVWGPCILNRLVEWQQQPMDPPTLWLLGLHIVCNNAQGFLNAMIYGGAFRLLWKRCAGDVIEDDTASIRTSLCSTQQVADTSSHVLSIFATTFNMGEGAAPSDLSKWIAVGHDLYVIGIQECLDLGGLRAAIKSFLERSARRPFTDYTRDIGSTNTALGYHGFIGIFIFVPQDSVDAG…
SPRG_14055	hypothetical protein	Saprolegnia parasitica	745	MADDSGPTCAGNGLLMAVSVMSLAGCVYVMATYLYVPALRQHPAGIMFGMSVYGAFYQFLYLIEASGGATECISTPFIVDLALTGQETYMLIFAIDLLLALKNPFTTSKGQMNYYHVAGCLGSIVFALVSRIDSYDALFGFCWMDTTSARLAWPLSQRRAAPAGIFFALYILVIYSISLYAILRTWNTLLKGLPDTFMTRKRIHRHLKYYVGCFVFYWTGVLVTYAVYTFIPYSSHYKCQAWQFLSSVLLSKGMVNSVIWTRTSNILKIISQLREFGYVDLPPHDNSINWALRLEILTFTTRGICESIARAEVQAIEGIGTDRHIKYTQIEEIVLRQEESNTVIFYDYAPHIFRYLRSIAHVSNASYRDALKETTQERVSEGKSGAFFYFTQDRKYLVK…
A0A067D1U9_SAPPC	Uncharacterized protein	Saprolegnia parasitica	1541	MATTRRSLWARRSTYLVLLVALVVAADADVAQSPYTCEPCCNNNSTNTQPPLCCEPGPLNSVVGGACVALPCCVNGRFDADEYKKNRKPWKPCLKYPGCRLDEDLCSVSFLPNDTSQSFPWQCTKPCCSNGFVTDYTWDATQNNMPGQTNAVVEMTFDPNDYSRVLISNGEPAGTSILEIFVRIPTGWAWNTTTGGCTIQDSKTINASPVSGLCRTMQWGAYSYIGLNLKSVAALSAARFRVVLTNVSTPKSVLPPEHFPIYFTAKLPNVDYRVYISAGYVRSVNAGRISQPAFFTANILSQAVSNATLIFVSDVLLPKQTQLKLDFLNSGYTVGECSFFYKSRPLVATYKPDPRVWTVTLPEDIAPNASVLIDVHNVRNPESLYQERFTSINITASAG…
A0A067D1V3_SAPPC	Uncharacterized protein	Saprolegnia parasitica	1079	MQHIRRSDVVMSELEYLPQLSPSVQLLCIGLYLGVGVVAFTRSFQMRPRLLTRQKVFQYLVTTFCCLRSLSLLTAPPAGVRDVLNRTALCLFFSLMLFQVFFWFDVVNPSSSARSKRVWHSFLYINVALYAVVLCLELDAFSRPRRAPRTRPRATGPTCFRLLLCIGLLFSICKMRMRVQRLIDEDDTSLSVRAVQKIHRALCYLNCIFAGSSLLFLLRAFLYLQHPWAHKECGSLQDPNWCLCVGYVLPELIPAVFFVIVMWDVDPNLWRSNMSTGETTPLLGKHLGITSGFGKDFRWHRPSPLLLSSTPTQEAAPYLSVQPFTPHATPVNPTTLPTPPGLLDALWLSFQCFQLKHGGQDVHASLVIVHMLQDGVDDIELGRSELAHTTDPQFHVMVK…
A0A067D6S3_SAPPC	Uncharacterized protein	Saprolegnia parasitica	1384	MRTSVALLGLVWLSLLGLAAGQPTNATSGTITTPTPTPTPTPTPTPTTLPPVTVDLTNFTTVKNWISADSPVCRYHDRPCVELPPTTNNPLPPTTRYTNFSTAAATNPTVCTDPYSACVPTNLYVPNATVLANGSVSVTFLLIRTDLLQSDAASQLYLSLKLNNASYVAEPVIAIDGAMATPACDVWVFNCSSAKQVTYVPSSVAPSAATTLSQVTFLLQPYADTALITVERYNKDSTKPTLLVASMALPRLPPTPIAQPTIASEERPAQLITSFEMPPAAIAYKQTTLCINLKSSSCQDATSAHTASYYNVSTMTLNVVNDNGWIARPVVLSRYNETELCVHLRWNNTNLSPFPRIGLVLNNTYLRAGTQFMNLSSLTEMSFTSNKTLLATSCVVAAP…
Nannochloropsis
Gene ID	Product description	Organism	Length (aa)	Sequence
Naga_100001g215	Type ii inositol--trisphosphate 5-phosphatase	Nannochloropsis gaditana	1219	MVVGFTGPWYSTEEELYTSRVICATGAIAGLAIIPVAITARHRVFQKRVDLANESVARLFENFLLLKAILDGCLCLILLGGLFVRGDSIGCSFLGFFFQLEEVMTLALIMRMVMHPFHFMLRKRDMTDTKEYFNRSILVCVLVSTFVCIPLAASREFGRSGSLCWLTSVSTQFYAFFTLVFFTWIVSMIVIVRLARVTQHRHAVRLLTVYHGNFFRRLSDGMVTRLVFIGVAVILYGYVFRVLARAYIWRNGAESPFLSGMEMLTIAFRGPVDAIFYSPKDWVVRLARFYRHFCLGQKRGAKRRTSMDLASAAEPVRLTLIGKAYPLPFFTDPPVPSFQDKQLFISTYNLGECKSKALGPEALAAWIPRDRDVYVLGLQECMVYRRLGEDVLAHLGGPE…
Naga_100369g5	Type i inositol polyphosphate	Nannochloropsis gaditana	889	MPLLRALQDVGSLTPPPAYSNPGPHASTRLIDIYSIVGAMFCIASLLAAAAVIWKLARRPMLLSTSGRSVTQGPHSMKRFMDSVVLVMSVIDVVFAAVLVTTLIVTWRLWYFQGVQNHWVWWAFAQFCWLPQFYHCYIASVCFNWVVRKHSVARLQRAFRPSLVGIVLAVLLQTTLALSLNGWDTRTGESFTLAKTIAYIEYLAVHVCTQMTLLWFYIRSCWSLVGHLRGGQRVNKPYRKIVWRFMKMCAMSLIVWSFWTAVMFMWYTVFTTQLVVIMFLTLPVWIYPFLDAMLMGNIFELYRRGPSSEEHRQRGPVTVASTSVKCLESRAGAWRASQEGLGHSSYAFRGKIRREETSASERGASTATIFTSTLNLGGVKDIAHLGGSLEEWLPPGYDV…
Naga_100042g21	Phosphatidylinositol--trisphosphate 5-phosphatase 2	Nannochloropsis gaditana	1172	MMLITAAPWPEWYYIVMLIVNCVGIIFSVGVIYRIHRRRVAGGRAAEPGMIRFIDELVVWLASYYAVESLVQGPLVISAFFLDPRRGYGQLQYYWWTISVPLMWFPQFFHTYIAAVCYNWLVRGYGIDRLVRSLRPALQVIFLVILAQFVFEVLVLFIDRWTPLFTPKDWAVFASFEHLVIFAVNTSLMCFFYLATCWTILARFRARERIKKRHRKIVRRFLIINAFAIVCFTCWAAFLFSLYQDKAFPVPVGISLLLVAAMQPIIDAVILGNLFQGARCYMVRKIPRWLCISTCNQGQSSPEGGAMTGGPGSLPRLPIASANKLSSVRYLESVMARKGNVVIEGGNENEILAYSPVTVFVTTFNMGPVRNLAALGGRLEEWIPARGYDVYVIGLQECH…
Naga_100138g5	Type ii inositol--trisphosphate 5-phosphatase	Nannochloropsis gaditana	1509	MTFSASWFCPGPPLEEGGGENWCLYNTFKMLVTTPSVVASAVVGTWIWRKRRRLNKEDPRRTRTLADFFDKLVIILFIIDFIGSLIEYIYVFDTNAFPLKYWDPERRGPVNTILYVELLEAQCMFNAFAHCYISYIMYSFIGRRRSLSRLKRDAPPKKMLAIACLGVVLYGVFWTVLWKYAVAHDSFRHIFIAGFAVDLLAFPPAIVFMLIMYWLTWRALKGRATSDDPNSFLSGRYARIRRKLMLVAIVIPSALSIGSAMDFIHWSLWMQQEGHGQTSIIVTFIRLAAFRSIGLLDALIFGGAFDVCLDGNLKKSMSKVGSGLFSRARRLDRRSTSQLGGERMHEEEEDTGEDIERPGVIGGAQGGASGKIAQSRRAKKRVPPPPKDQAMSPLIRTPS…
Naga_100006g49	72 kDa inositol polyphosphate 5-phosphatase	Nannochloropsis gaditana	1339	MAFDLINRGCVSSSYEYMMKIVYVGISSFSISCSLLILVRMWWRHHRKKFATAIGRLVERLVVIGAFLDVTFHAVDVLFALDCSAPPLLFLLSAYKENIHAAATITFNIIKEGFGLLSLSWHAHLAYCLYSWIVLKRSAGRLQRHRLPFMMLIMAIITGIRLTLYKELRKGLLGLYLSAIIYDVILLPGIIAAMLRWYFLTISVLRAGDREQRQQREQQEREQRGEANLADTGEHVVVDMAGVAVRENGLDRTSVSSSVSSAQGSTRPRLSHRSEGNEDSRAQGMQRRKSSFHFSSWWPSINGPSGCKESQSRSHVVSGDSGNVSQTFRPPRADSLSPPSNFADGQTISRAPMEVEPVPTATLHEMGATRRERVRNSSTIRRLLRISLTVACLWTCIAV…
Naga_100064g13	Endonuclease exonuclease phosphatase family protein	Nannochloropsis gaditana	1522	MATSSRAARDAYCLGNSEYFIPKLSLAEALFLLCLTALSTVTVGAELGRLWWRHKHHKSTTAIAKLLETLVGIQGIVDFFFHVVDFFFVGDCVNIPLGYVLMYKPLSALQTERTLIYKSVKEGLGLLSVWWHAVTAYAIYCWIVRKYSANRLKVRRLPYLIVAAMVVTTTRMVLWQTLRKDFLGLRLGNILYDFLAVPLPILCIFRWNLGSARALAEYNKHALPVPAASASLVPAPVDGAGTTLSGHASDQEQAAGPLQSLRSRSHLPRGAFQPSMGPGGAGGVGHSVQQTQRNRIIIARLLRVSIVVSIMWIWIVGVNATLWATFFKTGHLIPEWAMWVRTILMRLVGFIDAVIMHDLFKRWWLRILSCWRICTGSGVRDAQHMAAAAAAAAAAAVEG…
Naga_100178g8	Inositol polyphosphate phosphatase-like isoform cra_a	Nannochloropsis gaditana	1722	MIFGKEEGETDPRLAFARFRIENLCSPREWCSQNLTMFLVSVLSITAVTVCLVRMLAKVLRKKQSTDTAIGRLVKYLVMVLFVFDLLYHIPDVVLALDGTGAPLSFKLHNVMHSKEAFHINDLAPIIYYRLFRETLGTLIIFWHATIAYCMYCWIVLKLSASRLRRRRVPDQVISSMLITLLRFLILRSRSKYALIVSIMSYDVGIVPVTLIAMLRWYWLTGRALHAGLGNATDYPSTRAGASSSEVGSESRPIHSSQEEGVGHCLEESQEGGSEMVVVTTRADATSPPRHLNSEKDGAGERPLPAASRASPTPLTSLPRAASSPGRMPSSLPRLPATQVSSFIRTSLYRAFAKPESASARAPQAALPPGGDTGRFKLVVERLMRICFIVSFTWGLALG…

## Sheet: S3d GPCR-ACs
Table S3d. GPCR-Acs
Gene ID	Product description	Organism	Length (aa)	Notes	Sequence
ALNC14_091220	unspecified product	Albugo laibachii	613		MIYTPLTTIFFTISFIALSFLIRSIYPYQNTLCVLFRRICAMILALRPRIPASEHAWNDTEAQDPTESPGSLVSFHEIHSKSQLSISVKESVRPRASCVQWLFFWFFFYLWIWSGLRALYYMMFWWYLASSRIHGSKQLLTQRELDCLGHYALYRSSASKMWFLVTFHVLSITALSAADMILFPLTYELSRLVRNRMDRGPVKETRQVFFYFCCVQSFLFVFLLIQITLILVYHRYEMHAEDCITAVYLLQLAGLAYMLVTLLYLRNHRRNYEVVQGAFALSPLYSRLKVILLIYSIFSCVFQMSYLFTRYVGVVVLEYVGITLVCFSITGLAMAVCMGCSQSYVLSLLHRYFPSDVPQDNVVHPFGSIQLLSAKEKDSGVLPDTRDSINRFTADVTWP…
ALNC14_099740	unspecified product	Albugo laibachii	642		MNKLNFYVYGVCCFASFFSSFIALRYLVKLGGNAFRSTIHFVTCSFLVWSVLLSLTGGLFQVSLILLLKEQSETANLGMDYDHNVQYKGCHTLKFMHGHFRLANISLALLLLENILYVLSAYWIFLVTRELYKLALATIDRGQECERAVIHNYIKTAIVLIIVFTLSSVISVVLEERSNRNFQWVLLTQQICIVLSVICAASSMVILKYKGRTIEHVHGVQSTSPIYHRLKLILIVYTVFTLPHSVLELVRVGSGYQTFQTVPEIFVLTACILYCLFGAALSVVISASQACCLNMMRPFLPHHVCELPEFHNIMQASHSTVTGMSSKCQEDSEPVEAPNPPVFVFTDIENSSKLWAKGSDDVIDEAIQIHDTVIRSILIKFHGYEITTAGDAFQLAFHS…
ALNC14_128280	unspecified product	Albugo laibachii	579		MHFNDRNEWLYAFQICSLSSLLCTFAACIYMQRLKGDILRSSVRFVMLCSLSASTLSSAAAFLFNLSIVLSKRRADTQLEEASTTEPMVLQERSSSNPDSTFLFVLHNVLYILTTCWVLVVAGELFQLASVTIDRGEKSERAVIKKYSVMAVVLLGVVTGASCTATLIEKKTHSHLKLMIAEQACTTIAIVSLTVLLIILKRRGRQFEHLHGVATASPLYHRLKLILLVYIIFTLPFCVLQTKLLLFDQDKAFRVPDTVSHIAIILHYFFGGALAFVMSASQECCFIALRPILPARIKGSARFQDVLDNVLSGHGGIIQYSEHVPIDPPTRPIFVFTDIEGSSELWSKATEGFIDQAQQIHDDILRSNLLLYNGYEITTAGDAFYLAFHSIDDAINYCC…
ALNC14_129250	unspecified product	Albugo laibachii	807		MFWTPIATICIGLSSLASFLVLLSICPFQSLGMRRTGSPHVTRSCSSSTCCNRQGGCHNSSLRYIPRDPSVTPRHQMATKSHLTPKSHMSPKSHLTPKSHMVHRELFVTPKSQMVNEDLSMTPNSHRKGRESQEVATWSSPPHTHKFPNLAGATDTSLPASTLPSTLPVSNSTGPMKHVSCVHWLFTILIFYTCAWCTARFTYFVWMWYNLAHNHYRPRAGSILTMADLDKLGTAGFLQVDGAQNSWILPVCILGDSFLFGVALSMLALTYEMSRLVRKGMDRGIRQERHQLKCYVAGIHIVLIPFVITELSVAIYYHRYTQGLQMSLSIIYIVECLVVVYMLCMLAFLSWNGRKYENVHGQFIASPLYSRLKRLMIIYMACMTIFQVTVLIFRIMPHA…
evm.TU.AC2VRR_s00009g44	unspecified product	Albugo candida	535		MYEGCHTLKFIHEPYHLAKISLALLLIENTLYILSAYWIFLVTWELFKLALAKIDRGHECERTVIKKYIITAMILIFVCTVISVVSVVSESETHRTLHLVLLLKQCCIMVSVITAIISLIILKFKGRTMEQLHGIQSTSPIYHRLKVILIVYAIFTLPHSVSEFVRSSVSYEVFQSIPKIFISTACILYCLFGAALAIVITASQACCLNMLRPVLPHHVCELPEFHNIMQASQSGVTGMSSKCQEEKEPVEAPNPPVFVFTDIENSSKLWANGSDDVIDEAIQIHDTVLRSILIKFQGYEITTAGDAFQLAFHSIEDAVNYCFEVQMELVRAKWPHKLDGLIPATRTERTWNWKRSTIFRGLRVRMGIHDANEVCEGRVVMQQHPVTGKMIYIGASEMI…
evm.TU.AC2VRR_s00021g32	unspecified product	Albugo candida	826		MGLSSIASFLVLLTICPFESLGLRKMGSTQVTRKCASSACCDRSCRRHRSGLRSIPRDASVTPKYHMPYKSHMTPKSHITPKSHVTPKSHITPKSHVVYKDFLVTPKSQMTQEDMFMTPTSHHKGRESNEAAMYTSPSYNYRVPHLGTTSDSSLPGSTLPSTIPINDSTGPTKRVSCVHWLFTILIFYTFVWCASRFTYFVWMWYNLSRNRYRLRSGSNLTMEDLDKLGTAGFLQFEGVQKTWILPLLILGDAFLFGLALSMFSLTYEISRLVRKGMDRGIRQERHQLKCYVVGIHIVLIPFVTTELSIAIYYHRYTKGLQLSLSVIYVLECFVVLYMLCMLAFLSWNGRKYENVHGRFIASPLYSRLKRLMYARSHRMMNPGCDLMSLYRRIVYMVCM…
H257_05296	hypothetical protein	Aphanomyces astaci	583		MTDLEQHVAYGFPKYSVLYTIFMLIALLASTTAAWTLYKYTKLVSSCVCYAMLSFFMWKLVYTFLRIVTLASMIHEFLQESSTWMSLDVNHDVGGFRFIGHEADIAEKKLDPPPYFVMIPLFIGDTALFSAGYWMLVLVVELLRLVKTTMDRGADAENSFLRVYMSLNIVIVLTYFASSFATSSTDGFEEIEVSVFYHTRFRSTLIASCVVHTTVIVAVAAAVIYLNCAGLKLESVECRVVQKPLYIRLKRIFLIYVLTALPYAAIGWVLALHPASVITFLADIPNEILALSNMLFFAAPIALAFVLVANQQCMLSWCMVSDDVIQQIQANEAPTDFPVFVNTDIESSSALWGALGSVMHDAQDIHDNLLRTLLVPHHGYEITTAGDAFQLAFHNIADA…
H257_05299	hypothetical protein	Aphanomyces astaci	603		MGATDDDPSYAFPAWTLLYVVVMALSLAASFTAALALHKYSKLVSSCICYAMLHFFTWKSIYSLFRITVLAVLMEQFNHKSSTWFILDRDHDIGGFRLVGHENADHLGDVGPPPFYVKMALFIGDISLLSGSFWMFVLVAELLRLVKTTVDRGVHAERKIARAYMVLNLILMLAYFAGVTSSTLPSTHSFYSNRFRLFLVTSTASQCAVVLFVSGAVLYLNCTGQKLECVHCSIVQKPLYCRLKQILLVYDITALQYFAVGWIMTVKPATPHGNFDYLPRGLVIVSNLLYFASPIALAFLLVANQQCMMSWCMVPEDVIQQFQANEPPTDFPVFVNTDIESSSALWGALGSVMHDAQDIHDNLLRTLLVPHHGYEITTAGDSFQLAFHNIADAVAYCLD…
H257_19021	hypothetical protein	Aphanomyces astaci	590		MSPAISYLDEESYPFPVWSFLYAIVLGVACVASVAATWTLRKYSKLVSSCVCSAMLHFFIWKSIYTLFRIAVVSAVIHQYLCKTSTWFILDEDHDVGGFRFIGREVGTGSSPGLCEPPYYVKICLFIGDASLISGAYWMLILVVELLRLVKTTVDRGAHQEKVFVRFYMYINLMMLVSYVAASFYASRFRSFLVTSSVAQSVVIIAVSSAVLYLNCTRQKLESVECRIVQKPLYIRLKLILLIYDLTALPYFGVGWTLAVMPMSLQQSLDFVPNWILITSNLFYFMSPIALAFLLVANQQCMMSWCMVPEDVIKQIQANEPPKHFPVFVNTDIESSSALWGALGSVMHDAQDIHDNLLRSLLVPHHGYEITTAGDSFQLAFHNIADAVAYCLDVQQKLL…
H310_09489	hypothetical protein	Aphanomyces invadans	589		MQAATGPPVAAYPFPVWCTLYGILIVLGFFASLFAMHTMHKHAKLVSSCVCSSMLCFFVWKTFFSICRAVTVGAILTEFRHNTSTWFMLDEDHDIGGLRFVGKGDSSISEPPLYIRISLFGGDIALLSGAYWMLVLVIEMLRLVKTTVDRGAVREKRITRFYILFNLLGVLAYATATTAVSLTTDRSFYSSRFYSFSVASCVAQSVVIVVVTLGVLYLNCTGHKLESVECRIVQKPLYTRLKLILWIFDVTGIPFVAVGWALAVKPMSPQESLDSIPNWILFTSNTLFFMSPMALAFALIANQRCMLSWCMVPDDVIQQIQANEPPKDFPVFVNTDIEASSALWGALGPVMHAAQDLHDTLLRTLLVSHRGYEIATAGDSFQLAFHNIADAVAYCLDVQ…
H310_10552	hypothetical protein	Aphanomyces invadans	595		MAGPDVEGTYGFPMYCVAYATFMLLAFVASATASWTLFKYTKLVSSCVCYAMLNFFAWEAVCTFFRMITLASMIHEFLLNTSAWMTLDENHDVGGFRLIGHEVDVETKQLQSPPYHIKIPLFIGDTALISGAFWMLVLVIELLRLVKTTVDRGARLEKVFVRYYTYINAILVMVYLAVSFAFPEANDPSFYSSRFRSFLVASSVAQSVVIVAVTLGVLYMNCTGQKLESVECRIVQKPLYIRLKLILLIYDVTAIPYFGVGWTLAVRPTSRETSLEFVPNWILITSNLLFFLSPVALALVLVANQRCVMSWCMVSEDVIQQIQANEAPTDFPVFVNTDIESSSALWGTLGNAMHDAQDIHDNLLRALLVPHRGYEITTAGDAFQLAFHNIPDAVAYCLD…
H310_10553	hypothetical protein	Aphanomyces invadans	614		MADDAEPPYGFPTWSFLYTIIFCVSFMSCISASATLLRSTKAITSCVCYAMFWYFVCKSAYSFCRILVLASSVREFLRGNSTWLMLDEAHDVGGFRLLGNETFLNHDNPTSLQQPPVTVKVALFIGDAALLSSCLWMLVLVMELLRLVKTTVDRGAVAEKRMHCLYLCLNLFAVVTYFLAQLFISMDQGPGRRIHQSAGEAFYSDRFEAVLIAAASVQSLVIVVVSFGYTRASRRVAMSPYCSVFYLNRTGLNLESVECRVVQSPLYKRLKRILVVYVACTVPYLTFSWVVVGKAYGYMDLVPDELTILSSALYAASGFALAFVLVANQRCMLSWCMVSDDVIQQIQANEAPTDFPVFVNTDIESSSALWGALGSVMHDAHDIHDNLLRTLLVPHHGYE…
HpaG805301	unspecified product	Hyaloperonospora arabidopsidis	611		MGLSCITTGLTTFSLRRSWDVHVSSVRWLFSVFFACYFVFTFSRVVYMIVSVIRPWESTTNAAMQLLTNRYSKLGVFSVLHFKVSHNAVITSLLVLGDSALFAVTVWTFPLVHELELIAAKSMDRGAQKEREQIRWYMRRVWPIIAVFVIAETVLAAVNGGYTTATQRCLLAVYVTQFLSFLYMVLCIARLNWRGRKYENVQGQFVTSPIYQRLMRIMTIYAIFTLQFQAASVVLYAMPDQKFKLMDFMSVSALVYCISGSALAITTMCSQSCLLKLCRCCLPDDVEARVEARLMQSGELLSPQDTLVLVESIEPPLVNPVFVFTDIQQSSALWGIGDGLIMQRATEIHDNMLRSLLMKYRGYEITTAGDAFQLAFHTVREAVEYCLDVQMQLLEAAWP…
HpaG805302	unspecified product	Hyaloperonospora arabidopsidis	620		MALSSLATGLTMIRLRRSWDLQVSSVRWLFFYFFVYLWLWSTTRVLYLLWISFEPVETSIRDYASSSSTEDEVIYHRYSSMGIYTVLQLEETHDALATALLCFGDAALFAVALWMFPLTFELSNIAAKSMDRGVEKEKKQIIFYAWTVHGLVLIYAAIESAFAIAHGGYTQYTQRCLLSVYFVQFVSFVYMIWLILRLKLGGRKYENVQGQFVTSPVYQRLKRIMIVYALFSLQFQIASVVMYALTDNEDKLLDFISVSLLIYHLSGMALAVTTMCSQACVLNLFRPCLPDHIEAQVQTRFMQGGDLLSPRDTQVLIESAEPPLVNPVFVFTDIESSSALWAIGDGLVMQRATEIHDNILRASLMKYRGYEITTAGDAFQLAFHTVREAVEYCLDVQLQ…
HpaG805308	unspecified product	Hyaloperonospora arabidopsidis	498		MPWVLLGLTSILLSNISTLLITIKLYRDWDFRVSSVRWLFLTFFVYLWLYTVGCSSYYLWVVLLPIPELEDGLQSVPASTSKQLDQLGIYAMTDLEVVRPALVTIILSFCDVMHFAAALWALPLTYELSKIATKSMDRGMTKEQAKIRLYLVLGHAFIASFSIAEAVLSLVKGGYSSYTYRLALCIYVMQVTTLVYMGVVLFLLKRNGRDVESINGRFQASPVYHRLKRILFAYALSALQYECTSLFLYVRTPRNEMTFNYIGLSQVLYNATGLALALSTGCSLPCTLRFCGCCFPDEMLVQLVVEANRPQVTGVHKRSKFVAPPVANPVFVVTDIESSSALWASGDSKVMQRAIQVHDDTLRSLLTLYRGYEITTAGDSFQLAFHTIREAVAYCLDVQ…
PAG1_G000002	Adenylate cyclase	Pythium aphanidermatum	552		MDHSAFNWTVAYVVALSIAMVGTFTTLLLAFRQLNVTESAVQYVMYSLCRAYFIYSAFRWTFYVGVLCNWNGVRDYLDGFDNGQMVGVRIVYAEATKGGTKGMVLLVAFLGDVALLCTTFWIITMAFEMTRLIAKSMDRGAEEERKAMRYHNLRTYGSALLFSSLMLGSAWLCPGQEAVIQHVAFGFQLLSVWFSFVYPLMCTIHLSVRKRMASVVNPYSLMLHQRIKRLVIVYCVLVFPACLVETILLFNARIPDLWIGISQLLYYFSGAGTAFVMGVSVTCCYRALQPIMPTSVYEHLLENGYFPEEVLYDPNMIVEPPTERPIFVCTDIEGSTALWASSPDAMSEAQSLHDDLLRGELIRYRGYEITTVGDAFQLAFHDVSDAIAWCIHVQEKLLK…
PAG1_G006895	Adenylate cyclase	Pythium aphanidermatum	520		MALTWTPIATAMLMTSSIATLGTMLHLRLRWDVHASSVRWLFWLFFSFVFAWCSLRSVFFVWFCLQPSRQLVDEDDLHRWTYAQLDRLGIHGVLYLRQAKSTWITIVLCAGDTALFGIALSLLPLTDELCRLARLSMDRGVAKEQRRIRLYRAVIGICVVAYATLEAVLTIRYRGYNFAGLAFMCFQLLRLKTIGRKYETVHGTFVASPVYRRLKMIMLIYAVFSFQFQFSVFVMYLRDLTPDSPSNGTIKVSLILYNMSGLALAVTTSCSQACVFSACSSCMPEDLEAQFHQRQLGPSTEADSSGPPYANPVFVYTDIEASSSLWGLAGGHTMAAATEIHDGIMRSAMFKHRGYEITTVGDAFQVAFHTIRDTVEYCMDVQLQLLVAKWPKELHGMIP…
PAG1_G011001	Adenylate cyclase	Pythium aphanidermatum	671		MGPWANAARRRLGEYKGVTADDDNTWLFVYTASLFLSFLATLVASNHMRKLGGDVFRSAVRFVTTSFLICTSVHALAGGLFYAYLIATMDSWIDDVEKYNKKHMMYYNDSGSAGSAYYPPPSVEDVFSGSSSMADDEVVDSLLKPDNKNDGGEAAYLSKLTHDYRNMPPTLTLLLCLENIFFVLGAYWIFLLTRELYKLAKTTHDRGRANERRQIRKYASGAMCILLAFLVCGVVILILHKGYGVSYRFLNMLELSAIIISIVYSCGALFRLRLMGRKNEHIHGMVMASPLYRRLKLMMFVCIIFTLPYSVLQMMLIGVKEKDVDSVPDYIVGIVTMLYYLFGAAQALVMGGSQQCCLRILHPIIPAHVRNSPEWRALQGSRRHESVVGTHDIVEAPKR…
PAG1_G011555	Adenylate cyclase	Pythium aphanidermatum	644		MLIYTAIGAITSFISAIATGIIIVKLRMHWDLTVSCVRWLFFMFFVYLWLWATTRCAFFIWMWSAPGSRKVDRAVEKVLTTSELDSLGVHSIPLSTLAHNAYLAPLVMAGDIALLGVALWMIALAYELARITTKSMDRGADLESKCIMWYKVGVNALIVAYGTVQVSIAIRQGGYTLPTHKWLLVNFAVQVCGLLFMIGTLVYLKIRGRKYEAMHGTFIQSPVYQRLKRIMVVYCVFATQFQVASIILCTTGERRNYILAFIGISMGIYNCTGIALSIITGCSQTCVFHTFSACMPEDLEAQFMQRKFGMLVDSTEPLDPPQHNPVFVYTDIESSSALWALAEEGVMDKAVSLHDNIMRSSLPRHKGYEITTCGDSFQLAFSSIQDAVSFCMDVQLQLL…
PAR_G002522	Adenylate cyclase	Pythium arrhenomanes	508		MVMVWTLVATCLLLASSVATFLTTLHLRCRWDVHASSVRWLFWCFFLCVFIWCSMRAIFFLYLCSRPTMERSDVDDADRWTYSQLDRLGIHGIIYLKDSTNPWLTFVLCWGDLSLFGVALTLFPLTHELARLARLSMDRGVAKERVQIRRYGIAILSTLTAFAVLQLVLTLMDGGYSLYTQRLVLCIYGLQFLAFVFMAVKLLKLKADGRDIETIHGTFVVSPVYMRLKRIMLAYSLLAVQFQVSMVVINFYGVSPHTTVLDYVGISLLVYNTSGLALSITTSCSQACVFSACAPCLPEDFEAEFLQHRFTVPTDEDLEAPTSNPVFVYTDIQSSTALWNQSGEMMSAATELHDSILRSSLLKHHGYEITTVGDAFQVAFRTIGDAISYCLNVQLQLLV…
PAR_G002527	Adenylate cyclase	Pythium arrhenomanes	543		MVLTWTLIATCLLLTSSVATLLTTLHLRCRWDVHASSVRWLFWVFFLCVFVWCVMRFVLFVWMSSRHHIDIVDDQAEVDIHNYTYAQLDRLGFHGILYLKDAKKTWLTVVLCLGNVALCGIAVTLFPLTYELSRLARKSMDRGVKRERQQIRRYAFVIGASLAAYATTQLVLAIVFGGYNLYSQRCLLGVYVLQFIALVFMACRLFMLKVHGRKFETIQGTFVASPVYQRLKRIMFVYAAFVFQFQLSMLIVYLHKHAPADRVIDYIGVSMMVYNTSGLALAVTTSCSQACVFSACAPCLPDDFEAEFLHQRFTAPSDEDLEAPRQDPVFVYTDIQSSTSLWNQIGEMMSAATELHDAILRSSLLKHRGYEIATVGDAFQVAFRSIRDAVEYCMDVQLQ…
PAR_G006327	Adenylate cyclase	Pythium arrhenomanes	672		MAPPKFHWDHVSRRMLLADDGQIQDLSSDKTWLFVYTSSLFVSFLATLVASNHLRKLGGDVFRSAVRFVTTSFLICTSVHALAGGLFYAFLITTMDSMIDDVDKAARKQVLAQNRTGNSTWVPTLEEILAGSGSYGVDGAIESILKKDNKDDGGEAAYLSKLSHDYQLMPRTLTLLLCLENIFFVLGAYWIFLLSCELYKLAKRTHDRGRKKERMQIRKYASGAMAILVFFLGSGIVILCLQHGYGASYRFLNMFELLTIIVSILFSWGALIKLKLKGRKNEHIHGMLMASPLYRRLKLILMVCIVFTLPYSAMQLSLMGMNENAIDDVPDYVVGIVTTLYYLFGAAQAFVMAGSQQCCVRLLQPIIPQHLRNTPEWRALQGSRRAESTSVNDDVTPAP…
PAR_G008990	Adenylate cyclase	Pythium arrhenomanes	548		MLHIYSTLGAITTFLSAVATAIIIARLHHRWDLHISSVRWLFFMFFVYLCVWTTSRCAFFIWMLCVGSARRVDRTIEKVLTTTKQLDSFGVHSVPISNLAHNWYLTAVVIVGDVALFALALWMVALTYELAKIATKSMDRGPKLEAKAIRLYAWVINGSILAFACVQFGIAIHDGGYSIPAHMCLLVNFAAQVLGLGFMVGTLTYLKVRGRKYEAMHGTFIPSPVYQRLKRIMTVYAVFATQFQIASIILCTTGERRPYILSFIGVSMVIYSCTGLALSIITGCSQSCVFRTFSACMPDDMEAQFMQRKFAMGTIAAISVAAPQKNPIFVYTDIEASSALWALADCAVMEAATGIHDNILRSSLLRHNGYEIATCGDSFQLAFPSIGDAVSYCVDVQLQ…
PAR_G010501	Adenylate cyclase	Pythium arrhenomanes	644		MGMVWTPIATATILASTVATFFSMVHLRVRWDVHASSVRWLFWLFFLYVFAWCCMRSIYFTWMSFLPVADFVDVHAASLRDVFSVGNGSQPHEEVRDVWTPEKFDRLGIHSILRLEEAKKPLMTLVLCAGDVCLLGIALTLFPLTYELWKLARMSMDRGVKRERRQILIYFIGIHFTMALFVGAQIYFCIKYGGYNVYTHRMLLSIYLMQFVCMVFMGVLLVILKVNGRKYETIHGTFVASPVYQRLKRIMFVYIIFSFQFQLSTLIIYVNDQTTSSGVVSGIGVSLILYNCSGLALSITTSCSQACVFSTFAPCLPEDFEASYMHRRFAGQSEAPLDEDLDAPSENPVFVYTDIESSSALWNIGDGEMMDEATEIHDDILRSTLPKYRGYEITTVGDA…
PAR_G010783	Adenylate cyclase	Pythium arrhenomanes	548		MIVSHVHWTAAYVAALTVAMVGTFSTLLLSFRDLNVNESAVQYVLYSLCRAMLIYSTSRWIFYVGVLINWNGVRDYLDGIDNGQMLGVHVVYGDSEAAKGKEVILVIALLGDILLLCSTFWIITMAFEMTRLIRKSMDRGAEKERKIMRNYNVRTYSAATAFATTLMVSAFAFPKQEETIRTVAFDFQLLCIWISFVYPLGCTLRLSKKKRSRTVVNPLSLLLYQRIKRLVIVYCVLVFPSCVVETLVQFEVEIPIVWIGISQLLFYLSGAGTAFVIGASVTCCYRTLQPIMPSSVYEHLLENGYFPDEVLFNQDMIVEPPTEHPVFVFTDIEGSTALWATMPEAMAEAQSLHDDTLRRELLRFRGYEITTVGDAFQLAFHTISDAIAWCIDIQEKLLR…
PAR_G011588	Adenylate cyclase	Pythium arrhenomanes	512		MVVLLYSTLGAIGSFLSAIATGIVVIKLQRHWELSISSVRWLFYIFFLSICVWAALRCAFFLWMIDVGDERQVDPAVEKALTTTEQLDMIAMHSIPRSTMSHHMGLAMLMLAGDVALLAAGLWIIALTYELGKLAIKSMDRGPKLEAEQIEWYKWLGSLLLCVYAVVELAIILRQGGYTKATHVMLLINLALHVCGLIYMGATLTLIKNRGKKYEPMHGIFVKSPVYQRLKRIMVVYAMFASQYHISSILLSAIGTRSTHILPYMGISLVLFTASGFALSVITICSQACVLQACGACVPEDLEAQFMQHKVCGSDVTTDSFGPPEHHPVFVYTDIESSSALWALAADGVMDKATDIHDNIIRSSLPRHDGYEITTCGDSFQLAFPTIQDAVAFCVDVQL…
PAR_G012174	Adenylate cyclase	Pythium arrhenomanes	512		MVELLYSTLAGTACFLSAVATGAIVIRLHRNWELSISSVRWLLFMFFLSLCFWALLRSAFFVWMLSVGDARQANPAVEKVLTTTKQLDGIAVHSIPRSTLSDNLPLALVILAGDVALFAVALWIFALTYELGKLGIKSMDRGPQREAQRIDVYTVLGAALISVYALVELGIVIHVGGYTPATHTVLLMNLALHVCGLVYMSATLTFLKMRGRKFEQMHGMFHPSPVYQHLKRIMIVYAVFASQFHVSSILLSAVGPHSKSIMPFMGVSLVLYASSGLALSIITGCSQTCVLQACSACVPEEFEAQFVQHRLYEGHPTVKSLGPPEQNPVFVYTDIESSSALWALAEDGVMDKATDIHDSIMRSSLLRHGGYEITTCGDSFQLAFPTIQDAVAFCVDVQL…
PHYCA_9322	hypothetical protein	Phytophthora capsici	586		MVMIWAFMGLTSVLLSNISAMLIAWKLYRDWDFRVSSVRWLFLTFFVYLWLYTLARASYYLWVVMLPIKEFIDGNNAVPYTSKQLDQLGIYATTDLEAARRLFPTVILCFCDVMHFAVAFWVLPLIYELSKIAAKSMDRGSAKEKAKIRMYILVGHGLIACFLIAEVVLSVLEGGYSSYAYRLALCIYVMQIITLVYMGVVLFLLKCKGRDVESINGHFEASPVYQRLKWIMFAYALFALQYEATSLFTYVYTPRDEATLSYIGLSQVMYNATGVALALCTGCSLPCTLRFCGCCIPDEMLVQLVVESNRGEIPCMQDAGQSVNPPVLNPVFVVTDIESSSALWGIEDGKVMQRAIQVHDDTLRSLLTPYRGYEITTAGDSFQLAFHTIREAVSYCMDV…
PHYCA_508592	K7_Cyr1p	Phytophthora capsici	632		MVWTTLAITAMGLSCVATGITSYSLRRSWDLQISSVRWLFFIFFTCYCLYGITRVAYMVTVSAKARWGHTDDDEFMADHYTTLGIFAPLHSRVSNDPLVTIILVLGDSVHFSVAIWMFPLIYELSFIARKTMDRGAEKEREQIQWYLWCVWPIIIGFTLAETVLAADKGGYTTTTQAFQLAVYFTMFSSFLYMLFVVLRLKWGGRKYENVQGQFVTSPIYQRISRILTIYAIFTLQYQLASVISYSMPEDREDLGNYTSISTVIYNISGLALAITTMCSQACVLQMCRCCMPDDVEAHLEARLMQPGELLSPRDTQILVESAEPPLVNPVFVFTDIQQSSALWGVGDGLIMQQATEIHDNILRQSLMKYRGYEITTAGDAFQLAFHTIREAVEYCMDVQ…
PHYCA_508595	hypothetical protein KAFR_0J01020	Phytophthora capsici	619		MALSSLSTGMTMVSLRRSWDLQVSSVRWLFFFFFLYLWLWSTTRVLYLLWVSFYPIETSTSDYASSSSNEDEVIYDRYSSMGIYTVLQLEETHDAFATALLCFGDAALFAVALWMFPLTFELSNIAAKSMDRGAEKEKKQIRLYAWSVHGVVLVYAVIETTLAIAYNGYTQYTQRCLLSVYFVQFFSFLYMIWLIIRLKIGGRKYENVQGQFVTSPVYQRLKRIMIVYALFSLQFQLASVVMYASTDNENKLLDFISVSLLVYHLSGLALAVTTMCSQACVLNMFRSCLPDDVEAQLQSRFMQGGDLLSPRDTQVLMESAEPPLVNPVFVFTDIESSSALWAIGDGLVMQRATEIHDNILRASLMKYRGYEITTAGDAFQLAFHTVREAVEYCLDVQLR…
PHYCI_72109	unspecified product	Phytophthora cinnamomi	567		MHMIWALLCVSALLLSATATGLIVFKLYKDWDVRASSVRWLFAAFFTYQFISTTARLIYFSWLTVVAQHVEENDNEDLVGQAMVETELYRMGTSAVLKLGKKQNGWITAVIIVGDTTLFGITVWIATLVYELSKLVALSMDRGEKHERATIRLYSRIGHSSIAVYLTVQVVLAIIFTGYSSYAYSLLLVVYLVQIIVLIYMMTVVVLLKIRGRNYESVHGHFVASPLYRRLKWIMLVYALFAFQFQFSSLILYVVPNEAKRLAGYAGVSFVIYYLRGFVLSVVTGCSQPCVVRCLGCCVPDDIKAQYTQRRECVTIPGGWDLPYINPVFVFTDIESSSELWGIGEGKVMQEATQIHDNILRGLLPAYRGYEITTAGDSFQLAFHTIQEAVEYCLDAQIQ…
PHYCI_72112	unspecified product	Phytophthora cinnamomi	594		MVMIWATIGLSSVLLSNISSMLIAIKLYRDWDFRVSSVRWLFLTFFAYLWLYTLGRASYYLWVVMLPIKEFVDGNNHVPYTSKQLDQLGIYATTDLAASRRLFPSILLCFCDVMHFAMAFWVLPLIYELSKIAAKSMDRGTTKEQAKIRMYIIVGHSLIVCFSIGVTVLSVLSGGYSRYTYRLALCIYIMQIVTLVYMGVMLLLLKRKGRDVESINGRFKVSPVYQRLKRIMLVYAVFAVQYEVTSLFTYVYTPRDEAALSYIGLSQVVYNATGFALALCAGCSLPCTLRFCGCCLSDEMLVQLVVEANRGELPGDQEREESIIPPVLNPVFVVTDIESSSALWGIDDGKIMQRAIQVHDDVLRSLLTPYRGYEITTAGDSFQLAFHTIREAVSYCLNV…
PHYCI_97376	unspecified product	Phytophthora cinnamomi	624		MAWMYTYCVTLFFSCSMTMLAAYHMRKLGGDLFRSTVRFVIAMFLLCSTLHALAGGVFYAYLIHAVDAVINQMKSQSGSGSDITQADVSVSQLLHNDSKDDGGEAAYITKLTQDDVPLSTVLTALLLAENLFFILSAYWIFLLSRELFKLAMRTLDRGEQNEKATIIKYVWRGWVIVGLFLGAGLAIVIIHDGYNRAYKYLSFVELGGIIFSVFYATGALVVLRFSGRKHEHIHGVVMASPLYRRLKLLMIVCAIFTLPYCFLQVALLCMPQDQVDTVPDYLVGVVTMLYYLFGAAQALVMGGSQQCCIRMLSPIIPTHIKNSPEWANLRANRRHDSYTTYEATAPPEKPVFVNTDIEGSSALWAQAPEAVIDTAQDLHDDLLRSLLPKFNGYEITTAG…
PHYCI_97667	unspecified product	Phytophthora cinnamomi	583		MIWTPVAMASVALSCVAAGLIAYKLFRDWDFRVSSVRCLFLTFFVYLWLYTLGRLGYYVWVVTLPKTQFVDSVNSTPLTPGELDQLGIYITLDIAASAKAGVTAVLCFCDVMHFAAAFWVLPLTYELSKIAAKSMDRGIAKEKAKIRFYMVSGHLLLVFFLVTEVVLTVIHGGYSITTYRLVMCIYIMQIITIAYMVALLFVLRRKGRDIEPVDGHFEASPVYLRLKRIMMVYAIMAFQFEVTSLYVYATDVIRDGVLLRYIGVSQVIYNATGLALALFTGCSPPCVLRATHWILPHDMESELLIATENGSPALFSVSGVELAPLQNPVFVVTDIESSSALWAIGDGRVMQRATQVHDDILRKTLAPYRGYEITTAGDSFQLAFHTIREAVMYCLDVQM…
PHYCI_97671	unspecified product	Phytophthora cinnamomi	637		MIWTALAVVCMALSSLSTGMTMVSLRRSWDLHVSSVRWLFFLFFLYLWLWSSARVLYLLWVSVYPIETSTSDYSSSSSNESEVAYDRYSSMGIYTVLQLEETHDALATALLCFGDAALFAVALWMFPLTFELSNIAAKSMDRGAEKERKQIRLYAWTVHGAVVVYAVIEATLAIAYRGYTQYTQRCLLGVYFVQFFSFLYMIWLIVRLKIRGRKYENVQGQFVTSPVYARLKRIMIVYALFSLQFQLASVVMYASSDDEDKLLDFISVSLLVYHLSGLALAVTTMCSQACVLNMCRSCLPDDIEAQVQTRFMQGGDLLSPRDTQVLMESAEPPLVNPVFVFTDIESSSALWAMGDGLVMQRATEIHDNILRASLMKYRGYEITTAGDAFQLAFHTVREA…
PHYCI_238483	unspecified product	Phytophthora cinnamomi	565		MDDSTHYNWTLTYVIVLAVATATTASTLLLSFKHIKVGDSAVQYITYSVCRLYFVYSLARLLLYVGVLTNFNGLRDTLDELDDGELMGARAVYSDGKQFKAVAVTVTLAGDCALLCTTFFITTLAYEMKRLIIKSMDRGPKRERAIIRQYCLRAYTVAIVFAILMAVSAFLPSAKSETLQTVAFWFELVCIWVSVLYPLYATVWISRQKRTRSAVDPASLLLHQRIKTFVIVYCVFVFPSCVVEVLVRLVDNIRMEWVGFTQILYYLSGAGTAFAIGISVTCCFRALRPLMSSSVYEQLLEGGYFPDELGLEDVIVEAPTRRPIFVVTDIEGSSRLWAGNSQAMAEAQSIHDDLLRQQLPRFRGYEITTAGDSFQLAFHCVRDAIGWCVSVQEKLLKAP…
PHYCI_259334	unspecified product	Phytophthora cinnamomi	546		MRLWSLLYAISLLVSSVASCSIAAEMYRHAELRKSAVRFIFFCFFFYSWLWSLFRGVFYLDAFMSGPLIDSQSEDAADYNDALGLLGVAQSSDMTSVLLSCTTVLGDTALLACSLWMLPMTAELSRLARKNMDRGPAGEREAARWYCQWIHVATVVFLLCEAAYTIYNKGFNNRSYRILISGNMLQGITLVYVVYVLISLKCTGRNYETIDGSIVLSPLYRRIKGIMIVYMAFSFQYQIISLILLYSHFEVRMPTVLIGVSTLLFNNSGTALSIVMGCSQECFFRSFRHYVPVEYVEAFYMSDPALAMANAAAGYSPPMENPVFVFTDVEASTQLWGFEDGAIMRRANEIHEDIIRGSLAQFRGYEITTAGDAFQLAFFTTKEAVEYCFQVQLKLLRAR…
PHYSODRAFT_254212	hypothetical protein	Phytophthora sojae	547		MIWTPVAMASVALSSVAAALIAYKLFRDWDFRVSSVRCLFLTFFVYLWLYTLGRLGYYIWVLTLAKTQFVDSVNPTPLTPGELDKLGIYITLDIAASSQARVTAVLCFCDVMHFGAAFWVLPLTYELSKIAAKSMDRGIAKERAKIRFYMVSGHSLLLIFLVAEIVLTVVHGGYSLTTYRLVMCIYIMQIITIAYMVALLFFLRRKGRDVEPVDGHFEASPVYLRLKRIMMVYAVVAFQFEVTSLYVYATDVIRDHVLLCYIGVSQVIYNATGLALAPFTGCSLPCVLRATHWILPRDVESELIIAIENNNSPALSSVSGVELAPLQNPVFVVTDIESSSALWATLATYRGYEITTAGDSFQLAFHTVREAAMYCLDVQMQLLAASWPKEIHGLVPVTR…
PHYSODRAFT_319108	hypothetical protein	Phytophthora sojae	596		MVMVWATMGLSSVLISNIATMLIAIKLYRDWDFRVSSVRWLFLTFFVYLWLYTLGRASYYLWVVMLPIKEFVDGNNHVPYTSKQLNQLGIYATTDLAASRRLFPSIILCFCDVMHFAMAFWVLPLIYELSKIAAKSMDRGTAKEKAKIRMYIFVGHSLIVFFLIAVIVSSVLSGGYSRYTYRLVLCIYVMQIVTLVYMGVTLFLLKCKGRDVESINGAFKVSPVYQRLKGIMLVYAVFAVQYEVTSLFTYVYTPRDEATLNYIGLSQVVYNATGFALALCTGCSLPCTLRFCGCCISDEMLVQLVVETNRGELPCGEEREESISPPVMNPVFVVTDIESSSALWGIDDGKVMQRSIQVHDDVLRSLLTPYRGYEITTAGDSFQLAFHTIREAVSYCLDV…
PHYSODRAFT_340112	hypothetical protein	Phytophthora sojae	644		MTTAEAVWVRNSSVNMAWMYTYCFTLFFSCSMTMLAAWAMRKLGGDMFRSTVRFVIAMFLLCSTLHALAGGVFYAYLIHAIYAVIDQIKDQSGSGSDTTQADVTMSELLHNDSKDDGGEAAYITKLTQDDVPLSTALTALLLAENLFFILSAYWIFLLSRELFKLAMRTLDRGEQNEKATIVKYVWRGWIIVGLFLGAGLAIVIVHDGYNRAYKYLSFVELGGIIFSVFYATGALVVLRFSGRKHEHIHGVVMASPLYRRLKLLMIVCAVFTLPYCFLQVALLCMPQDKVDAVPDYVVGIVTMLYYLFGAAQALVMGGSQQCCIRMLSPIIPTHIKNSPEWANLRANRRHDSYATYEATAPPEKPVFVNTDIEGSSALWAQAPEAVIDTAQDLHDDLLR…
PHYSODRAFT_340205	hypothetical protein	Phytophthora sojae	636		MIWTALAVVCMALSSLSTGMTMVSLRRSWDLHVSSVRWLFFLFFLYMWLWSSARVLYLLWVSFYPIETTTSDYSSSSSNESEVIYDRYSSMGIYTVLQLEETHDAFATALLCFGDAALFAVALWMFPLTFELSNIAAKSMDRGAEKERKQIRFYCWTVHGLVVVYAAIETTLAIAYRGYTQYTQRCLLSVYFVQFVSFVYMVWLIVRLKVRGRKYENVQGQFVTSPVYQRLKRIMIVYALFSLQFQLASVVMYASTDDEDKLLDFISVSLLVYHLSGLALAVTTMCSQACVLNMCRSCLPDDIEAQVQTRFMQGGDLLSPRDTQVLMESAEPPLVNPVFVFTDIESSSALWAMGDGLVMQRATEIHDNILRASLMKYRGYEITTAGDAFQLAFHTVREA…
PHYSODRAFT_483300	hypothetical protein	Phytophthora sojae	560		MDDSTHYDWTLTYVIVLAVATATTGTTLLLSFKHIKVGDSAVQYITYSVCRLYFVYSLARLLLYVGVLINFDGLLDALDDGELMSARAVYSDGKQFKAIAVTVTLIGDCALLCTTFFITTLAYEMKRLIIKSMDRGPKRERAIIRQYCLRAYIVAVVFAILMIVSAFLPSAKSETLQTIAFWFELVCIWVSVLYPLYATVWISRQKRTRSAVDPASLLLHQRIKTFVIVYCVLVFPSCIVEVLVRLVDSVRMEWVGLTQILYYLSGAGTAFAIGISVTCCFRALRPLMSSSVYEQLLEGGYFPDELGLQDVIVEAPTRRPIFVVTDIEGSSRLWAGNAQAMAEAQSIHDDLLRQQLPRFRGYEITTAGDSFQLAFHCVRDAIGWCVSVQEKLLKAPWPA…
PHYSODRAFT_527413	hypothetical protein	Phytophthora sojae	560		MIWALLCVSALTLSAIGTGLVVFKLYKDWDVRANSVRWLFAVFFTYHFICTVSRLVYFTWLTVVTRDAKENDDEDLVGQAMVETELYRMGTSAVLKMGQKQNAWVTAAIIVGDTTHFGITVWIASLVYELSKLVALTMDRGEKHERAKIRLYSWIGQSSIAIYFTVQVVLAIVFTGYSSYAYSLLLVAYLLQIIVLLYMVTMVVLLKNKGRNFESVHGHSVASPLYRRLKWIMLVYSLFAFQFQFSSLILHLVPGEATKISGYAGVSFVLYYLRGFVLSVATGCSQPCVVRCLGCCVPADIKAHYTQRRECVVVPGGWELPYINPVFVFTDIESSSALWSVGDGKVMQQATHIHDNIMRGLLPAYRGYEITTAGDSFQLAFHTIQEAVEYCLDTQIQLL…
PHYSODRAFT_533446	hypothetical protein	Phytophthora sojae	541		MRLWSLLYAISLLVSSVASCSIAAETYRHAELRQSAVRFIFFCFFFYSWLWSLFRGAFYLDAFLSAQTEDATDYNDVLGMLGVAQTSNMTSVLLSCTAVLGDTALLACSLWMLPMTAELSRLARKNMDRGPKGEREAASWYSKWIHIFTVIFLVCEAAYTIYNRGFNNRSYRILISGNMLQGITLVYVVYVLISLKCSGRNYETMDGSIVLSPLYKRIKGIMIVYMAFSFQYQIISLILLYSHFEVRMPPVLIGVSTLLFNNSGTALSIVMGCSQECFFRSFRKYVPEEYVEAFYMSDPALAMANAAAGYSPPMENPVFVFTDVEASTQLWGFEDGAIMRRANEIHEDIIRGSLAQFRGYDITTAGDAFQLAFFTIKEAVEYCFQVQMKLLSAHWPKKL…
PIR_G002167	Adenylate cyclase	Pythium irregulare	554		MRQWSLLYACSLLVSSVAAAVIATSIYRHSELRVSAVRFIFFFFFFYLWLWSLFLGVFYVDVFLMDDESFDAQLIGDNDDPGDSDYYDALGLRGVAQVTNLTRPWLSFILVMGDTCLMASSLWMFPMTWELSRLARKSMDRGAQRERLAARWYCKWMHILIVAFFLAEAGYTIYNHGFNTRSYRILVSGNMIQIVALVYVTYVLISLKLSGRKYETINGAQVASPLYRRIKGIMIVYGLFSFQYQIISLVLLCSNFEVEISTLVIGVSTLLFNNSGTALAIAIGCSQECFFRSFHRYLPEEYTEAFYVSDPSLPMNSGANRNTPPLHNPVFVYTDIESSTQLWGFENGAIMKRANEIHEQIVRSTLAEFRGYEITTAGDAFQLAFHNVKDAVEYCVQVQ…
PIR_G003941	Adenylate cyclase	Pythium irregulare	636		MLWTPFALATVALSSVGTALIVHKLYRDWDLRVSSVRWLFVLFFVYLWFYATARTVYYAWIVSLPSSEIVDVNPKSDTLLLSYHELDRLGIHALLHLKVARNGFVAFIVLFGDAAHFGVAIWIFPLVYELSKLAKKSMDRGADKEHEQIHLYAIGGHLAIAAFVIVDVTLAFTSDGAGYTTANHDCLLFVYITQILSVAYMIFLLVSLQVNGRKYENIQGQFVRSPVYMRLQRIMVVYSVFALQFQVSSLIIYGSEIRREDGLFTFIGLSLVLYNVTGLALSITTGCSQTCVLKYCGCCIPDDVEAQLIHGGPLDMAATQLETPFYESNGGELLLNASTGIPSSGNPPTVNPVFVFTDIESSSALWGVGDGQVMKRATELHDSILRGLLTKYRGYEITT…
PIR_G004988	Adenylate cyclase	Pythium irregulare	555		MLDDSQYNWTLIYALVLGLATATALAALALSFKQIQADHSAVQYITYAVVRSYFVYSLARLVFYLCVLLNYSGVRDLLDDVENGQLVGVRVIYASDEAETASSGKGMVVAIALVGDVALLCMTFWVFSLAYELTRLIAKSMDRGREREQQIVRKYCIRTYGIATVFALLMALSALMSPKQERTVRDIALNFQLACVWISFLYPLGCSLFLSMKKRTRRVVPPSATFLQRRIRNLVIVYCMLVFPACLVEFLIRIIDVPMFWVGVSQALYYLSGGASALVIGTSVTCCYNTLRPIMPPSVYEQLLEEGYFPEARANCDRFVEPPMFRPVFVCTDIEGSTALWAKDPQAMSDAQSLHDDLLRQELLRCNGYEITTCGDAFQVAFHRVSDAVLWCLHIQEKL…
PIR_G007669	Adenylate cyclase	Pythium irregulare	623		MVEGNDSVSYSLQKQQAVAMDATWMYVYTSCLFLSCLSTMLATYHMRKLGGDILRSTVRFVITCFLMCSTLHALAGGLFYSFLIVETQKVADEDEAAEAAAAMNTTSTSSSGAMASRLLRAALMAAASGSSDASSDDNAIDSLLTPDHNADGGEAAYITKLTHDARPLSNTLTTFLLMENMFFLFSAYWIFLVTKELFKLAMATLDRGLPIVITHKGYNKAYRFMSISELVAIIISVLYATGSLIVLRCSGRKHEHIHGMLMASPLYRRLKLMMIVCIVFTLPYCFLQITLLGMKADEVDSVPDYFVGLATMLYYLFGAAQALVMGGSQQCCIRLLSPMIPTHIRNSPEWANLRASRRHDSYLGFEEATPPEKPVFVVTDIESSSALWAIAPPHVIDAA…
PIR_G009658	Adenylate cyclase	Pythium irregulare	598		MLLWTPIAATMIAVSTVATGMTMLSLRRNWDLQVSSVRWLFFFFFVYLFLWCLSRTAYFVWVIFLPQRKIKDMNTNDPFDYEDIDRLGIHAVVFLKEARRGWVAAMLCFGDAMLFGVALWMFPLTYELSKIATKSMDRGKEKERAKIKLYCWVVHGLLLVFIVAESTVATIYKGYTEETRMCLIFIYFVQFASMAYMFVLLIQLKMRGRKYETVHGVFIASPVYQRLKRIMVVYALFSFQFQLSSVILYGTETRDKIVLDYIGVSLIVYQASGLALAVTTSCSQACVLDMCGCCLPDDVEAQLHAHILHGEPTSPRDNHTLDFNEPPRVNPVFVFTDIESSSALWAIGDGRIMQRATEIHDNILRSALTKYRGYEITTAGDAFHLAFHTIREATEYCLD…
PIR_G009659	Adenylate cyclase	Pythium irregulare	523		MSWTLAAAVIMAVSAFATGLTAIKLRVRWKAIDISSVRFLFFIFYVYLCVWSSARTVYYIWMSSLQRSDTLQNEKTSAQLTDSEIDRLGVHGILYLQDEARKNWVTALICIGDAGLFGASLVIYALAYELFRIACHTMDRGVARERVKIRTYCWVIHSLLLLFVFIEAIFVLVFKGYTEYTHSCLLACYVIQVLSTAYMAALLIALKARGRENELIHGELVRSPVYMRLKHIMMVYVLFTSQFQLSSLIFYVTQHRTSALTQYMGASLLTLNATGLALSITTCFSQACVLAICQCCLPYEVQAQLVVQDNLDADPRIDPPPQQQPVFVVTDIESSSALWAIDNGHLMQQATEIHDGILRALLIKYRGYEITTCGDSFQLAFHTIHEAVDYCLAAQLDLL…
PITG_04110	conserved hypothetical protein	Phytophthora infestans	584		MAMIWASMGLTSILLSNIASMLISFKLYRDWDIRVSSVRWLFLTLFVYLWLYTVGRASYYLWVVMLPIKEFVDGNNAVPYTSKQLDQLGIYATTDLEAARRLFPTTILCFCDVMHFAVAFWVLPLIYELSKIAAKSMDRGTAKEQAKIRMYIIVGHGLITCFVVAVVVLSIIGGGYSSYTYRLALCIYVMQIITLVYMGVVLFLLKCKGRHVESINGQFKASPVYKRLKWIMLAYALFALQYEATSLFTYVYTPRDEATLSYIGLSQVMYNATGLALALCTGCSIPCTLRLCGCCIPDEMLVQLVVESNRDEIPCIYDRDETVKPPVLNPVFVVTDIESSSALWGIEDGKVMQRAIQIHDDTLRSLLNLYRGYEITTAGDSFQLAFHTIREAVSYSLHV…
PITG_04113	conserved hypothetical protein	Phytophthora infestans	534		MIWAVLCITALALSAVGTALLVFKLYRDWDVRASSVQWLFAIFFIYQCIGAAARLVYFIWLAVYTTQTADTDDDIGGTNLVGTELYQLGTSAVLKLRDQQSGWVTAAITVGDTTHFGLAIWMFLLVYELSKLVAVSMDRGDQHERAKIRVYAWVGHLLILLFLAADIALAVVFSGYSSYAYIMLLSVYVLQTIALVYMIVTVVFLRVKGRNYESVHGNFEASPLYRRLKWIMLVYALFVFQFYFSSVVMYAAPSKTMRLSSYAGASFVFYYLRGFALSIVTGCSQLCVVRSVRCCVPDDIKARFRLRRDCTPLPRGSDVPYTNPVFVFTDIESSSALWAIGDGRIMQEATQLHDDILRGSLAPYRGYEITTAGDSFQLAFHTIQDAVEYCLEVQLHLLN…
PITG_04232	conserved hypothetical protein	Phytophthora infestans	638		MTTVEAAWVRNSSVNMAWMYTYCFALFFSCSMTMLAAYHMRKLGGDMFRSTVRFVIAMFLFCSTLHALAGGVFYAYLINAISKVVHQMKHASGPGSDQTQAEVTVGQLLHNDSKDDGGEAAYITKLTQDDVPLSTALTALLLTENLFFILSAYWIFLLSRELFKLAMRTLDRGEQNEKATIVKYVWRGWVIVGLFLGAGLAIVIIHDGYNRTYKYLSFVELGGLIFAVFYATGALVVLRFSGRKHEHIHGVVMASPLYRRLKLLIIVCAIFTLPYCFLQLALLSMPQDEVDAIPDYLVGIVTMLYYLFGAAQALVMGGSQQCCIRMLSPIIPTHVKNSPEWANLRANRRHDSYATYEATAPPDKPVFVNTDIEGSSALWAQAPESVIDTAQDLHDDLLR…
PITG_07126	adenylate cyclase, putative	Phytophthora infestans	567		MDDSTHYDWTLTYVIVLAVATATTGTTLLLSFKHIKVGDSAVQYITYSVSRLYFIYSFARLLLYVGVFSNFDGLRDTLDALDDGELMGARAIYSDGKEFKALAVAVTMIGDCALLCTAFFITTLAYEMKRLIIKSMDRGPKRERAIISQYRLRASVMTVIFAILMAVSALLPSAKSKVLQTAAFWFELVFIWVSVLYPLYATIWISRQKRARSAVDSASLLLHQRIKTFVIVYCVLAFPSCVVEVLLRLIDDLAMEWVGLTRILFYLSGAGTAFAIGISVTCCYRALRPLMPSSVYEQLLEGGYFQDDLEMDVIVEAPTRRPVFVVTDIEGSSRLWADNPQAMADAQSIHDDLLRQQLPRFRGYEITTAGDSFQLAFHCVRDAIGWCVSVQEKLLKAPW…
PIW_G009092	Adenylate cyclase	Pythium iwayamai	669		MLPSEGAVSQTLEKQRDVAMNATWMYVYTASLFLSCLSTMLATYHMRKLGGDILRSTVRFVITCFLVSSTLHALAGGLFYSFLIIETQKVVELDDTARAANATATSTVASRLLMLMLSSDASSDDSDNAIESLVKPDDKADGGEAAFITKLTHDARPLSHVLTTFLMLENMFFLFSAYWIFLVTKELFKLAMATIDRGMESERATIGKYVMGASGILLIFLVVGLPIVITHDGYNKAYRFMSIAELAAIIVSVLYAAVSLVVLRCSGRKHEHIHGMLMASPLYQRLKLMMLVCIVFTLPYCCLQIALLSMSSDQVDSVPDYLVGLATMLYYLFGAAQALVMGGSQQCCIRLLSPIIPTHIRNSPEWASLRASRRHDSYLGYDGATAAPSEKPVFVISDI…
PIW_G009617	Adenylate cyclase	Pythium iwayamai	602		MAWTLAAAVIMAVSTVATGITAVKLRVRWSAVDISSVRFLFFIFYVYLFVWCSARTAYYIWMCKLRSHRGFHEESASALTASEIDRLGIHGVLYVPEAKEGWVAALVCAGDAGVFGVVLVVYALAYELFRIATHAMDRGIVRERATIRAYCWGIHSCLLLFVVTETTFAIVFKGYTLYTHGCLLACYVLQILSTLYMIVLLVVLKLKGRENEAIHGEFVPSPIYMRLKRIMTVYVLFTAQFQLSSFFFYVTQHRGSTLNEYIGVSMLIFNTTGLALSIITCCSQSCVLSVCRYCLPEDAEAQLFARSKLDVGPPNDPPPQQRPVFVVTDIESSSALWAMDDGCLMQKATEIHDSILRALLTQYRGYEITTCGDSFQLAFHTIHEAVGYCLAVQLALLVA…
PPTG_04921	hypothetical protein	Phytophthora parasitica	541		MRVWSLLYAVSLLVSSMASCFIAAGIHRHAELHKSAVHFIIFYFFFYSWLWSFFRGVFFLDAFLSGPLIDSNSGIDANYDDVLGLLGVAQSSEMTSPLLSCTTVLGDTALLACSLWMLPMTAELSRLAHKNMDRGPRGEHEIARLFSKWIHILIVLFLVCESGYTIYNKGFNHRSYRILISGNMLQAITLVYVIYALISLKIAGRNYESIGGSIVLSPLYKRIKGIMIVYMAFSFQYQVVSLILLYSHFEVHMPTVFIGVSTLLFHNSGTALSIVMGFSQECFFRSFRHYVPNEYVEAFYMSDPGLAMANAAAGYSPPLDNPVFVFTDIESSTKLWGFEDGSIMRRANEIHEDIIRGSLAQFRGYEITTAGDAFQLAFFTIKEAVEYCIQVQMKLLGAQ…
PPTG_07677	hypothetical protein	Phytophthora parasitica	638		MTTVEAVWVRNASVNMAWMYTYCFTLFFSCSMSMLAAYHMRKLGGDMFRSTVRFVIAMFLFCSTLHALAGGVFYAYLINAIGKVMDQVEDASGSGSDMTQTEVAVGQLLHNDSKGDGGEAAYITKLTQDDVPLSTALTALLLAENLFFILSAYWIFLLSRELFKLAMRTLDRGEENEKATILKYVWRGWVIVGLFLGAGLAIVIIHDGYNRTYKYLSFVELGGLIFAVFYATGALVVLRFSGRKHEHIHGVVMASPLYRRLKLLMIVCAIFTLPYCFLQLALLCMPQDEVDAIPDYLVGIITMLYYLFGAAQALVMGGSQQCCIRMLSPIIPTHVKNSPEWANLRANRRHDSYATYEATAPPDKPVFVNTDIEGSSALWAQAPESVIDTAQDLHDDLLR…
PPTG_17173	hypothetical protein	Phytophthora parasitica	576		MIWALLCISALALSAVGTALLVFKLYRDWDVRASSVQWLFAIFFTYQCIGAAARLIYFVWLTVYTTQTADKSDDIGGKALVATELYQLGTSAVLKLGYRQSDWVTAAIIIGDTTHFGIAIWLFLLVYELSKLVAVSMDRGDQHERAKIRLYAWVGHLFIMLFLAAEITLAITLNGYSRYAYIMILSVYVLQIIALVYMIATVVVLKAKGRDYENVHGSFVASPLYRRLKWIMMIYALFVFQFHFSSVVMYAAPSKTMRITSFAGVSFVLYYLRGFALSIVTGCSQPCVVRSVRCCLPDDIKARYMQHRDRVTIPGDSDIPYINPVFVFTDIESSSALWGIDDGRVMQEATRIHDDILRGLLAPYRGYEITTAGDSFQLAFHTIQEAVEYCLDVQLHLLN…
PPTG_17179	hypothetical protein	Phytophthora parasitica	588		MVMIWASMGLTSVLLSNISAMLISFKLYRDWDFRVSSVRWLFLTFFVYLWLYTLGRASYYLWVVMLPIKEFVDGNNAVPYTSKQLDQLGIYATTDLEAARRLFPTTILCFCDVMHFAVAFWVLPLIYELSKIAAKSMDRGTAKEKAKIRMYIIVGHGLITCFLVAVVILSVIGGGYSSYTYRLALAIYVMQIITLVYMGVVLFLLKCKGRDVESINGKFQASPVYKRLKWIMFAYALFALQYEATSLFTYVYTPRDEATLSYIGISQVMYNATGLALALCAGCSLPCTLRFCGCCIPDEILVQLVVESNRGEIPCMTTRDETVEPPVLNPVFVVTDIESSSALWGIDDGKVMQRAIQVHDDTLRSLLTPYRGYEITTAGDSFQLAFHTIREAVSYCLDV…
PPTG_17181	hypothetical protein	Phytophthora parasitica	630		MIWTALAVACMALSSLSTGMTMVSLRRSWDLHVSSVRWLFFFFFLYLWLWSTARVLYLLWVSFYPIETTTSDYASSSSNEDEVIYDRYSSMGIYTVLQLEETHDAFATALLCFGDAALFAVALWMFPLTFELSNIAAKSMDRGAEKERKQIRLYAWSVHSFVVVFAAIEMALAIGYQGYTQYTQRCLLSVYFVQFFSFLYMIWLIVRLKIGGRKYENVQGQFVTSPVYQRLKRIMIVYALFSLQFQLASVVMYASTDDEDKLLDFISVSLLVYHLSGLALAVTTMCSQACVLNMCRSCLPDDIEAQIQTRFMQGGDLLSPRDTQVLMESAEPPLVNPVFVFTDIESSSALWAMGDGLVMQRATEIHDNILRASLMKYRGYEITTAGDAFQLAFHTVREA…
PPTG_17184	hypothetical protein	Phytophthora parasitica	630		MVWTTLAITAMGLSCVATGITSYSLRRSWDLQVSSVRWLFFIFFTCYCLYSVMRVAYMVTVSAKATWGHSANDEYLAEHYTTLGIFAPLHSRVSNDPLVTVFLVIGDSVHFSVATWTFPLIYELGLIAKKTMDRGAEKEREQIQWYWCCVWPIIGGFAVAETILAVDRGGYTTTTQAFQLAVYFTMFASFLYMLFVVLRLKWGGRKYENVQGQFVTSPIYQRISRILVIYAFFTLQYQLASVISYSRPNDRDDLSDYTSISTVIYNISGLALAITTMCSQACVLQMCRCCMPDDVEAHLEARLMQPGELLSPRDTQILVESAEPPLVNPVFVFTDIQQSSALWGVGDGLIMQQATEIHDNILRSMLMKYRGYEITTAGDAFQLAFHTTREAVEYCMDVQ…
PSURA_74247	unspecified product	Phytophthora ramorum	564		MIWALLCVTALALSTVATALLVFKLYRDWDVRASSVRWLFAVFFTYQCVSSASRLSYFLWLTALAVHPKDSDYDLDGQTLMGTELYRLGVSAVLRQPERQSDWVTAVIIAGDTMLFGLTIWMTALVYELSKIVTLAMDRGEQHERAKIRLYAWVGHCGIVVFLAVEVSLAVTFSGYSTYAYLMLLAVYVLQIAVFCYMMITVVILKVKGRNYESVHGHFVASPLYQRLKWIMLVYALFAFQFHFSSLIMYVAPKETKRLASYTGLSFVLYFLRGFVLSVVTGCSQPCVIRCVGCCVPEEVKARYTQRRECVTIPGGWDLPYINPVFVFTDIESSSALWAVGDGRIMQQATQIHDDILRGLLAPYRGYEITTAGDSFQLAFHTIQEAAEYCLEAQLQLLS…
PSURA_74250	unspecified product	Phytophthora ramorum	578		MGLTSILLSNISAMLIAFKLYRDWDFRVSSIRWLFLTFFSYLWLYTLGRASYYLWVVMLPITEFVDGNNDVPLTSKQLDQMGIYATTDLEAARKLFPTTILCFCDVMHFAAAFWVLPLTYELSKIAAKSMDRGTAKEKAKIRMYIITGHALIACFMIAEVLLTVLGGGYSRHTYRLALCIYSMQIVTLVYMGVVLFLLKCKGRDVESINGHFTASPVYQRLKRIMFAYALFAFQYEFTSLFTYVYSPRSEAALNYIGVSQVMYNATGFALALCTGCSLPCTLRFCGCCIPDDMLVQLVVGSNRGEVPCFNNRETSIDPPVLNPVFVVTDIESSSALWAIDDGKVMQRAIQVHDDTLRSLLSPYRGYEITTAGDSFQLAFHTIREAVSYCMDVQLQLLAA…
PSURA_74252	unspecified product	Phytophthora ramorum	620		MALSSLSTGMTMVSMRRSWDLQVSSVRWLFFLFFLYLWIWSTTRVLYLLWVSFSSVDTTTADSSSSASSDAEVVYNRYSSMGIYTVLQLEETRDGFATVLLCFGDAALFAVALWMFPLTFELSNIAARSMDRGAEKERKQIRLYAWTVHGIVVVFAATEATLAVMYEGYTQYTQRCLLSVYFVQFSSFLYMVWLIIRLKIGGRKYENVQGQFVTSPVYQRLKRIMIVYALFSLQFQMASVVMYASPDNEDDLLDFISVSLLVYHLSGMALAVTTMCSQACVLSMCRSCLPADIEAQVQTRFMQGGDLLSPRDTQVLMESAEPPLVNPVFVFTDIENSSALWAMGDGLVMQRATEIHDNILRASLMKYRGYEITTAGDAFQLAFHTVREAVEYCLDVQLQ…
PSURA_74253	unspecified product	Phytophthora ramorum	630		MVWTTLAISAMSLSCISTGITSFSLRRSWDLQVSSVRWLFFIFFTCYSVYSASRVAYMVAVTANARWGHSANEEFMSEHYTTLGIFAPLHSRVSNDPLVVVFLVIGDSVHFSVATWMFPLIYELGLMARKTMDRGAEKEREQIRWYLWCVWPAIGGFAVAEAILTADQGGYTTTAQAFQLAVYFTMFTSFLYMLLVVFRLKWGGRKYENVQGQFVTSPIYQRISRILVIYAIFTLQYQLASVISYSLPDDRDDLSDYTSISTVIYNTSGLALAVTTMCSQACVLQMCRCCIPDDIEAQVEARLMQPGELLTPQNTQILVESAEPPLVNPVFVFTDIQQSSALWGVGDGLIMQRATEIHDNILRSSLMKYRGYEITTAGDAFQLAFHTVREAVEYCMDVQ…
PSURA_74254	unspecified product	Phytophthora ramorum	529		MAWTTLAIVTMGLSCVATGVTSFSLRRSWDLQVSSVRWLFFIFFSCYFVFCLSRVVYMLVGVIWPLQSTTDVGDQMLINRYSGLAVFSVLHFKVSHSAVITVLLVLGDCALFAVATWTFPLAYELRLIAARSMDRGADKEKEQIRWYLWRIWVLIAIFVLVEIILAAVRKGYTSYTQRCLLAVIIYAIFTLQFQLASIVLYAMPNREYKLMDFISVSAVIYCISGLALAITTMCSQTSEPPLVNPVFVFTDIQQSSALWGVGDGLIMQNATETHDNILRSLLMKYRGYEITTAGDAFQLAFHTVREAIEYCLDVQMQLLDANWPKELHGLLPATKKQRSGRHLIFCGLRVRMGIHDAVDSDGPLVLDVHAVTGKMTYTGASEVIANEIGDVGDGGQILV…
PSURA_74289	unspecified product	Phytophthora ramorum	636		MTTMEAVWVRNSSVNLAWMYTYCLTLFFSCGTSLLAAYHMRKLGGDLLRSTVRFVIAMFLFCSMLHALAGGVFYAYLIHAINKVVSQMEDQSGSGSGSIPTQAEVAVGQLLHNDSKDDGGEAAYITKLTQDDVPLSTALTALLLAENLFFILSAYWIFLLSRELFKLAMRTLDRGEQNEKATIVKYVWRAWVIIGIFLGAGLAIVIVHDGYNRAYKYLSFVELAGIIFSVFYAMGALVVLRFSGRKHEHIHGVVMASPLYRRLKLLMIVCGVFTLPYCFLQVALLCMPQDQVDNIPDYTVGIVTMLYYLFGAAQALVMGGSQQCCIRMLSPIIPTHIKNSPEWANLRANRRHDSYATYEATAPPDKPVFVNTDIEASSALWAQAPESIIDTAQDLHDDL…
PSURA_82336	unspecified product	Phytophthora ramorum	561		MRLWSLLYASSLLVSSVASCSIAAEMYLHAELRKSAVRFVFFFFFFYSWLWSLFRGVFFLDAFLSGGFGDSQAEGDADYDDVLGLLGVAHSSEMTSPLLSCTTVLGDAALLACSLWMLPMTSELSRLARKNMDRGPTGEHEAARSYCKWIHAITVLFLVCEAGYTIYNTGFNNRSYRIVISGNMLQAITLGYVVYVLISLKCTGRNYETIDGSIVLSPLYKRIKGIMIVYLVFSFQYQVISLILLYSHFEVQVPAVLVGLSTLLFNNSGTALSIVMGCSQECFFRSFRRYVPDEYVEAFYMSDPGLAMANAAAGYTPPTSNPVFVFTDIESSTQLWGIEDGTIMRRANEIHEDIIRGSLARFRGYEITTAGDAFQLAFFTIREAVEYCIQVQFKLLSAH…
Phal00092	kinesin family-like protein	Plasmopara halstedii	514	corrected	MYDSTRFDWTLAYVIVLAVATATTGATLLLAFKHIKVGSSAVQYITHSVCRLYFIYSLMRLLLYIGVLTEFDDLHLTVDEVTDGELLRTRAVYSSDKDFKLLVVTVTLIGDCALLCTTFFITVLAYEIKRLIIKSMDRGLKRERTMIHRYCLCAYIGVAVFAVFMAISVFLPPNVSKTLQNVAFFFQLTCVWVSVLYPAYATIWISCQKRARSAVDTGLLVLHQRIKTFVIVNCVLVFPCCVVEGVAHFYDDVNMIWLGLAEMLYYISGAGTAFAIGMSTTCCYRTLRPLMPNSVYEQILEKGYFIDELSLNKIDVIVEAPAQRPIFVVTDIEGSSQLWSGNPQAMAEAQSIHDDLLRLQLPRFRGYEIATAGDSFQLAFHCVRDALGWCVSVQEKLLK…
Phal08074	hypothetical protein	Plasmopara halstedii	577		MLWALLCISALALSAVATALLVYKLYRDCNVRASTVQWLFAVFFIYQCIGAATRLIYFVWLTIYAAQTADTGDDLEGLSLIGTELYRLGTSAVLKLGKRQMGWVTATIIIGDTTHFGIAIWLLLLIYELSKLVEFSMDRGDQYERAKIHLYAWLGHLIIFLFLAAEIALVIVYSGYSNYAYIILLGVYSLQTLTLGYMIVTVVILKVKGRNYESVHGHFVASPLYRRLKRIMLVYALLVFQFFFSSVVMYATPGHIPHLTSLVGISFVAYYIRGFALSIVTGCSQLCVVRYLHCCVPDEVQSRYIQHRDETIPNGCDLPYVNPVFIYTDIESSSALWAIDDGRIMQEATRIHDDILRGLLAPYHGYEITTAGDSFQLAFHTIQEAIEYCLAAQLQLLNA…
Phal09750	hypothetical protein F443_18581	Plasmopara halstedii	621		MALSSLSTGMTMVSLRRSWDLHVSSVRWLFFFFFLYLWLWTSARVLYLLWVSVYPIATSTSDFSSSSSNDAEVIYDRYSSMGIYTVLQLEETRDAFATALLCFGDAALFGVALWMFPLTFELSNIAAKSMDRGAEKERKQIRLYAWTVHSFVMVFAMIEMALAIVHKGYTQYTQRCLLSVYFVQFFSFLYMIWLIIRLKVGGRKYENVQGQFVTSPVYQRLKRIMIVYALFSLQFQLASVVMYAITDDEEKLLDFISVSLLVYHLSGLALAVTTMCSQACVLNMCRSCLPDDIEAQIQTRFLQGGDLLSPRDTQILMESAEPPLVNPVFVFTDIESSSALWATGDGLVMQRATEIHDNILRSSLMKYRGYEITTAGDAFQLAFHTVREAVEYCLDVQLQ…
Phal09751	hypothetical protein PHYSODRAFT_340204	Plasmopara halstedii	560		MIVGLIKPLKSTSELDEHLLANRYSKLGVFAVLHFKISHDALVTALLVLGDSALFAVATWSFPLAYELRLIATRSMDRGADKEREQIQWYLRRVWIIVLVFVIVETTVAAVRRGYTTYTQRCLLAVYLVQFASFLYMVWNLMHLKCVGRKYENVQGQFVTSPIYQRLSRIMMIYAIFTMQFQLASVVLYAMPKDEYKLVNFVSVSAAIYSTSGFALAVTTMCSQMCVLEFCRYCLPDDVEAQVEARLMQTGEFLSPHETQVLVESAEPPLVNPVFVFTDIQQSSDLWGIGDGLIMQRATEIHDNILRSLLMKYRGYEITTAGDAFQLAFHTIREAIEYSLDVQMQLLIAPWPKELHGLLPATKKQRIGRHLLFCGLRVRMGIHDAINSDGPLVLDVHAV…
Phal12711	hypothetical protein F442_18385	Plasmopara halstedii	573		MAMTWAYLGLTSVFLSNIASMLISIKLYRDWDFRVSSVRWLFLTFFVYLWLYTLGRAGYYLWVVLLPNREFVDGYSVIPYTDKQLDQLGMYATTHLMATRRFIPTAVLCYCDVMHFAVALWVFPLTYELSKIAAKSMDRGAIKEQAKIRMYIVVGHGLIGFFLIAVVLLSVLGRGYSGYTYRLRLCIYILQIVTIVYMGAVLFRLKCKGRNVETINGQFETSPVYKRLKWIMIAYALFAIQFAATSLFTYVHSPRDDAILSYIGLSQVMYNATGLALALCTGCSQSCMLRICGCCISDDKLVQLVVDSTLDDIPYLYNRDVTVDPPILNPVFVVTDIESSCAIWGVGDGKVMQRASQVHDDTLRSLLEPYRGYEITTAGDSFQLAFHTIREAVSYCLEV…
PVE_G001046	Adenylate cyclase	Pythium vexans	566		MLWTPLATASAALSSAGSALLVVKLARDWDVRLSSVRWLFLLFFASVWLYTTGRVAQYAWLLSLSDAQLASVYAAGVSPAQLDRLGIFASVDIAAVRTPWVSTVACFCDAMHFAAALWVLPLTFELAHIASKTMDRGVAMEQRQIRLYTVGGLALIAGFVATQVALAAVHGGYCDATYKLALAVYALQVVTLVYMVALLFVLRCKGRDVEAVHGHFEASPIYRRLVRIMLVYALFAFQYELLTLSLHWTLPTDPRLLTVVALSQVVYNATGFMLAAITGCSLPCVLRFCGCCLPDDLESQLVLGRDALPVSLSPIGVPDCLPPFDRPVFVVTDIEASSALWGVGDGLVMQRATEIHDNVLRQELARYRGYEITTAGDSFQLAFHTVREAVEYCLAVQTT…
PVE_G006576	Adenylate cyclase	Pythium vexans	639		MDERRLNLVSQMTKNASVNMRWMYVYMVTLFVSCAATWLAGYHMRRLGGDVFRSTVRFVISCFLLCSSLHALSGGVFYACLIHAMKDYIDDETEAMENSESSSSSSALDSFTTTDGHNDGGEAAYITKLTHDTSSLSTTLTALLLLENLFFLLSAYWILLLARELFKLAMATLDRGEKIERKTIFKYLYGALAIIIAFMVPGLSIVIMHDGYNRAYRFLSYTELIIIIVSVLYAIGALVVLRCSGRKHEHIHGVVMASPLYRRLKLLMIVCALFTLPYSFIQLGLLMMPADDVDAVPDYIVGTVTVLYYLFGAAQAFVMGGSQQCCIRMISPIIPTHVRNSPEWVNLRAAWRHDSYQVYEASTPPEQNPVFVNTDIEGSSALWATAPEHVIDAAQELHD…
PVE_G006827	Adenylate cyclase	Pythium vexans	576		MRVWSLLYALSSLVSSVACGTIAFGLFRRAGHLRESAVRFIFFFFFLYAWLWSLFHAAFYCDAWLENLYDGANDSALDDTEYVDALGLRGVALSSVRTSFWLSLVIVLGDTALMGCSLWMLPMAWELTKLARKAMDRGAEREAVVATKYCKWVHVLIALFFLAESVFTIYNQGFNSQSYRVFISGGMIQLVTLGYVTYALVTLKCSGRKYETVNGAMVMSPLYKRIRSIMYELLEINLRMVVYGVFSFQYEVLSLVVLFSRFDVELPTAVLGASSLLFINSGTALSIVMGCSQECVVRSFGRFIPDEYVQEFYVSDPTLAMANAAIGYSPPRVNPVFVFTDIESSTLLWSFEDGAIMRRANEIHDDIIRSSLAQYRGYEITTAGDAFQLAFHSIKDAIE…
PVE_G007303	Adenylate cyclase	Pythium vexans	576		MLWTPLAMALAGLSSAATGLLAIKLTRDWDVRVSSVRWLFALFFAALWLSASASTRGSSRSPPKSSSTVSTPSRSRPLSSTSSXXXXXXXXXXAARAPLVSALLCLCDVAHFGAALWALPLAHELAQLAFKSMDGGVTLERRKIRRYTLGGHALQLLFLLAEVAVCVAQGGYSVVSYRLVLAVYLVQIATLVYLAALLLRLRRHGRNVEPIHGHFQAAPVYQRLKRIMFVYAVFALQFELASLYAYCAQSLDGPVLHLLAVSQVAYNATGLMLAVVTGASLPCVLRLCGPCLPPDVEAQLAAGTDSLFTPCGTPLSEAPPPLLNPVFVVTDVESSSALWAIGDGRVMQQATQVHDDVLRSLLAPHRGYEITTAGDSFQLAFHTIREAVGFCLAAQLQLL…
PVE_G007305	Adenylate cyclase	Pythium vexans	551		MLWQSLAVASMGVSTVATGLTTLRLCRAWDVRVSSVRWLFSAFFLYLWLWGCARCVYFIYVALNPLEMTYSASADEREAFERYSSLSIYTILQWKVTSNAAVTAMLCLGDAMLFTVAVLMVPLVYELAKIATKSMDRGADKERRQIRRYAVGVHALLLVFVSIEASLAIAYDGYSEHTQRCLLAVYFIEFGSFLYMIWLIVRLKVIGRKYENVQGQFVTSPVYQRLKRFMMVYGVFSFQYQLATVIMYVFPDSEERLLDVISVSLVLYYLAGLALAVTTMCSQTCVLQSCRWCLPNDIEAQVQTRLMLEQDLLSPRENRGLDTEPPLVNPVFVFTDIESSSALWGIGDGHLLVANWPKELHNALPATKKHRSGHRLIFNGLRVRMGIHDAVESDGPLVL…
PVE_G007306	Adenylate cyclase	Pythium vexans	625		MAWATLSIAAVALSLAATGLTTARLRRHWDLHVSSVRWLFVAFFAYFCAYCAARLAYLVYVRVTPEDARAAAAQDEALYDRYSTMGIYTVLNFRSTSDGYVTALLCLGDTLLFAVAVWMFPLAYELAHIAARSMDRGPEKERRQIRTYAAAVHALIAAYAVTEAALAAAHGGYTTATQRCLLAIYFLQFLSFLYMLWLIARLRLAGRKYENVRGQFVTSPIYQRLTRIMQVAVYALFSFQYQLVAVIVYSTPDSEHELLAFVSVSSILYSLSGFALAVTTMCSQVCVLQSCSWVLPDDIEAQMQSRLLQAGGDLATPRDTLAHELVEPPLVNPVFVFTDIESSSALWAVGDGLVMQRATELHDNILRSSLAKYRGYEITTAGDAFQLAFHTIREAVEYC…
PYU1_G013524	unspecified product	Pythium ultimum	558		MREWSLLYACSLLASCVASVVLATSIYRQSELRVSAVRCIFFFFFFYLGLWSLFRGVFYVDVFLMDDATFSRQFQESAGGADYDNSTAALDALGVRGVAEITNLTRPWLSFILLMGDTCLMASSLWMFPMTWELSALARKSMDRGALRERLTARWYCKWMHVLTVLFFLGEAGYTMYNHGVNTRAYRLVVSGNMLQLVVLVYVTVVLVSLKWSGRKYETINGEQVASPLYRRLKGIMIVYGVFSFQYTIVSLMLLGSHFDKLKMPPTLVVGTSTLLFNNSGTAVAIAIGCSQECFFRAFHRYVPEEYAEAFYVSDPSLWLHAAGTSRNPPLQNPVFVYTDIEASTQLWGIEDGAIMKRANEIHEQIVRVSLAEFRGYEITTCGDAFQLAFHTIQDAVDF…
PYU1_G013780	unspecified product	Pythium ultimum	644		MLWTPLALAAVTCSSVATALIVYKLWRDWDLRVSSVRCLFFLLFVYLWCYSSARLAFYAWEVALPRTQFVDVVDVHDPLSYDQLDRLGIHAILKLDGRHNAYVTAVLVFGDAAHFGVAIWVLPLAYELSKIVRKSMDRGISGEQAHIRVYVAAGHAAIAVYVALNAAFAIAHDGYTDYNHKCLLFVYCVQIVTLAYMIVLLVLLKVNGRKYETIQGQFVESPVYLRLQRIMVIYAVFALQFQVASLIIYGSEEHDPRLLTGIGASLVLYNLTGLALSITTGCSQICVLRFCGCCIPDDIEAQLIHGGPLALSTPMETPMFFDSNLGDSHDPNPPQANPVFVFTDIESSSALWGMGDGSVMKQASELHDSILRGLLSKYRGYEITTAGDAFQLAFHSIRE…
PYU1_G013782	unspecified product	Pythium ultimum	600		MLLWTPIATAMSVISTIATGMTMLSLRRNWDLQVSSVRWLFFYFFVYCFLWCLSRTAYFIWILLLPARKMVDTSTNDPYTYAELDRLGLHAIIFMKESQNGFIAAILCFGDAMLFGVALWMFPLTYELSKIATKSMDRGVEKERAKIKFYSRLIHGILLAFVALETTMAIVSKGYTKSTHMCQLGVYFVQFISLAYMVVLLLQLRMNGRKYETIHGVFVASPVYQRLKRIMVVYAVFSFQFQLSSVILYGGQIRAEPTLSYIGASLIMYQASGLALAVTTSCSQACVLDMCGSCLPDDIEAQLQARVLHGEPSTPRDNHTLDNFNEPPRVNPVFVFTDIESSSALWAIGDGRIMQRATEIHDNILRSALTKYRGYEITTAGDAFHLCFHTIREATEYCL…
PYU1_G013784	unspecified product	Pythium ultimum	601		MPHFRNCHMFWTTTAGALMTLSALGTAFTVLKLRIRWTTIDISCARFLYLMFFVYLCIWCTLRAGFYIWRVWPYPEQLSIRGIINTKQASKAWMTALLCVGDAAHFAVALVTFPLVYELFRIATHAMDRGRAKERARIRLYCWVIHAMLLLFMAIQTGLAIAFKGYTMYTYYCLLSVYVVQALSLLYMVWLLAALKTGGRAQAPVDGEVVSSPIYDRLKRMLIVNAFFHFQFEVSIVINLALSGHHTALVEYTGLSLLLFSSTGLALSIITTCSQSCIMSMCKCCLGEDQFPARSSAARMINERPPLQNPVFVVTDIESSSDLWAIDGGRTMQLATEIHDDILRARLLKYRGYEITTCGDSFQLAFHTIREAVEYCLDVQLELLVANWPKQLHNLVPGT…
PYU1_G013785	unspecified product	Pythium ultimum	460		MIWTAIAGVLMALSAIGSAFTVLKLRVRWAVIDISSVRFLHLVFFVYLFIWCASRAAYYIWVCTLPRDKFVDDNTQNPFTFSELDRLGIHAILHIKEASKGWVATLICIGDVAHFAFSLVTFPLVYELYRIATHAMDRGKAKERERICWYCWVIHAILLVFITIETVFAVVFKGYTKYTHDCLLFAYVVQAISLVYMVCLLVVLKIRGRSQAPIDGEFVRSPIYERLKRMLIVYAVLHLQFEVASIVFFATSRRHTAMIGYIGVSLFMLNTTGLALSIITTCSQSCVLSSCKCCLPEDLEVQLPAQITDVGLINERPPLQNPVFVVTDIESSSDLWAIDGGRTMQLATEIHDDILRAQLVKYRGYEITTCGDSFQLAFHTIREAVEYCLDVQLELLVAN…
PYU1_G013786	unspecified product	Pythium ultimum	597		MPHFRNCHMFWTATAGALMSLSAIGTALTVLKLQIRWATIDVSCVRFLYLIFFVYLGLWCTLRAVYFMWRIWPFPDHLSIREITHTKQASSSWITALLCVGDAAHFAFTLVAFPLVYELSRIATHAMDRGKAKERARIRWYWRTVHTLLLSFIIVQTVFAVVFKGYTMYTYCCLLTVYVVQALSMVYTVWLLAILKIGGRAQAPIDGEVVRSPVYDRLKQILIVNAIFHSQFEVSIVINLALSGHHTALEEYTGLSLLFISSTGLALSIITTCSQSCVLSACKYCLPDIHDDHFASQNANVLVVTKCPPLQNPVFVVTDIESSSDLWAIDGGRTMQLATEIHDDILRAQLVKYRGYEITTCGDSFQLAFHTIREAVEYCLDVQLELLVANWPKQLHNLV…
PYU1_G013808	unspecified product	Pythium ultimum	660		MGTTDTFAISLQKQHEVAMDTTWMYVYCASLFFSCLATMLATYHMRKLGGDMLRSTVRFVIGCFLFSSALHALAGGLFYTYLIIETNQLVAQQRDKEDAVSAGSAASAARRLFYAATMAGSVDDSDSANPIESIVMPDHRDDGGEAAYITKLTHDANPLSNTLTCFLMAQNLFFLMSAYWIFLVTREIFKLAMATIDRGVDIELATIRKYVYRAIAIVIIFLGAGLPIVITQKGYNRTYKFMSISELVMIIMSVLYAAGSLIVLRYSGRKHEHIHGMLMASPLYQRLKLLLIVCIIFTLPYCFLQVALLAMNADQVDSVPDYIVGLATMLYYLFGAAQALVMGGSQQCCFRMLSPIIPTHIRNSPEWASLRASRRHDSYMGPEETTPPTNPVFVVTDIE…
PYU1_G014041	unspecified product	Pythium ultimum	547		MDDSRFNWTLIYAVLLALATLVTLATLLLSFKQILVNESAVQYITYSVVRSCFIYSFSRFLFYLCVIVNYSGVRDVLDDVENGQLVGVRVIYSDETSSGKSMVVLLALIGDVALLCMTFWVILLAYEMARLIAKSMDRGRAMESHIVHVYCVRTYGIAFLFAALMIVSALLSPQQERTVRDIALTFQLVCVWVSFLYPLGCTLFLSLKKRTKKVVPPTSRFLHRRIRNLVIVYCVLVFPSCLVELLNRVIDVPIIWVGLSQALYYLSGGASALVIGTSVTCCYRTLRPVMPPSVYEQLLEKGYFPEELEHDRIVEPPMYRPIFVNTDIEGSTSLWATNTQAMSDALSLHDDLMRKELLRCNGYEITTAGDAFQLAFHTVSDAIRYCMHVQSKLLKVDWP…
SDRG_02767	hypothetical protein	Saprolegnia diclina	573		MLPIWTILGLLALVLSFSCMAMALWSMHHSMKYMQSCVFRATFAYLVSRSVHAIAWSVVSIFFIDQFVGNESSAWLHLDSYHDAGGFRLLRHDESPNGKEDPPTEVIIMVFFGDAATVSGALWMLVLVVELIKLAKKSLDRGSFQEKWTFKRYTIVNVVIVGIYTILSFAIDGPGFWTGRYVAVLVTSNVLQALVIGTVTAGVYYLRSHSRKFESVDGQVIQSPLYLRLKRILTVYITTSLPYLIVGWFMLASDAPGNFMPRWLMGSSIVLFNASGCVFALVLVGSQECFNSCLGPSNETRLTVTQASQNTDAPLEHPVFVNTDIESSSLLWGQLGQTMHDAQELHDNLLRSLLVKHNGYEITTCGDAFQLAFHCIPDAVAYCLDVQLELMNQPWPVEF…
SDRG_02768	hypothetical protein	Saprolegnia diclina	588		MLPIWSLIYVLVLFVSFIATSMAVYTMFRLKRRIRTCVFYATYAYFISRTVYSLTRAVVLAAVVDQFFQANSTWMEIDSLRDVSAFSPLTDSSNDPTLDAPPNVVMWFLLIGDAALIAGALWMLVLVLELVRLARKAMDRGSIREARTIKYYGAAIMVLVLSYFALSFVLSTGRTEGTMPNTMTVSFYSGRFKSVLITAISIQSGVILLVATAMWFLRRRGRNFESVDGELTTSPLYMRLKRILSVYCIMSLPYIAMTWLSLICSLLDTECPSVLLGIATILYFASGLAFAIVMVGSQQCCYACLLPADEVRTAQLHLSPSPKHAQSPVAYPVFVNTDIESSSLLWGQLGQTMHDAQELHDNLLRSLIVKHHGYEITTCGDAFQLAFQSIADAVAYCLD…
SDRG_02769	hypothetical protein	Saprolegnia diclina	444		MDRGPLREKQVRRNYLVSTTLIVALYFVLCQVLSKGGLFSNNTKLINIVSNIMQTIVIIAVAFGMVSLRQHGQKFEGVSGEIEQSPLYSRLKRILIVFMMFSLPFTVVNWYGVSAAGDAAETIPDALLGITQLLYFASGLFFALVMVASQDCCTACMRSRDATRTRSRYGDWAASVAHAPMQNPVFVNTDIESSSYLWGQLGQTMHAAQELHDDLLRSLLVKHQGYEITTCGDAFQLAFHSIPDAVAYCLDVQLQLLHVPWPIELIESYLAGSITVAMPKPSVLPTRHKHPYLFRGLRVRMGIHASSSEEGQLFTNVHPVTQRTTYVGLAEMIGREVSDLGSGGQIIVTARVARFLRDKIESQDGWWHENPCLMQDLGVYRINDLKIDLGIAEVVPLAL…
SPRG_10405	hypothetical protein	Saprolegnia parasitica	573		MLPVWTILGLLALLLSFACLAMALWSMHHSMKYMQSCVFRATFAYLVSRIVHAVAWSVVSIIFIDQFVGGEMSAWLYLDSYHDAGGFRLLRHDEEPNGKEDPPTEVIVMVFFGDAATVSGALWMLVLVLELIKLAKKSLDRGSFQEKWTFKRYTIANVVVVGIYTILSFAIDGPGFWTGRYVAVLITANVLQALVIATVTAGVYYLRSHSRKFESVDGQVIQSPLYLRLKRILTVYITTSLPYLIVGWFMLASDAPGDFMPRWLMGSSIVLFNVSGCVFALVLVGSQECFNTCLGPSDETRLTITQASQNMDAPMEHPVFVNTDIESSSLLWGQLGQTMHDAQELHDNLLRSLLVKHNGYEITTCGDAFQLAFHCIPDAVAYCLDVQLELMNQPWPVEF…

## Sheet: S3e GPCR-PDEs
Table S3e. GPCR-PDEs
Gene ID	Product description	Organism	Length (aa)	Sequence
ALNC14_012880	unspecified product	Albugo candida	837	MRSTAVRPANGDAQSLYPTNSLLPTEGMQQMRAPSCSMKRSPMMTSRLLHSNMHPWFCYFYNATFERDYQAFQRRQRNSLEHFYMLALLAVSILFTAATLMQSVGETIDNFFINMLVNVGNVPLEMATVLIKESASAKTSMKFLKTFVSYSCIAYGVALAISIFVWRRKSQAVRLFRVFGIHLDQFQLIFLVFFQFAMFPFTSHIVSVITTLVDGIHQVFADLNRSIMAAGLASAPPSAIAMVQYYLDVYHQTFIVLGLVYLDILYFFLLFVLSLAAGLFRLQYFYFLILAIETTFLILGISIWYYRYFVERWFLFGIYAATVALLLRGAWELDVFCRREYLSSMSLVNENRRLSDQNITMKEELSGKLQYQLHYEMGDILRILCQLKFKIPANDRREI…
H310_04430	hypothetical protein	Aphanomyces invadans	1095	MSVSSWPWAVSPSYHVKRRLSRTVDLRAGHRRRFQPSSSSFLHAPRAIDSRRRRHQVAAPLPVTMSKIAPRPSIARKASIEQKVVDKVLDRVTALGPVPVRSKSPTPLMSQGSRGGTAHNLRRHTAFRPVEPPKRPSAVADAKDSMDEKVRRSSMGLATALFYPQSAADRNESSMITKLMEEKYGFNYLTNEFSANFLVECEYQNYYTQINLTSACNFSLFLWLIWVASTGLDLYLLVNADDGQEDAIQSARRSVYFSLPFLVPTPFLVALCRYKQYEQHMQSIFNVIVHCFALSLMGGGFFCTTDQMKEFTSKNMNLIMEYAIGMNTVANAAIGFVANTTVASMVPGGDPSVVVHMADQSLHFALQTATGGVAFLQNLSYPALGGSPGATIVLANLVL…
H310_04473	hypothetical protein	Aphanomyces invadans	820	MPDVKFIRFTRISPSMVTMADTIRFKSHTTVKNVAVIRYHPLTARFVGQPKLEQLYMEKAAKEWSPRSFRIVCVFLLLYFMTISPNLYNLISPDDVVRDKSKTYFLYVFPAMIPIPIMLWVSTLKRFKSHFHNIYAVVVTCWTFSIIGGGMYSMLHEWKLYVQDDVTKLLNYTHFLNATDVFTISHDDEAWPYPSYTGTGRDILFDYMGDVLLPAATMNINLLRMVLVSIFIPLLRIGSMQSAVVSVVTTLAYTILTVLVYPTTSNKYFNTNKILVFCFPLLFSIIMLLQNRDMERMLRVEFLQMHEKEQEAEIAKKQREVFAEENKNLKQELKKQQDYLENPIDLESPVHKIISDLRALQDESNFTDAQAFRMAAIVSALSRLDTNLFTPDISTQMAN…
HpaG800511	unspecified product	Hyaloperonospora arabidopsidis	833	MPYPSVRLRQPFGPPWASCLFGSPSRGVRPASGLAENRLDRQHHPEQTASLHRVPSHPIPLTHSVRVRSKQDLRPRSRLSHTQDSRQKTDTRDTMSAAASSAPVQPPSSVCRLKRETFARVRRRSHAVAPTPPVSASRPLDGHSRKRREAGSSRRRAAVAQVDTTQRARLAVGKWMRQLSVELFFVMIVLFYGGVAAVQLTVADDTLALHRLATDVTDVTVGSILLLEIILRVFADGRQCVRDVWVLVDALVVFLSFVLSVVAIVGTTSTVVVKMLPLRGVVRVLRVLVVSERVKQRTRSMNLAHLNKGATTSPIEHVLMVLNELRFHPAIRPSLRAGLDFAIDAIKNNKLYDATEVLLDVEGIDNDTRSWLRGETLQGNDLDVVLPEDNDPGSPTRKR…
PAG1_G000318	3'5'-cyclic nucleotide phosphodiesterase	Pythium aphanidermatum	813	MEQIRMFSSPRRSVQVAPRRSTFAGKQIVIKQDVHGFFCYFIDVNVEHEFQTYFRRERQTHLVPYMLAILVLSVLVVIAAAMETLTRTSSAFATILRSSLPLPSSSTDRVGWVSFSDGIVVIVVLYVFAAICIEFVHRKRNQNVFFSNPRYDPLQLALLLFCHLVFIPIVILLSACIDLELRYTRDFEKESSTKQRMLALIGVSFVDILYFYLSLLTSLAASLLRVQFSYFAIIVVEFLAVITAVSTAYYGDDSNRIPEHWSLFVAFFLSLVFAAHAVWNYELSSRREFLSHSNLLNENRRLSHQNIEMQEELTGKLNYQLHYEMGDILRILCQIKIKMSIHERKEIDKIITALVTNEDLFGVSLDPTITEHEEEVQGWLHMMAFKEAPPAFVRLNSGD…
PAG1_G003592	CAMP-specific 3',5'-cyclic phosphodiesterase	Pythium aphanidermatum	1029	MAPDRRCEERCKNSSSAGWGLIRFQAPCSRAPAYLRVSCTRTPWSLVKKLSKFSLSVPSLSAALRAEGTALASIQVGSRKSPTHSSLPLPLHNLKQEDDEVSAPDAVRREQEECERRTFTQRTSPTAQLRGRKKSQLSPAKSTAPVHADGRGSAVGPPTGRLPVTFAALTPTPPAQSGAGGGGAAASTNAPATKAPGSTGSADAQTTAALNQDRVNQRVSRIYPLTDSVYVAKSKKTPVEVKFHPLTSHFVNESRLEKLYQVTFARENSPRSSRIASIFFILYLAFTGSNVTNLFSDDPKVRSESTRYCLLVFTPITPIPFLIYLSRQRKYEVQFQRIYTIILLCWAFSIIAGGMYSMLIEWFNYVVKDVDLLMEILGMDKEATPVFHINSTSYPDWHF…
PAG1_G006641	Calcium/calmodulin-dependent 3',5'-cyclic nucleotide phosphodiesterase	Pythium aphanidermatum	788	MDYQAYYTETAINPACYASMISWALWIILSVQDAYSLFSDDAEERYVARLHIIVSSIIFVPVPILVVCSRSQRLRGYEQTCLCLIVHCFAFVLLIGGAISSVKHYRTFLMKDLENLLDEIALDGNSAHQVKLGDATDWWNYEDFEGTGRAVLIRYVERVVLPIAHLNMSLLRPLMVLVIAPMFKLDPFQYIISAFSVNIGYCFLVSLLYPQTRSVFYILNKFFLIFCLVGVTIVTVFRVRQTDRFLRLNFLHAKTVEDRARASQLQREIIINENKSLKKMLEERSRSAAGPLDFDSPMAKVLMDLKNLQRTASLSPELRENLDGIVMLLSKKGQNLFAPDIHEQLKQKKEGDLDGDTKSWAATVLANKSYTRNRRASGVFPPIPNGEPGSNTAAAVKMA…
PAG1_G008469	3'5'-cyclic nucleotide phosphodiesterase	Pythium aphanidermatum	859	MPQAKASWKRKDLMISMASTKDVRLELDLLEQEEATSQGWSLRFTCESVETRFQQYHEEVSLSTSRWACAGTMAALLVMHGGVLFQLLQAQDVEKTQLWIAIATMSLNVLIGACWCVILWRTQQRVSMGGRFQALLFGTAVCALVIVFVQLPLGVRSERHDQELTQTILFLVMLQSCIATLWNIQFLVYCMLASFSLTLLTVWLLWNGNGFIPRHWNIVLLFAGTLIGLGRCVYRTETGLRSKFVRIRHLLLENWKLSQQNSFMQQQLSSHVDAIGISAIESSAVAMSGTYDGIEQSGVVSPLGSVLLGESWMENVLKVLHKLKLQLAGQDDMIQELEYVMQTLTGDHDLFRGAQQNQAQVQLFRSRVNKRFSPRGLANGGSEEWLTLIDDQRPQWWRR…
PAR_G003693	CAMP-specific 3',5'-cyclic phosphodiesterase	Pythium arrhenomanes	951	MPGSTGSTDANTAMNQDRVNQRVSRIYPLTDSVYVAKTKKTPVEVKFHAITSHFVNEARLEKLYQVTFARENSPRSSRIAGIFFLLYLMFTGSNLTNLFSGDAKVRSESMRYFLLVFTPILPIPCLIYVSRQRKYEIQFQRIYTVILMFWAFSLISGGMYSMLTEWYNYVSKDFDILMTVLGMDKEVEPIFYVNSSAQSTWSFAPLSGTRREVLQSYTRLVLLPAATMNINLLRLIMIFVFVPLLRIDTLHFSIVSXXXXMNINLLRLIMIFVFVPLLRIDTLHFSIVSIITCVAYMVLTWMYYPITDSAPFTQNRVLVFCFPIIFALVMLTRNRDIDXXXXVFCFPIVFALVMLTRNRDIDRVIRQDFLHVWAVELEAEKATREKNLIAEENRNLKKE…
PAR_G004774	3'5'-cyclic nucleotide phosphodiesterase	Pythium arrhenomanes	826	MPTATPPHEPVKRKKHLISQASTRDVRLELDLLEQEEATTQRWTLRFTSAAMEHRFQWYHEEISLPTSRWACTSTLAALLLLHGGALVQLGADLPWPPELVATLSLNVVTAVLWAIILWRSRGAPTMHGRFQWVLLATAVSVILIVLGQPHSRGGQGVPDQASALQTMLFLLMVLSLIATLWNIHCWHVVGLFLVTLVSLGRSVYRTERGLRSKFLRIRHLLLENLKLAQHNTFMQQQLSSHVDAIGISGIEASSSGADPGSLEQSGVISPSMVVLGESWMENVLKVLHQLKLQLTGQDEMTRELEYVMQTLXXXXDLFRGSSAPPASLFRRRFSPGGGGLRTANALEGSDEWLHLIDEQRHQWRRRKSVEVCGLSGGSPMSPTAAKPLRRTTSGFRQT…
PAR_G008571	3'5'-cyclic nucleotide phosphodiesterase	Pythium arrhenomanes	816	MNFLGNSRRSVQVAPRHSVAGKSIIIKQEIHSLFCYFVDVNVEHEFQTFFRRDRQASAPLYMAVVLVLSILVLIAAGMETLKTTSTQLVAAIHATASGLPSTSRVESVESISISDRVVIIVVFYVFASLSILFVHAKKDAGIFFSDPRLDPHQLALLTFYQLVFAPVVLALGVCIDLELSYARELERDAADQQERLLAFLGLPFVDLLFFYLLLLTSLASSLLRMQFTYFFFMVLEFAVVASAVSGAYYGSNSSKRVSERWGMYVAFIVGLTFAARGVWESELAARREFMSHSNLLNENRRLSHQNIEMKEELTGKLSYQLHYEMGDILRILCQVKLKMSSSEKREIDKIITALVTNADLFEVSLDPSMTEHEEEVQAWLHMMAFKEAPPALVGADSLT…
PHYCI_212308	unspecified product	Phytophthora cinnamomi	882	MARRSSLGVPVSTLIFPRSAADRSEANKLTKAMEDKFGFHYVTNSFTQDPLVELDFQAYYTETNLAPALYASLVCWVIWSMLTTPDWVGFYDDDPDVRAASALRLWVSIFIYIPVPTLVACCRSRYFIGHEQTLLCLIAHCFAAGILGQGLIKADDYTRYFLKDLNSLFSLAFHDEPFGTSGWTDASMSADSSDAAMDPTINDTIVSLDGSTDWWIYRNLQSSGRDLVLTYINRVAIPMVHLNMNLLRPLVVLLVAPLFKLDAFHYLLLAFSINLEFCILVSVQYPDSRSTIFVVNKFLLVFTLVCVSAVLVIRVRQTDRFLRLNFLHAKIVEERARASHLQKEIILNENKSLKKMLEERVGGHGDGSPPLDFDSPMAKVLLDLKALQRATELSPELRE…
PHYSODRAFT_310230	hypothetical protein	Phytophthora sojae	832	MLSRNPRVSNASAQHLRMELDVLAEVESRVQHQRWWSLRFEHPAMEKRFQNYHEESSLDSSKWACGITLGSATALQAAIFYDVFALKTHDKTPWTFVYIAVAGNALLLVLWSIFLWTSRRAGRLGAYFQLLLFALGLSMLMLILVIGLPLAAYETRVDSTETNSTLLEELDDAQKAHDVTRTLFFLLILLGAIATTWYAQFLIYCILATCTVLALGGWIIGSSSYLRRQWHLIVLFIGSLFLLGRALYCEERAMRHKFLRVRHLMLENLKLSRQNSVMHQQLSCHVDAVGIGHGHGLRDDEPRASSPSSGRQSIPKPQKHKVRPSNLQPVREPPAIGESWMENVLRSLSQLRHKLEGDEQATSELDFVLQTLTSEHDLFLDTWSRQRRVPTSNGTNEKA…
PHYSODRAFT_520491	hypothetical protein	Phytophthora sojae	881	MATTRRSSLGVPVSTLIFPRSAADRSEANKLTKAMEDKYGFHYVTNSFTQDPLVELDFQAYYTETNLAPALYASLVCWLIWIALTITDWVGYYDDDPDVRAASTLRLWVSSIFIYIPVPTLVACCRSRYFLGHEQTLLCLIAHCFAAGILGQGLIKADDYTRFFMKDLNSLFSLAFHDEPLGTSGWTDASAPADGPGTAMDSTINATTVSLDGSTDWWIYRNLESAGRDLVLSYINRVAIPMVHLNMNLLRPLLVLLVAPLFKLDAFHYLLLAFSINLEFCILVSLQYPDSRSTIFVVNKFLLVFTLVCVSAVLVIRVRQTDRFLRLNFLHAKIVEERARASHLQKEIILNENKSLKRMLEERVGGHGDGSPPLDFDSPMAKVLLDLKALQRATELSPE…
PIR_G004591	3'5'-cyclic nucleotide phosphodiesterase	Pythium irregulare	792	MPSTTTMVMGKRSMQVVPKRSVTGQLLLLVKQDMHPFLCYFLDRDVELKFQTYYRHEKQRHVAVHMVCLVALAAVFCVHGVVQRATDATEHYLTMAHNISGDNAAVVAPSTTANWFDISIFMFIMIILYVAAIGCALHLWRRRGETQFGSWWWLEPVESLLVFYCHLVFIPVTLILVACIDEQLSFMAQATLTSRAEDEILIQLLSGSFADALIFFLLLTISIAACLLRLQFPYFCLLSCEFVVLMLVVSAGYYYTVAMRWSIFGVFVMLIAMLIRGVWENELSCRSEFLSSANLVSENRRLSNQNVEMKEELSGKLNYQLHYEMGDILRILCQIKVKMNGDERKDIDKIITALVTNEDLFEVSLDPSMAEYEDEVQGWLHMMAFKEPPPGPYQASSWL…
PIR_G004893	3'5'-cyclic nucleotide phosphodiesterase	Pythium irregulare	938	MVHQRSTAASSASTGGTRGGRRTLKDPRISNTSPQDVRVELEALEQVEFSQQKWWSLRFTNSVLEKRFQLYHEELSLKSSRVGCGCTLLGLVVMQSGAFYDLLVVMHREIRDEMDITRWTLVYFGILLTALLGVGWTCFHFKTRKPIASANSLLRGRFQSVLFVLGVCVVLVVLAQPAYSPSLPLDTNSRLVDRTRRSHLLTKMILFLLMALSAIATVWNAQFLMYAAIASFAFVVLGGWLASYSFYLQQDWHVVLLFLCSLVMLGRALYRNERNLRLKFLRLRHLMLENIKLTQQNTFMQQQLSSHVDAIGIHHDDDRSHFRGGGDYVNANHHHDNNGPAGGIGESWMENVLKVLYQIKLQLGGSSDEISRDLDFVMQTLTSEQDLFMENRMMRGWRQ…
PITG_02204	3'5'-cyclic nucleotide phosphodiesterase, putative	Phytophthora infestans	742	MSSRHARISNVSAQHLRVELDVVSQVETRVQLQRWWSLRFEHPVMEKRFQIYYEESSIVSSKWACSATLGSTAVLQAAVFYDVFVLKSPERTPWVFVDIAVAGNAFLLVLWGVFLWTGRQRKQVGSYFEIMLFTLGLSMLMLILVLGLPLAAYETETVAFSEQHDVNILTELDEARKAHDVTRTIFFLLILLGAIATTWSAQFLAYCALATSTLLALGGWIVGCSDYLRRQWHLVALFTCSLFLLGRVIYCGERNLRNKFLRARRLMLENMKLSRQNSVMHQQLSCHVNAVGIGNGRHRESREAPSSSKAGSRVLPQKQKSKIRPKNGKATSEPPVTGESWMENVLRNLVQLRQRLEDDEQSTSELDFVLQTLTSENDLFLDTWSRQRRVPKSDSNVEK…
PITG_08933	calcium/calmodulin-dependent 3',5'-cyclic nucleotide phosphodiesterase	Phytophthora infestans	819	MARRSSLGVPVSTLIFPRSAADRSEAIKLTKAMEEKYGFHYVTNSFTKDPLVELDFQAFYTETNLAPALYASLVCWLIWITLSTPDWVGFYDDDPDVREASGLRLWVSAFIYLPVPTLVACCRSRYFVGHEQTLLCLIAHCFAAGILGQGLINADDYTRVFLKDLKSLFSLAFHDEPHGTDDRRHSEGLDTSSNNDTILLDGSTEWWIYQNLESSGRDLVLAYINRVAIPMAHLNMNLLRPLVVLLVSPLFKLDAFHYLLLAFGINLEFCIVVSLQYPPSSSTVFVVNKFLLIFILVCVSAVLVVRVRQIDRFLRLNFLHAKIVEERARASHLQKEIILNENKSLKKMLEERVGGHGDGSPPLDFDSPMAKVLLDLKALQRATELSPELRENLDGIVTL…
PITG_12950	3'5'-cyclic nucleotide phosphodiesterase, putative	Phytophthora infestans	855	MRTTIYSGNGTTYNHAGHHGSEAINTVLNDRANQRVSRIYPLTDSVYVAQTKKTPVEVKFHPFTSTFVNEPRLEKLYQVTFARENSARSSRMALIFFFMYLVFTGSNLSNLLSKDSSVRSQSFRYFLLVFIPILPIPLLVYISRRRTYEIQFQRIYTLMLLCWSFSIIAGGMFSMLTEWYNYVAKDVDVILDELGIANVDDSRIFYVNSSVRSDWQFKAISGTRAEVLQAYTKEILLPSATMNINLLRLIMIFVFVPLLRIDTLHFALVGVITSASYMALTLIFYPVTDSTPFILNRVLVICFPMMFTLAMLVRNRDVDRVVRQDFLHVWAVELEAEKATREKNLIAEENRTLKQELAQRDSEFNLDLTSPLHALLAELKSFLDTVDLSDEDMQRGMVI…
PIW_G005336	3'5'-cyclic nucleotide phosphodiesterase	Pythium iwayamai	892	MPMDGTPRTSRVLGSASAGNSARRKDPHISNTSPQDVRVELEALETLELTQQHWWSLRFTHRALETRFQLYHEELSLRASRIGCGCTLAGLVLMQSGTFYDLLVVVHREIRDEMDVTRWAVVYFGVLLTALLGVGCLVSYCRTRKATAKAAARSSSLLQGHFQGVLFALGVCVVLVVLAQPAYSPSLPLDTNSRLVDRSRRSHLLTKTILFLLMALSAVATVWNAQFLIYVAIASFAVVVLSGWLASYAFYLEQDWHVVLLFLSSLVMLGRALYRSERNQRLKFLHLRHLMLENIKLTQQNTFMQQQLSSHVDAIGIHHDDLDSHRHLHGRDHQSSSGAMGESSMENVLKVLYQMRLQLGGTSDEISRNLDFVMKTLASEQDLFTMRHRRQTQSQAGAE…
PIW_G006696	3'5'-cyclic nucleotide phosphodiesterase	Pythium iwayamai	805	MTSAKTAPASTMGKRSLQVAPKRSITGQLLLVQQDMHPLLCYFLDRDVELKFQTYYRQEKQRYVAVHMLCLVALATVFCVHGSLERVSDATQSYLTSIQSHNNSGGVVATAPHTTAAWFDISIFVFLTAMLYTTAVGCAIHLWQRRGETQFHAWWWLEPVELILVFYCHLVFLPVTLMMVACIDHQLAFVSQVASAASRAESEVLIRILSGSFADGLFVFLLLTISIAACLLRLQFPYFCLLSCELALIMLVVSAMYYESMVTRWSLFGVFVMITGMLIRGVWENELSCRSEFLSSAKLMNENRRLSNQNVEMKEELSEKLNYQLNYEMGDILRILCQIKVKMTGNERKDIDKIITALVTNEDLFEVSLDPSMAEYEEEVQGWLHMMAFKEPPPGLYRT…
PPTG_05527	hypothetical protein	Phytophthora parasitica	823	MTVVVPLTPVQPIVPPLQPLLPNLSKRNVAVPRRSVPRAVVLVQQPTHPILCYFEDLDVEQKFQTYFRREWQIYIVGYMVIVLLAFAGWTYASSNAATLAITEAYAASIFEIVDSKKELLTTKSFSHVLWLSDKAFAAIATTLYVLAAICIYHIWRRRGEYRFPSVRLDPVQLVLLFFFHCIIAPLFLVVFAGIEKQARLAEQLSVVDIDDVRLTSVLLGEGFLDGLLFLELFGACVCTCLLRLQFTYCIIVVTELSLIAIVATGVHETTSVVLNRRIAILAGFLFLLGFLLRIVREQERSTRREFLTSFHLVTEARRLSSANLEMKEELSGKLNYELHYEMGDILRILCQIKVKMSATEKLDIDKIITALVRNHDLFEVTLSSTMPEFEEEVQGWLHM…
PPTG_06212	hypothetical protein	Phytophthora parasitica	844	MARRSSLGVPVSTLIFPRSAADRSEANKLTKAMEEKYGFHYVTNSFTQDPLVELDFQAYYTETNLTPALYASLICWLMWITLSTPDWVGYYDDDPDVRAASELRLWISAFIYIPVPTVVACCRSRYFIGYEQTLLCLIAHCFAAGILGQGLINADDYTRVFLKDLKSLFSLAFNEPPETDWRHSEGSHTSPNNDTIVLNGSTEWWIYQDLESSGHDLVLTYINRVAIPMAHLNMNLLRPLVVLLVAPLFKLDAFHYLLLAFVINVEFCILVSLQYPASSSTIFVVNKFLLIFTLVCVSAVLVVRVRQTDRFLRLNFLHAKIVEERARASHLQKEIILNENKSLKKMLEERVGGHGDGSPPLDFDSPMAKVLLDLKALQRATELSPELRENLDGIVTLLM…
PPTG_18450	hypothetical protein	Phytophthora parasitica	722	MPSRNSRISNASAQYLRTELDEVAEVETRVQHQRWWSLRFEHPVMEQRFQIYYEESSIVSSKWACGVTLGSAAALQAAVFYDTFTLKSHERTPWVFVDIAVAGNALLLLLWGIFLWTARRRKRLGAYFQIMIFVLGLSMLLLILVLGLPLAAYETEAASISEQQDLKILAELDEARKAHDVTRTMFFLLMLLGAIATTWSAQFLAYCALATCTLFALGGWIIGCSDYLRRQWHLVALFICSLFLLGRVIYCGERNLRNKFLRARRLMLENLKLSRQNSVMHQQLSCHVNAVGIGNGRHSESRAATSNGGSRVLPQKQRSKIRPKNGHATSDPPAIGESWMENVLRSLVQLRQRLQDDEQTTGELDFVLQALTSEHDLFLDTWSRQRRVPAGEKAGTGWL…
PSURA_80650	unspecified product	Phytophthora ramorum	873	MARRSSLGVPVSTLIFPRSAADRSEANKLTKAMEDKYGFHYVTNAFTQDPLVELDFQAYYTETNLSPALYASLVCWLLWIALSTSDWVGFYDDDPDVRAASKLRLWVSTFIYLPVPILVACCRSRYFIGYEQTLLCVIAHCFAAGVLGQGLIKVDDYTRFFLNDLNSLFSLAFNDEPLGTEGWKIPSPTDSSSSNTPTNVTSVLLDGSTQWWVYKNLESSGRDLILTYIDSVAIPMAHLNMNLLRPLLVLLVTPLFKLDAFHYLLLAFSINLEFCILVSVQYPASRSTIFVVNKFLLVFTLVCVSAVLVVRVRQTDRFLRLNFLHAKIVEERARASHLQKEIILNENKSLKKMLEERVGGHGDGSPPLDFESPMAKVLLDLKALQRATELSPELRENLD…
PVE_G002409	3'5'-cyclic nucleotide phosphodiesterase	Pythium vexans	828	MHARKVNAKLQGSDESRQSRSSQLFRSKDPGVNGSKSSMLQSAAATADGIQLQMDAVEEIRQQPQSWSLRFQRADMEQQFQFYHEDMCLHHTLWACLATLAAVGVMQAGAWYRVGVEVQVIADTANVAATANWTLLIITSSSTLILGTGWIAMLVAWRQRTNLCGRLQVVLLALAIAVVLIILALPAYGPATPPSRATSIQHLLAELERTRSIQRVTKVILFELMALSVIATMWNVQFFIFSGIAAFTAISTCAWTISISAYWRREWHVFVLFLGIVSMIGGALYRSERHLRNKFLKLRHLVLENIKLSQQNNFMQQQLSSHMDAIGVSDSRNLNGRNNDTGSGSSLASGRSQTMALGESRMENVLKTLVRLKFDLGDNTAPKEDAVHQLESVIQALTS…
PVE_G004422	3'5'-cyclic nucleotide phosphodiesterase	Pythium vexans	782	MPLKLSQPAAPERALSFPAFTKRSTVQVAPLRISRVTLTAIQLDTHPYFLYFEDPRVEQQFQAFVRREKQRYLPLHMGCVLALAAIVCGIMAGSTTSTLKDFFVATFAKINAPPPAIHTVTRTGFTWITVTFYVAAGAIAVLLGVRRLEFRFAKGRLCNVQLAVLVYCHLVLLPILVAIGGTMRVYSVLVKFLARYTVASSVIEALGDSHLDTLVLFLLVIIVFCGLLLRLQFWYFVVIFVECLVLLCVFVSVHFSASVSVRAALFVIFSAILCLVLWAVYENEQSWRLQFVSSCNLITENRRLSNQNIEMKEELSSSKPNSQMQYEMGDILRILCQLKVKMTASEKTDIDRIITSLVMNRDLYEVRLSPGMSEYDKEVQGWLHLMASKQTLPGKRLTR…
PVE_G005770	CAMP-specific 3',5'-cyclic phosphodiesterase	Pythium vexans	971	ALVPAPSTRKLLKKLNLSAGFAFLQDPSQGRDHSTNASSRRCNRVSIGQADSATDVRRASAVSSTTLRGRKKKKHERAASSGSPPAAIPNKGGDKGETRGSKPVPPVAPQGTLATLFGRSGSVVDVARKQFGVRMSMSTSPGESVRLSVNHGSEMLRVGTPDRGYQRVSRIYPLAESVCVPQRKKTPVEVKFHPITSVFRNEARLEKLYQVTFARENSPRSMRIASTFFLMYLLFTGANLTNLFSSDSKTRREALNYCFLVFTPITPIPILIYLSRRRQLEIQFQRIYTLILLCWCFSIIAGGMFSMLTEWYSYVAKDIEIVMEVLEFNSNDSSSTYYLNSSTRADWLFKDISGTRTEVLQIYTREILLPSATMNINLLRLVMIFVFVPLLRIDTLHFT…
PYU1_G000148	unspecified product	Pythium ultimum	856	MIAPSRSVRNFDLVPNNLSMRRSSLGVPLSSLIFPRSAADRHESNKLTRAMEEKYGFHYFTNTFCLNSLVEMDFQAYYTETNILPACYASMFSWALWLVLSGLDMAAMFSQDSDERCMGGLQMLVSIVVLVPVPILVFCCRTERFRGYEQIILCMIVHCFGVAIMVGGGISMIKKNRAFLLKDMEQLLDTLVTSSAEVLGGNTTDTSVAAISPTQIYHLDDESSWWRYENIQGTARTLIVRYLDNVILPIAQLNVNLLRPLMILVIAPIFKLDTYHYILTAFNVNWSFCILVSMSYPQTTYVLFIVNKFLLVFCLIGVSMVMAFRVRQTDRFLRLNFLHAKTAEERARASYLQKEIIINENKSLKKMLDDRARTASEPLDFDSPMSKVIMDLKNLQRTA…
PYU1_G000236	unspecified product	Pythium ultimum	777	MTSHFVNEPRLEKLYEVTFARENSSRSSRITGVFFVLYLIFTGSNLTNLFSSDQKVRDESMNYFLLVFIPIIPIPFLIYLSRLRKYEVQFQRIYSVVILCWSFSMISGGMFSMLTEWYNYISKDVEILMEALGMKNATEAIYYINSTAIPAWKFKPISGSQSEVLQLYTKEVLLPSATMNINLLRVMIVFVFVPLLRIDTLHFTLIASIVCISYNTLTIAYYPNTDSSSFSQNRILVICFPIMFALVMLLRNRDVDRVIRQDFLHVWAVELEAEKATREKNLIAEENRNLKKELAQRDNDFSLDLTSPLHSLLAELKSFIDETDMSEEDTNRGMAILRNLSKLDTNLFMPDISAQMKDENEVDKDTKNWALSVLARKDYAGTRRTGATVSLSSHSNSDT…
PYU1_G008501	unspecified product	Pythium ultimum	801	MPKVTTGLNRRSVQVVPKRSTTGKLIFVQQDSHPWFCYFIDRDVELKFQTYYRQEKQTHVAIYMSCLVGLATVFCVHGALEKITGTTVGFLLALGLLDAQYGTVVAENGSTSWFDADILVFITFLLYVTAVGCAFYLWRRRGETQFACIWFDPVQLVILSYCHLVLIPVALAMVMCIDKQMGFRDGMEVDSYAGKVLIELLGSMFVDGLYAFLTLMVSIVACLLRLQFPYFAVLCAEFAILMCVVLGVYYSQSPTRWSLTGVFLVLLGLLLRGVWENELSCRREFLSSVNLVSENRRLSNQNVEMKEELSGKLNYQLHYEMGDILRILCQIKTNMSANERRDIDKIITALVTNQDLFEVSLDPSMTEYEDEVQGWIHMMAFKEPPPGLARASSRLFSDR…
SDRG_04854	hypothetical protein	Saprolegnia diclina	919	MPRIAPTSSEDADEKQDKVRPLGAIPAASRMSFSAGKALRKASLQPGAAPTLSVDTPAVRRSSLGLSTSMIYPQSPAERHESVKVTRAMEERYGFNFLTNEFSTNASLEKEYQAYCTEINLNPACNSSILLWLLWIVTSLIELPKLIGGDAAERSISLTSLLFSLPVLVATPFLVIIVRNKKYQDRMQLIFCILVHFCAFSLLGSGLVCASQFTLHIAQRDIGGIESLAANISAVATSFCGYVASAYPASFVGNVTGQVFVSTPNALVVYNSVALNSSQSFGLNNYSSFWSYPDRTGTLQMTLDYYVTDVVLPIAQLNANLVRPLIILLIAPLFKLDTYYFIATALTTNLCYFIFLSLVFPVTSDQYLIRNKFYLVFVLAGLSSIMAIRVRQTDRFMRL…
SDRG_07751	hypothetical protein	Saprolegnia diclina	672	MARSGVAPLPTKGPLTHAIPSKLSLTFSDTSLEGQYERTQWDRYSVKRALGGTLGFVAGLWGVVLLAKNELLSVYHASATAWVLPVVGGLQCCVWAAYASLVFWRLELRYGCVLRSFLALATLATVELLVFGTNQPTYLITLFAVVVALTWHLPFLEFVVFIGVVVVSSGVVWGVTSQDWVGFVVHVSFLAVLTRDYHERKQTQRLRFMQTKTDLIDTAELPNPSAHSGMELVLETLCQLRLQHPTTKALDVVLQTLLSETDLFTTLPIQTGGDDQEVGEWWRLLESTNKRLRKRRESSLLVQSRRKSDLDLQNSIVQQIRVLYPSGSQELRSPTIASIPTAEPGMFTPEWLLNHCGSGAINIFELSQHCQYPMTSILLATLAHQHLFGTLGISMGNIA…
SDRG_12459	hypothetical protein	Saprolegnia diclina	801	MLLDHKPTRIVPSVDSLSDTGTRMPKPTEPVHFHPLTARFVNHPKLEKLYLEKAVKEWSPRSFKIVLAFLLLYFIFVSPNLTNLTSTDPAIREQSQEYFLYVVPSMVPVPFLLYLGRLERFQPYYHKIYSTIVLCWTCSIIGGGMHSLLREWSVYIQDDMSTLLQAAHVFNLTATYTLSSQTGVWPYETMQGTGKDILFQFMGDILLPAATMNINLLRMILVSVFVPLLRIDTPHAATVSVISSVSYGVLTLLVYPRTSNQYFITNEILVCCFPLLFSTVLFLQNRDMERMLRQEFLHMHEVEEEAEFAYQQREAIAEENKNLKNELKLAKQHEGSTIDLESPVHKIISDLKILQDEMKLNDNHGLKLSSIISALSKLDANLFTPDINAQMGSSNGVDV…
SPRG_00545	hypothetical protein	Saprolegnia parasitica	670	MARPVVAPLPRSGPLMHAIPRKLSLTFGDPSLEGQYERSQWDRYRVKRAVGGTLGFVACLWCVVLLAKNELLSVYHASATSWVLPVLGGLQCCVMAAYASLVFVNQGLWRWCCLRAFLALATLATVELLVYATNQPMYLITLLAVTIALTWHMRFVEFVAFIGVVVVSSGVVWGVTTQDWVGFAVHVSFLAVLTRDYYERKHTQRLRFVQSTADLTDVAELPSPSAHSGMELVLETLCQLRLQYPTTKALDVVLQTLLSETDLFTTLPIPTGGDDHEVGEWWRLLESTNKRLRKRRESTLRVQSRRKSDVALQNSIVQQIRVLYPSASQELRAPTLASIPTAEPSMFSPEWLLDHCGSGSINIFELTQHCQYPMTSILLATLAHQHLFGTLGVSMGNIA…
SPRG_08237	hypothetical protein	Saprolegnia parasitica	889	MSFSTGKSLRKASLQPGTAPVISVDAPAVRRSSLGLSTSMIYPQSPAERHESVKVTRAMEERYGFNFLTNEFSTNASLEKEYQAYCTEINLNPACNSSILLWLLWIVTSLIELPKLIGGDATERSISLTSLLFSLPVLVATPFLVMIVRNKKYQDRMQLIFCILVHFCAFSLLGSGLVCASQFTLHIAQRDIGGIESMAANMSAVAASFCGYVASAYPASFVGNLTGQVMVSTPNALVVYNSVALNSSQSFGLNNYSSFWSYPDRTGTLQMTLDYYVTDVVLPIAQLNANLVRPLIILLIAPLFKLDTYYFIATALTTNLCYFIFLSLVFPVTSDQYLIRNKFYLVFVLAGLSSIMAIRVRQTDRFMRLNFLHIRSVEEKVRIAQEQKEQIQNENRSLK…
SPRG_12154	hypothetical protein	Saprolegnia parasitica	802	MLLDHKPTRIVPSVDSLSDTSTRMPKPTEPVHFHAITARFVNHPKLEKLYREKAVKEWSPRSFKIVLAFLLLYFIFVAPNLTNLTSSDPSIREQSQEYFLYVVPSMVPVPFLLWLARLERFQTYYHKIYSTIVLCWTCSLIGGGMHSLLREWSVYIQDDMSTLLQAAQVFNLTATYTLSSQGGVWPYETMQGTGKDILFQFMGDILLPAATMNINLLRMILMSVFVPLLRIDTPHAATVSVISSVSYGVLTLIIYPRTSNKFFITNEILVCCFPLLFSIVLFLQNRDMERMFRQEFLHMHEVEEEAEFAYQQREAIAEENKNLKNELKLAKQHEGTTIDLESPVHKIISDLKTLQDEMKLNDSHGFKLSGIISALSKLDANLFTPDINAQMGSSNGVDV…

## Sheet: S3f AP-GPCR
Table S3f. AP-GPCRs
Note	Gene ID	Product description	Organism	Length (aa)	Sequence
	evm.TU.AC2VRR_s00032g22	unspecified product	Albugo candida	767	MAWGLLGLLASSLILLIVPLPLKIPLSQHVIEKNTEDLASQINQISFNEELKTLGMLQLAAMGNVPLVNYMEFQFYGTISIGQPLQNVSVCFDTGSSDLWVPAKSCDNCGGLKRFDSRHSETFRQKSKKKSRFQLEYGSGKVAGFYGQDSVQIVNFMIENVTFGIVDYEEESMRNMKADGLLGMAFNGLSTFTHPPVFIQLIHQHKELEPVFAFYLSKEPNSAGSELHLGGFDQERLDRTNAVWLYTDVVPQFGMYTFWRIAFITVQVEGLQSAHTGVTICGSGSGTDNREQVESPNNYVTECIGFVDTGTSLLGVPSKLYLSLLYQIAAYAQARGCYCGYTAQAFQCFLCSGVDFPSIQFRVAGSETKSHLFFSLDGPDYTLCVDLTCVALLQPNGQE…
	ALNC14_080230	Gastricsin putative	Albugo laibachii	763	MMVWGRLFGALVLSRIVSIVSLPLKIPLSQHVLEKNTEALASELDPISSKELHFLQTVQLAAMGNVPLVNYMEFQFYGTISIGQPPQNVSVCFDTGSSDLWVPATSCDNCGGLERFDSRISETFWQKSEKKARFQLEYGSGKVAGLYGQDSVQIVDFLVENVTIGMVDYEEESMRNMKADGLLGMAFNGLSTFTHPPVFIQLIHQHAVLEPIFAFHLSKEPNSVGSELHLGGFDQERLDRTNAVWLYTDVVPQFGMYTFWRIAFITVQVGGHDSSQDGVNICAVGMDIDDVDNQERLGSPDNHPTECIGFVDTGTSLLGVPSEQYLALLYQIAAFAQARGCYCGYTANAFQCFLCSGKDFPSIQFRVAGSQTDSHHYFSLDGPDYTLCIDLTCVALLQP…
	H257_06419.1	hypothetical protein	Aphanomyces astaci	663	MLLSWGSMGRVGAAVLVLIMTTLLQSVVVVSGTLVRIPLYRRPRPNIDATFPSLVDPSFIMNAAARGHVALTNFVEFQFYGDMTVGTPPQQLVVTFDTGSSDLWVPGSACVHCAGTHRFLPTSSSTFHLSSNPNFTIAYGSGQARGLSGIDSISVAGFTATGVPLGVVEQEEDSLSNMKPDGLMGLAFDGLATFSHPPPFMLLVHQNSPALAPRFSFYLTPEPNTNGSEVIFGGYDEDRMQGQVWQTMDVVPQYGYWTFWRVRLHSMHIGSTLNACDDGCIAFVDTGTSLLGVPEAQYPAVMDAISQYATKAGCYCGFTTYGFQCYMCSRSNFPLLRFGLGGHSFFTLTGADYTMCIGATCLVLIQESGQDMWTLGDVFLKKYQSLYDIQAKQVSFACP…
	H310_09339	hypothetical protein	Aphanomyces invadans	531	MTGAAVIVLVLATLVHFSVVADTLVRIPLRRQPRPSNTARPSLADPSQILDEVDLAARGHVPLTNFVEFQFYGDMTVGTPPQQLVVTFDTGSSDLWVPGSACVHCAGSHRFTLSSSSTFRLSSNPNFTIAYGSGQAHGMSGIDTIAVSGYNATGVPLGVVEEEEDSLSNMKPDGLMGLAFDGLATFSHPPPFMLLVHQNPDLAPRFSFYLTPDPNTNGSEVIFGGFDAARMEGQVWQTMNVIPQYGYWTFWRVQLHSMHIGSALNACDEGCMFIIGTYWLYPSLRSKRLLSLLFWLSWCNLIYNSLVWLGSVWQYSDVSLGCSVQLVVQQFAGVGILLLSAVISIELLRAVSGWQAQTPDHSGWYHAVVWTMCTICACVTIWTGVLGYVPDTNYGPAMA…
	HpaG807313	unspecified product	Hyaloperonospora arabidopsidis	762	MRALDVAAALTLALLCQLTTALLRVPLTATPQQRSGRDLLQFHTPPHPDVDNNDDVLRALSHLSTLQHDDKSNNRTDEHRRDTDALQHLLQTHHHQLDLEAKGHVPLENFMEFQFYGPLTIGTPPQELLVCFDTGSSDLWVPGATCDACAGDRRFDHAISSTFSDNEATRRRRAFAVQYGSGKVSGHFGRDVVRLAQFHVHDTSVGIVTVEEESMAKMRADGLLGLAFDGLSTFSHPPLFFVLLEQYPELDAVFAFYLSPNPNTSGSELHLGGYDTDLIEALDATWQVTDVLPQFGQWTFWRIALHSVTVGHHENACARGCVAFVDSGTSLIGIPGTLYLNFLYEVATFAQNRGCYCGFVQYGFQCFLCTPQDFPPLRIGVGNRHFYVLEGADYTLCVG…
*	PHYCA_108066	progastricsin (pepsinogen C)	Phytophthora capcisi	425	MRLALVVSALAALGFSPVHSLLRVPLTATSQRRSAQNLLTFHTQPSDAVANSVQVETILSHLNVLQESETNTLRGQNQKNILHDALELEAAGHVPLENFMEFQFFGPIAIGSPPQEVLVCFDTGSSDLWVPGKKCEACAGQARFNHSQSSTYHESTTHPSFAVQYGSGKVSGHFGQDVVHVAQFQVKDTTVGIVRTEEESMARMKADGLLGLAFDGLSTFSHPPLFFALLEQYPELESQFAFYLSPDPNTNGSELHLGGYDEDFMGYLGASWQMTDVLPQFGQWTFWRIHLHSVNVGKHRNACADGCVAFVDSGTSLIGIPGTLYLNFLYEVATFAQNQGCYCGFVQYGFQCFLCAPEDFPPMRIGIGGQHYYVLEGSDYTLCVGLTCIVLVQPSGQEM…
	PHYCI_224143	unspecified product	Phytophthora cinnamomi	749	MAATCARRALASLLALLLLLPACSLAAPLRVPLRATERRRSAQQLLQFHSQAPASRPQTLDVRGVFSSLSALQSGADAATALHDAQQLAAEGHVPLENFMEFQFFGPIAVGSPPQEVLVCFDTGSSDLWVPGRRCEACAGLERFNHSQSSTFHESATRPAFAVQYGSGKVSGHFGQDVVRVAQFDVRHTTVGIVHAEEESMARMKADGLLGLAFDGLSTFSHPPLFFALLEQYPELDSVFAFYLSPDPNSNGSELHLGGYDQDFMDALHATWQMTDVLPQFGQWTFWRIHLHSVNVGKHRNACADGCVAFVDSGTSLIGIPGTLYLNFLYEVATFAQNQGCYCGFVQYGFQCFLCAPEDFPPLRIGVGGQHYYVLEGSDYTLCVGLTCIVLVQPSGQEM…
	PITG_10524	gastricsin, aspartyl protease family A01A, putative	Phytophthora infestans	737	MRLGLLVAALAALSFQPASSLLRVPLTAKAQRRSADHLLQFHTQPSDAVTNAVQADHVLQYAAINTQDILHNAQDLAAQGLVPLENFMEFQFFGPIAIGSPPQEVLVCFDTGSSDLWVPGNKCEACAGQDRFNHSLSSTYHESTTHPAFAVQYGSGKVSGHFGLDVVHVAQFQVQDTTVGIVRTEEESMARMKADGLLGMAFDGLSTFSHPPLFFALLEQYPELDSVFAFYLSPDPNTNGSELHLGGYDEDFMGSLEASWQMTDVLPQFGQWTFWRIHLHSVNVGKHRNACADGCVAFVDSGTSLIGIPGTLYLNFLYEVATFAQNQGCYCGFVQYGFQCFLCAPEDFPPLRIGIGGNHFYVLEGSDYTLCVGLTCIVLVQPSGQEMWVLGDVFMKKFY…
	PPTG_08840	hypothetical protein	Phytophthora parasitica	737	MRLGLLAVALAALSFQPASSLLRVPLTAKPQQRSAQNLLQFHTQPSDAVTNAVQVNHILQDGATNTLDVLHNAQDLAAQGHVPLENFMEFQFFGPIAIGSPPQEILVCFDTGSSDLWVPGNKCEACAGLYRFNHSKSSTFHESTTHPAFAVQYGSGKVSGHFGQDVVHVAQFQVQDTTVGIVRTEEESMARMKADGLLGLAFDGLSTFSHPPLFFALLEQYPELDSVFAFYLSPDPNTNGSELHLGGYDENFMGSLQATWQMTDVLPQFGQWTFWRIHLHSVNVGKHRNACADGCVAFVDSGTSLIGIPGTLYLNFLYEVATFAQNQGCYCGFVQYGFQCFLCAPEDFPPLRIGVGGNHYYVLEGSDYTLCVGLTCIVLVQPSGQEMWVLGDVFMKKFY…
	PSURA_84399	Aspartyl protease	Phytophthora ramorum	753	MLNRLRLAALLAAFVTLALPSQGANSLLRIPLTATTQRCSAQKLLQFHTQPSDAVTTNAVEAEGVLSSLNVLQNGDNSLRAQDTLHNAQQLEAEGHVPLENFMEFQFFGPIAIGSPPQEVLVCFDTGSSDLWVPGKKCEACAGLDRFNHSQSSTYHESTTHPAFAVQYGSGKVSGHFGQDVVHVAQFEVQDTTVGIVRTEEESMARMKADGLLGLAFDGLSTFSHPPLFFALLEQYPELDSVFAFYLSPDPNTNGSELHLGGYDEDFMGFMQASWQMTDVLPQFGQWTFWRIHLHSVNVGKHRNACADGCVAFVDSGTSLIGIPGTLYLNFLYEVATFAQNQGCYCGFVQYGFQCFLCAPEDFPPLRIGVGGHHYYVLEGSDYTLCVGLTCIVLVQPSG…
	PHYSO_560209	pepsin-like aspartic protease A1	Phytophthora sojae	751	MAATPGRRRLALALALLSLLSLTLQRVHSVAAPLRVPLRAASKRRNAQKLLQFHTQPEPKAAAALNVDGVVSSLRARQPEAAGLHDAQQLAAEGHVPLENFMEFQFFGPVQIGTPPQEVLVCFDTGSSDLWVPGRSCEACAGLDRFNHSQSSTYAESSTRPAFAVQYGSGKVSGHFGQDVVRVAQFEVRDTTVGIVHTEEESMARMKADGLLGLAFDGLSTFSHPPLFFALLEQYPELDSVFAFYLTPDPNSNGSELHLGGYDQEFMDSLQATWQMTDVLPQFGQWTFWRIHLHSVNVGKHRNACADGCVAFVDSGTSLIGIPGTLYLNFLYEVATFAQNQGCYCGFVQYGFQCFLCAPEDFPPLRIGIGGHHYYVLEGSDYTLCVGLTCIVLVQPSGQ…
	Phal00240	aspartyl protease family	Plasmopara halstedii	744	MLRHLGPLTLALIALAFQTASSFVRVPLTTIPRQRSAQTLLQFHTQTSDTVANGIEEEHVLSNLRAATDEFYRHDVLHDAQDLAAQGHVPLENFMEFQFFGPIAIGSPPQEILVCFDTGSSDLWVPGIKCEACAGIERYNHSQSSTYYESTAHPAFAVQYGSGKVSGHFGEDVVHLAEFQVQDMTVGIVRTEEKSMARMKADGLLGLAFDGLSTFSHPPLFFALLEQYPDLDSVFAFYLSPTPNSNGSQLHLGGYDDELMHSLQATWQMTDVVPQFGQWTFWRIRLHSVKVGKHRNACLDGCIAFVDSGTSLIGIPGTLYLNFLYEVATYAQNQGCYCGFVQYGFQCFLCAPENFPLLRVGVGGEHFYVLEGTDYTLCVGLTCIVLVQPSGQEMWVLGD…
	PAG1_G002416	Gastricsin, aspartyl protease family A01A	Pythium aphanidermatum	745	MKTLLLLLASLAALAHAAAPAAMLKVPLQPQPRTREAAELMRFHRPKHQADTDAESLAINLDAVAQWNARRTANGRDALRIHDNTSELYAADGRIPLVNFMEFQFFGPVTIGSPPQEVLVCFDTGSSDLWVPGRTCAECAGTERFDKSASGSFRVARNGKFSVEYGSGTVSGTYGIDIVTLAQYEVANATVGVVSIEEESMAKMKADGLLGLAFEGLSTFSHPPLFFSLLKQHPQLAPQFAFYLSPEPNTNGSELHIGGYDEEYMKEIDAEWQFTDVLPQYGLWTFWNVEMHSVLVGSGETDLCPGGCVGFVDSGTSLLGIPGNLYLDFLYDVAQYAQPFGCYCGFTQYGFQCFLCKPSDFPPLRIGLGKKHFYVLQGEDYTLCVGLTCILLVQPSGQD…
	PAR_G009957	Gastricsin, aspartyl protease family A01A	Pythium arrhenomanes	689	EILVCFDTGSSDLWVPGKSCDACAGDGRFDRASSTTFQRAKGNGQFSDSMAKMKADGLLGLAFDGLSTYSHPPLFFALLQQHPDLPSVFAFYLSYEPNTAGSELHVGGYDEEYMKSIDGEWQFTDVLPQYGLWTFWNVEMHSSAQPSGCYCGFTQYGFQCFLCKPSDFPPLRIGIGKTHFYVLEGDDYTLCVGLTCILLVQPSGQDTWVLGDVFMKKFYSLYDVEKKQVAFACSKSSPLCGKETDARATVAWTRQRNAYGEDTQLDLYNMDSHSVLVLFVSGLSLVGAAFIVWIAGISRDIHDPNSVLCSLITGVQQFAGTASLVFSACLCIELLRAVRAFRSSHQDLSRIYLFAAWVSAGSAAGLALSADVIGFVPVGALGPCRVCYAAGHSPVWARL…
	PIR_G007465	Gastricsin, aspartyl protease family A01A	Pythium irregulare	759	MTTLLLIVVAVSAMLALMQEIPGAQAELLRIPLQTHANERSAKELLHVHHHARSSSKENQLKDVVLNDEKIASVMSLQQVMSAASATQRRRRPSNSSAASSNSNFKGVTTSTWLHDAQDLAAAGHVPLINFMEFQFFGPITIGSPPQEIIVCFDTGSSDLWVPGGTCKECAGDERFDSAKSSTFRKEHDGRFAVQYGSGKVSGKFGHDTVSLANFTVRDATVGIVSDEEESMAKMKADGLLGMAFDGLATFSDPPLFFSLLAQYPDVDSVFAFYLSPEPNTNGSELHIGGYDEAYMKVIDAEWQMTNVLPQFGLWTFWRVELHSVVIGEGNPSLCPNGCVAFVDSGTDLYLDFLYDVTSFAQGQGCYCGFVEYGFQCFLCSPQDFPPMRIGPSGQDMWV…
	PIW_G010411	Gastricsin, aspartyl protease family A01A	Pythium iwayamai	792	MPPLAVVTMLLLVMAIALGAHAQEMLRVPLQAHVRERSTKELLNVHRQRTPSKDDQEMAAAMSVQQVLSASFTHKQQRLRSEVNASGALDTTKWLHNAMDLAAAGHIPLVNFMEFQFFGPIEIGSPPQEIVVCFDTGSSDLWVPGNACQDCAGDGRFDAASSTTFQKERDGRFAVQYGSGKVSGTYGHDTVQIAQFTIPKAVVGVVTIEEESMAQMKADGLLGMAFDGLATFSDPPLFFSLLNQYPDVDSVFAFYLSPEPNSNGSELHIGGYDEAFMASIGAEWQMTKVLPQFGMWTFWRIELHSVVMGSDSPSLCPNGCVAFVDSGTSLIGIPSNLYLDFLFDVTTFAQAQGCYCAFVEYGFQCFLCSPQDFPPMRIGVGGQHFYVLEGEDYTLCVGL…
	PYU1_G006694	unspecified product	Pythium ultimum	740	MRSASELLHVHHRSPASGDESKLMKAQEAEATTALDSQKTQTVIRADDVVSAAAVTKTPKSMGTMQSAADTSTWLHDAQDLAAAGHIPLVNFMEFQFFGPVTIGTPPQEILVCFDTGSSDLWVPGAKCKECAGTDRFQSSKSSTFTQARDGRFAVQYGSGKVSGRFGHDTVRVAQYEIKNGIVGVVTDEEESMAKMKADGLLGLAFDGLATFSDPPLFFTLLEQYPDLDPVFAFYLSPEPNSNGSQLHIGGYDESYMTSIDAEWQLTEVLPQFGLWTFWRVSLHNVRMGDKGSNLCTDECVAFVDSGTSLIGIPSNLYLDFLYDVANYAQDQGCYCGFVEYGFQCFLCSPQDFPPMRIGVAGKHFYVLEGEDYTLCVGLTCIVLVQPSGQDMWVLGDVF…
	PVE_G002644	Gastricsin, aspartyl protease family A01A	Pythium vexans	751	MNLLAAVAALALGFVGADAAGAQPLRIPLRSHPAARDASDLLNFHAVSQYGKEAVKELRLDRLDAAAVLDQVRVHASNQAEDSTLRGSVGDVLLDATALENAGFVALENFMEFQFYGPITVGTPPQEVLVCFDTGSSDLWVPGGRCEKCAGLERFNRSLSSTFEDEADDRFAVQYGSGKVSGRFGTDVVEIAQFTIKNVDVGVVSTEEESMARMKADGLLGLAFDGLSTFSHPPLFFLLLQQYPELDSVFAFYLSPEPNSNGSELHIGGFDADYMESIGAKWQVTNVLPQFGLWTFWRIQLHSVNIAGNSNLCGDGCVAFVDSGTSLIGIPGTLYLKFLYDVASYAQKKGCYCGFVQYGFQCFLCAPKDFPPMRIGIGGKHFYVLEGTDYTLCVGLTCI…
	SDRG_10862	hypothetical protein	Saprolegnia diclina	692	MVTLSRVVVLAGLLAVAAAEGLLRIPLQRKPKAPSAAPVGLNPSDLLSASAVLAAGYVPLTNYVEFQFYGEISIGTPPQKLQVCFDTGSSDLWVPANECDHCAGTHRYARNESSTFELAADPNFTVAYGSGGARGIAGTETISIGGFSASEVPFGVVQHEQASLSNMKADGLLGLAFDGLATISHPPAFMLLVLQNANLAPQFSFYLTPEPNQEGSMLLLGGGDPSWLDGASYMTFDVVPQYGYWTFWRVQVHSLLIGNRLNACDAGCIAFIDTGTSLLGVPAPLYAGVLDAIAQYATRAGCYCMLTAYGYQCYMCSASNFPPLRIGFGGSGYFVLTGEDYALCMGATCLILLQPSGQDMWTIGDVFLKKFKSLYDVRKRTVAFLCPDDSPEICGPERD…
	SPRG_02085	hypothetical protein	Saprolegnia parasitica	692	MVTLSRVVLLAGLLAVAAADGLLRIPLQRKPKAPSAAPVGLNPSDLLSASAVAAAGYVPLTNYVEFQFYGEISIGTPPQKLQVCFDTGSSDLWVPAHECDHCAGTHRFARNASSTFALAADPNFTVAYGSGGARGIAGTETISIGGFSASEVPFGVVQHEQASLANMKADGLLGLAFDGLATISHPPAFMLLVLQNANLAPQFAFYLTPEPNQEGSMLLLGGGDPAWLDGASYMTFDVVPQYGYWTFWRVQVHSLLIGNRLNACDAGCIAFIDTGTSLLGVPAPLYAGVLDAIAQYATRAGCYCMLTAYGYQCYMCSASNFPPLRIGFGGSGYFVLTGEDYALCMGATCLILLQPSGQDMWTIGDVFLKKFKSLYDVRKRTVAFLCPDDAPEMCGPERG…
* No full-length homolog of PiAP5 could be detected in P. capcisi, likely due to the relative low quality of the genome assembly
